# Supplementary material for: mer-Bis(quinoline-2-carboxaldehyde 4-ethyl­thio­semicarbazonato)nickel(II) methanol 0.33-solvate 0.67-hydrate
Source: IUCrdata. 2024 Apr 26;9(Pt 4):x240339. doi: 10.1107/S2414314624003390 (PMC11074544; doi:10.1107/S2414314624003390)
Supplement: Supplementary file 1 [file x-09-x240339-sup1.cif]

##############################################################################
#                                                                            #
# This CIF contains the data for a data article accepted for                 #
# publication in IUCrData. It conforms to the requirements of                #
# Notes for Authors for IUCrData, and has been                               #
# peer reviewed under the auspices of IUCrData.                              #
#                                                                            #
# Full details of the Crystallographic Information File format               #
# are given in the paper "The Crystallographic Information File (CIF):       #
# a New Standard Archive File for Crystallography" by S. R. Hall, F. H.      #
# Allen and I. D. Brown [Acta Cryst. (1991), A47, 655-685].                  #
#                                                                            #
# The current version of the core CIF dictionary is obtainable from          #
# ftp://ftp.iucr.org/pub/cif_core.dic.                                       #
#                                                                            #
# Software is freely available for graphical display of the structure(s)     #
# in this CIF. For information consult the CIF software page                 #
# http://www.iucr.org/resources/cif/software.                                #
#                                                                            #
# This file may be used for bona fide research purposes within the           #
# scientific community so long as proper attribution is given to the data    # 
# article from which it was obtained.                                        #
#                                                                            #
##############################################################################
data_I
_audit_creation_method     SHELXL-2019/1
_journal_date_recd_electronic     2024-03-14
_journal_date_accepted     2024-04-17
_journal_name_full     'IUCrData'
_journal_year     2024
_journal_volume     9
_journal_issue      1
_journal_page_first     0
_journal_page_last     0
_journal_paper_category     HM
_journal_paper_doi     10.1107/S2414314624003390
_journal_coeditor_code     BH4083
_publ_contact_author_name     'Malai Haniti Sheikh Abdul Hamid'
_publ_contact_author_address
;
Chemical Sciences
Faculty of Science
Universiti Brunei Darussalam
Jalan Tungku Link, Gadong
Brunei BE1410
;
_publ_contact_author_email     haniti.hamid@ubd.edu.bn
_publ_contact_author_fax     ?
_publ_contact_author_phone     '+673-246 0922'
_publ_section_title
;
<i>mer</i>-Bis(quinoline-2-carboxaldehyde 4-ethylthiosemicarbazonato)nickel(II)
methanol 0.33-solvate 0.67-hydrate
;
loop_
    _publ_author_name
    _publ_author_footnote
    _publ_author_address
    "Awang Adam, Raudhatul Nadhirah" .
;
Chemical Sciences
Faculty of Science
Universiti Brunei Darussalam
Jalan Tungku Link, Gadong
Brunei BE1410
;
    "Keasberry, Natasha Ann" .
;
Chemical Sciences
Faculty of Science
Universiti Brunei Darussalam
Jalan Tungku Link, Gadong
Brunei BE1410
;
    "Sheikh Abdul Hamid, Malai Haniti" .
;
Chemical Sciences
Faculty of Science
Universiti Brunei Darussalam
Jalan Tungku Link, Gadong
Brunei BE1410
;
_publ_section_synopsis
;
The title complex exhibits a distorted octahedral geometry about the metal
centre, which is coordinated by two tridentate ligands perpendicular to each
other.
;
_chemical_name_systematic
;\
<i>mer</i>-Bis(quinoline-2-carboxaldehyde 4-ethylthiosemicarbazonato)\
nickel(II) methanol 0.33-solvate 0.67-hydrate
;
_chemical_name_common     ?
_chemical_formula_moiety     'C26 H26 N8 Ni S2, 0.328(C H4 O), 0.672(H2 O)'
_chemical_formula_sum     'C26.33 H28.65 N8 Ni O S2'
_chemical_formula_iupac     '[Ni (C13 H13 N4 S1)2], 0.328C H4 O, 0.672H2 O'
_chemical_formula_weight     595.97
_chemical_melting_point     541
_space_group_crystal_system     monoclinic
_space_group_name_H-M_alt     'P 21/n'
_space_group_name_Hall     '-P 2yn'
loop_
    _space_group_symop_operation_xyz
    'x, y, z'
    '-x+1/2, y+1/2, -z+1/2'
    '-x, -y, -z'
    'x-1/2, -y-1/2, z-1/2'
_cell_length_a     10.0560(6)
_cell_length_b     21.3696(9)
_cell_length_c     12.5648(6)
_cell_angle_alpha     90
_cell_angle_beta     100.161(2)
_cell_angle_gamma     90
_cell_volume     2657.7(2)
_cell_formula_units_Z     4
_cell_measurement_reflns_used     9658
_cell_measurement_theta_min     2.58
_cell_measurement_theta_max     30.36
_cell_measurement_temperature     100(2)
_exptl_crystal_description     rod
_exptl_crystal_colour     'dark brown'
_exptl_crystal_size_max     0.131
_exptl_crystal_size_mid     0.126
_exptl_crystal_size_min     0.096
_exptl_crystal_density_diffrn     1.489
_exptl_crystal_density_meas     ?
_exptl_crystal_density_method     'Not measured'
_exptl_crystal_F_000     1242
_exptl_absorpt_coefficient_mu     0.925
_exptl_absorpt_correction_type     multi-scan
_exptl_absorpt_process_details     '(SADABS; Krause et al., 2015)'
_exptl_absorpt_correction_T_min     0.7095
_exptl_absorpt_correction_T_max     0.7461
_diffrn_ambient_temperature     100(2)
_diffrn_source     'Microfocus Sealed Tube'
_diffrn_radiation_type     MoK\a
_diffrn_radiation_wavelength     0.71073
_diffrn_measurement_device_type     'Bruker D8 Venture'
_diffrn_measurement_method     '\f and \w scans'
_diffrn_detector_area_resol_mean     ?
_diffrn_reflns_number     143112
_diffrn_reflns_av_R_equivalents     0.0758
_diffrn_reflns_av_unetI/netI     0.0264
_diffrn_reflns_theta_min     3.009
_diffrn_reflns_theta_max     30.510
_diffrn_reflns_theta_full     25.242
_diffrn_measured_fraction_theta_max     0.998
_diffrn_measured_fraction_theta_full     0.998
_diffrn_reflns_limit_h_min     -14
_diffrn_reflns_limit_h_max     14
_diffrn_reflns_limit_k_min     -30
_diffrn_reflns_limit_k_max     30
_diffrn_reflns_limit_l_min     -17
_diffrn_reflns_limit_l_max     17
_refine_special_details     ?
_reflns_number_total     8094
_reflns_number_gt     7523
_reflns_threshold_expression     'I > 2\s(I)'
_refine_ls_structure_factor_coef     Fsqd
_refine_ls_matrix_type     full
_refine_ls_R_factor_all     0.0385
_refine_ls_R_factor_gt     0.0355
_refine_ls_wR_factor_gt     0.0808
_refine_ls_wR_factor_ref     0.0825
_refine_ls_goodness_of_fit_ref     1.081
_refine_ls_restrained_S_all     1.084
_refine_ls_number_reflns     8094
_refine_ls_number_parameters     385
_refine_ls_number_restraints     36
_refine_ls_hydrogen_treatment     mixed
_refine_ls_weighting_scheme     calc
_refine_ls_weighting_details
              'w=1/[\s^2^(Fo^2^)+(0.0226P)^2^+3.3050P] where P=(Fo^2^+2Fc^2^)/3'
_atom_sites_solution_hydrogens     mixed
_atom_sites_solution_primary     dual
_atom_sites_solution_secondary     difmap
_refine_ls_shift/su_max     0.002
_refine_ls_shift/su_mean     0.000
_refine_diff_density_max     0.462
_refine_diff_density_min     -0.475
_refine_ls_extinction_method     none
_refine_ls_extinction_coef     .
loop_
    _atom_type_symbol
    _atom_type_description
    _atom_type_scat_dispersion_real
    _atom_type_scat_dispersion_imag
    _atom_type_scat_source
    'C' 'C' 0.0033 0.0016
                         'International Tables Vol C Tables 4.2.6.8 and 6.1.1.4'
    'H' 'H' 0.0000 0.0000
                         'International Tables Vol C Tables 4.2.6.8 and 6.1.1.4'
    'N' 'N' 0.0061 0.0033
                         'International Tables Vol C Tables 4.2.6.8 and 6.1.1.4'
    'Ni' 'Ni' 0.3393 1.1124
                         'International Tables Vol C Tables 4.2.6.8 and 6.1.1.4'
    'S' 'S' 0.1246 0.1234
                         'International Tables Vol C Tables 4.2.6.8 and 6.1.1.4'
    'O' 'O' 0.0106 0.0060
                         'International Tables Vol C Tables 4.2.6.8 and 6.1.1.4'
_computing_data_collection     'APEX4 (Bruker, 2016)'
_computing_cell_refinement     'APEX4 (Bruker, 2016)'
_computing_data_reduction     'SAINT (Bruker, 2016)'
_computing_structure_solution     'SHELXT2018 (Sheldrick, 2015a)'
_computing_structure_refinement     'SHELXL2019 (Sheldrick, 2015b)'
_computing_molecular_graphics     'Mercury (Macrae et al., 2020)'
_computing_publication_material     'publCIF (Westrip, 2010)'
loop_
    _atom_site_type_symbol
    _atom_site_label
    _atom_site_fract_x
    _atom_site_fract_y
    _atom_site_fract_z
    _atom_site_U_iso_or_equiv
    _atom_site_adp_type
    _atom_site_calc_flag
    _atom_site_occupancy
    _atom_site_disorder_assembly
    _atom_site_disorder_group
    Ni Ni1 0.37125(2) 0.34643(2) 0.54815(2) 0.01053(5) Uani d 1 . .
    S S1 0.58288(4) 0.34892(2) 0.48937(3) 0.01341(8) Uani d 1 . .
    S S2 0.23953(4) 0.30891(2) 0.37971(3) 0.01339(8) Uani d 1 . .
    N N1 0.21681(13) 0.31495(6) 0.63795(11) 0.0125(2) Uani d 1 . .
    N N2 0.44276(13) 0.26050(6) 0.60052(10) 0.0113(2) Uani d 1 . .
    N N3 0.55983(13) 0.23412(6) 0.58182(11) 0.0126(2) Uani d 1 . .
    N N4 0.74864(14) 0.25342(7) 0.50791(12) 0.0156(3) Uani d 1 . .
    H H4 0.791(2) 0.2775(11) 0.4735(19) 0.024(6) Uiso d 1 . .
    N N5 0.44660(13) 0.41468(6) 0.67711(10) 0.0119(2) Uani d 1 . .
    N N6 0.31246(13) 0.42947(6) 0.47570(10) 0.0117(2) Uani d 1 . .
    N N7 0.24729(13) 0.43707(6) 0.37230(11) 0.0130(2) Uani d 1 . .
    N N8 0.14719(14) 0.38603(7) 0.21967(11) 0.0159(3) Uani d 1 . .
    H H8 0.125(2) 0.3518(11) 0.187(2) 0.025(6) Uiso d 1 . .
    C C1 0.10008(15) 0.34256(7) 0.65722(13) 0.0143(3) Uani d 1 . .
    C C2 0.07119(17) 0.40507(8) 0.62318(15) 0.0202(3) Uani d 1 . .
    H H2 0.132819 0.427501 0.588242 0.024 Uiso calc 1 . .
    C C3 -0.04576(18) 0.43326(9) 0.64064(17) 0.0244(4) Uani d 1 . .
    H H3 -0.064523 0.475099 0.617169 0.029 Uiso calc 1 . .
    C C4 -0.13860(17) 0.40102(9) 0.69295(16) 0.0220(3) Uani d 1 . .
    H H4A -0.219476 0.421041 0.703837 0.026 Uiso calc 1 . .
    C C5 -0.11204(16) 0.34105(8) 0.72788(14) 0.0188(3) Uani d 1 . .
    H H5 -0.174306 0.319666 0.763675 0.023 Uiso calc 1 . .
    C C6 0.00747(15) 0.31046(8) 0.71120(13) 0.0148(3) Uani d 1 . .
    C C7 0.03928(16) 0.24885(8) 0.74760(13) 0.0161(3) Uani d 1 . .
    H H7 -0.020396 0.226208 0.784164 0.019 Uiso calc 1 . .
    C C8 0.15664(16) 0.22215(7) 0.72970(13) 0.0146(3) Uani d 1 . .
    H H8A 0.180217 0.181002 0.754807 0.018 Uiso calc 1 . .
    C C9 0.24290(15) 0.25634(7) 0.67338(12) 0.0124(3) Uani d 1 . .
    C C10 0.36676(15) 0.22762(7) 0.65212(12) 0.0124(3) Uani d 1 . .
    H H10 0.390954 0.186202 0.675312 0.015 Uiso calc 1 . .
    C C11 0.63063(15) 0.27363(7) 0.53007(12) 0.0124(3) Uani d 1 . .
    C C12 0.80517(16) 0.19107(8) 0.53084(14) 0.0172(3) Uani d 1 . .
    H H12A 0.786655 0.177009 0.601868 0.021 Uiso calc 1 . .
    H H12B 0.904409 0.193044 0.535614 0.021 Uiso calc 1 . .
    C C13 0.74744(19) 0.14358(8) 0.44520(16) 0.0228(3) Uani d 1 . .
    H H13A 0.790999 0.102944 0.462710 0.034 Uiso calc 1 . .
    H H13B 0.764093 0.157600 0.374460 0.034 Uiso calc 1 . .
    H H13C 0.649940 0.139539 0.443148 0.034 Uiso calc 1 . .
    C C14 0.51401(15) 0.40752(7) 0.78126(12) 0.0123(3) Uani d 1 . .
    C C15 0.54723(16) 0.34674(7) 0.82233(13) 0.0147(3) Uani d 1 . .
    H H15 0.524935 0.311347 0.776942 0.018 Uiso calc 1 . .
    C C16 0.61140(16) 0.33856(8) 0.92725(13) 0.0164(3) Uani d 1 . .
    H H16 0.632372 0.297488 0.953940 0.020 Uiso calc 1 . .
    C C17 0.64651(17) 0.39034(8) 0.99577(14) 0.0181(3) Uani d 1 . .
    H H17 0.689126 0.383985 1.068662 0.022 Uiso calc 1 . .
    C C18 0.61934(17) 0.44984(8) 0.95752(13) 0.0173(3) Uani d 1 . .
    H H18 0.645279 0.484621 1.003611 0.021 Uiso calc 1 . .
    C C19 0.55302(16) 0.45990(7) 0.85004(13) 0.0142(3) Uani d 1 . .
    C C20 0.52339(17) 0.52050(8) 0.80729(13) 0.0171(3) Uani d 1 . .
    H H20 0.548570 0.556342 0.850925 0.020 Uiso calc 1 . .
    C C21 0.45851(17) 0.52724(7) 0.70315(13) 0.0163(3) Uani d 1 . .
    H H21 0.438725 0.567711 0.673239 0.020 Uiso calc 1 . .
    C C22 0.42098(15) 0.47294(7) 0.64009(12) 0.0128(3) Uani d 1 . .
    C C23 0.35131(16) 0.47991(7) 0.52932(13) 0.0136(3) Uani d 1 . .
    H H23 0.334804 0.520070 0.497294 0.016 Uiso calc 1 . .
    C C24 0.21181(15) 0.38279(7) 0.32265(12) 0.0121(3) Uani d 1 . .
    C C25 0.1078(15) 0.4456(8) 0.1591(14) 0.021(2) Uani d 0.58(2) A 1
    H H25A 0.161021 0.480574 0.196717 0.025 Uiso calc 0.58(2) A 1
    H H25B 0.130426 0.442171 0.085764 0.025 Uiso calc 0.58(2) A 1
    C C26 -0.0373(7) 0.4598(3) 0.1497(11) 0.0455(18) Uani d 0.58(2) A 1
    H H26A -0.055776 0.501394 0.117810 0.068 Uiso calc 0.58(2) A 1
    H H26B -0.062309 0.458858 0.221588 0.068 Uiso calc 0.58(2) A 1
    H H26C -0.090205 0.428441 0.103356 0.068 Uiso calc 0.58(2) A 1
    C C25A 0.1242(19) 0.4421(11) 0.1610(18) 0.017(2) Uani d 0.42(2) A 2
    H H25C 0.181819 0.443287 0.104807 0.021 Uiso calc 0.42(2) A 2
    H H25D 0.149015 0.478010 0.210232 0.021 Uiso calc 0.42(2) A 2
    C C26A -0.0277(10) 0.4477(6) 0.1064(12) 0.041(2) Uani d 0.42(2) A 2
    H H26D -0.043953 0.489086 0.073039 0.061 Uiso calc 0.42(2) A 2
    H H26E -0.085129 0.442191 0.161080 0.061 Uiso calc 0.42(2) A 2
    H H26F -0.049072 0.415319 0.050730 0.061 Uiso calc 0.42(2) A 2
    O O1W 0.9174(12) 0.3352(4) 0.3991(10) 0.0262(8) Uani d 0.672(6) B 1
    H H1W 0.926373 0.363814 0.449173 0.039 Uiso d 0.672(6) B 1
    H H2W 0.999607 0.326761 0.391031 0.039 Uiso d 0.672(6) B 1
    O O1S 0.924(3) 0.3269(10) 0.394(2) 0.0262(8) Uani d 0.328(6) B 2
    H H1S 1.007535 0.322428 0.413664 0.039 Uiso calc 0.328(6) B 2
    C C1S 0.8922(6) 0.3926(3) 0.3797(5) 0.0262(8) Uani d 0.328(6) B 2
    H H1A 0.828778 0.404763 0.426964 0.039 Uiso calc 0.328(6) B 2
    H H1B 0.851011 0.400377 0.304168 0.039 Uiso calc 0.328(6) B 2
    H H1C 0.975225 0.417242 0.398023 0.039 Uiso calc 0.328(6) B 2
loop_
    _atom_site_aniso_label
    _atom_site_aniso_U_11
    _atom_site_aniso_U_22
    _atom_site_aniso_U_33
    _atom_site_aniso_U_12
    _atom_site_aniso_U_13
    _atom_site_aniso_U_23
    Ni1 0.00948(9) 0.00951(9) 0.01260(9) 0.00096(6) 0.00196(7) 0.00092(7)
    S1 0.01215(16) 0.01128(16) 0.01730(18) 0.00052(12) 0.00392(13) 0.00194(13)
    S2 0.01316(16) 0.01044(15) 0.01588(17) 0.00003(12) 0.00072(13) 0.00007(13)
    N1 0.0099(5) 0.0132(6) 0.0148(6) 0.0006(4) 0.0033(5) 0.0001(5)
    N2 0.0094(5) 0.0121(5) 0.0122(6) 0.0006(4) 0.0012(4) -0.0004(4)
    N3 0.0100(5) 0.0128(6) 0.0152(6) 0.0021(4) 0.0031(5) 0.0008(5)
    N4 0.0120(6) 0.0154(6) 0.0202(7) 0.0020(5) 0.0054(5) 0.0030(5)
    N5 0.0104(5) 0.0125(6) 0.0130(6) -0.0002(4) 0.0025(4) 0.0002(4)
    N6 0.0100(5) 0.0131(6) 0.0122(6) 0.0018(4) 0.0022(4) 0.0007(4)
    N7 0.0137(6) 0.0126(6) 0.0122(6) 0.0010(4) 0.0004(5) 0.0006(5)
    N8 0.0180(6) 0.0141(6) 0.0142(6) -0.0001(5) -0.0012(5) -0.0008(5)
    C1 0.0117(6) 0.0154(7) 0.0155(7) 0.0011(5) 0.0018(5) -0.0005(5)
    C2 0.0163(7) 0.0166(7) 0.0297(9) 0.0037(6) 0.0094(7) 0.0032(6)
    C3 0.0182(8) 0.0192(8) 0.0377(10) 0.0053(6) 0.0104(7) 0.0014(7)
    C4 0.0127(7) 0.0245(8) 0.0298(9) 0.0040(6) 0.0067(6) -0.0035(7)
    C5 0.0114(7) 0.0242(8) 0.0219(8) -0.0004(6) 0.0062(6) -0.0036(6)
    C6 0.0103(6) 0.0195(7) 0.0148(7) -0.0008(5) 0.0025(5) -0.0015(6)
    C7 0.0140(7) 0.0202(7) 0.0147(7) -0.0026(6) 0.0040(5) 0.0010(6)
    C8 0.0138(7) 0.0152(7) 0.0148(7) -0.0019(5) 0.0026(5) 0.0023(5)
    C9 0.0127(6) 0.0131(6) 0.0113(6) -0.0006(5) 0.0017(5) 0.0000(5)
    C10 0.0122(6) 0.0107(6) 0.0144(7) 0.0005(5) 0.0024(5) 0.0010(5)
    C11 0.0112(6) 0.0133(6) 0.0124(6) 0.0006(5) 0.0015(5) 0.0000(5)
    C12 0.0131(7) 0.0189(7) 0.0198(8) 0.0066(6) 0.0037(6) 0.0035(6)
    C13 0.0232(8) 0.0183(8) 0.0269(9) 0.0053(6) 0.0041(7) 0.0009(7)
    C14 0.0098(6) 0.0141(6) 0.0133(7) -0.0001(5) 0.0024(5) 0.0002(5)
    C15 0.0155(7) 0.0136(7) 0.0146(7) 0.0011(5) 0.0017(5) -0.0003(5)
    C16 0.0159(7) 0.0159(7) 0.0168(7) 0.0021(5) 0.0015(6) 0.0020(6)
    C17 0.0171(7) 0.0202(7) 0.0155(7) 0.0005(6) -0.0012(6) 0.0001(6)
    C18 0.0183(7) 0.0170(7) 0.0153(7) -0.0018(6) -0.0009(6) -0.0024(6)
    C19 0.0137(7) 0.0143(7) 0.0145(7) -0.0012(5) 0.0020(5) -0.0006(5)
    C20 0.0209(8) 0.0134(7) 0.0160(7) -0.0019(6) 0.0009(6) -0.0020(6)
    C21 0.0201(7) 0.0117(6) 0.0170(7) -0.0008(5) 0.0030(6) -0.0004(5)
    C22 0.0119(6) 0.0124(6) 0.0140(7) -0.0002(5) 0.0026(5) 0.0000(5)
    C23 0.0144(7) 0.0115(6) 0.0146(7) 0.0010(5) 0.0021(5) 0.0019(5)
    C24 0.0093(6) 0.0132(6) 0.0138(7) 0.0006(5) 0.0022(5) 0.0006(5)
    C25 0.030(5) 0.014(2) 0.017(2) 0.004(3) -0.002(3) 0.0074(18)
    C26 0.028(2) 0.031(2) 0.068(4) 0.0062(17) -0.017(3) 0.003(3)
    C25A 0.010(3) 0.022(4) 0.016(3) 0.001(3) -0.006(2) -0.003(3)
    C26A 0.030(3) 0.037(4) 0.049(5) 0.002(3) -0.011(3) 0.020(3)
    O1W 0.0180(11) 0.033(2) 0.0285(12) -0.0032(15) 0.0077(8) -0.0046(16)
    O1S 0.0180(11) 0.033(2) 0.0285(12) -0.0032(15) 0.0077(8) -0.0046(16)
    C1S 0.0180(11) 0.033(2) 0.0285(12) -0.0032(15) 0.0077(8) -0.0046(16)
_geom_special_details     ?
loop_
    _geom_bond_atom_site_label_1
    _geom_bond_atom_site_label_2
    _geom_bond_site_symmetry_2
    _geom_bond_distance
    _geom_bond_publ_flag
    Ni1 N6 . 2.0339(13) ?
    Ni1 N2 . 2.0384(13) ?
    Ni1 N1 . 2.1808(13) ?
    Ni1 N5 . 2.2120(13) ?
    Ni1 S1 . 2.3731(4) ?
    Ni1 S2 . 2.4264(4) ?
    S1 C11 . 1.7303(15) ?
    S2 C24 . 1.7359(15) ?
    N1 C9 . 1.3395(19) ?
    N1 C1 . 1.3730(19) ?
    N2 C10 . 1.2935(19) ?
    N2 N3 . 1.3625(17) ?
    N3 C11 . 1.3438(19) ?
    N4 C11 . 1.3376(19) ?
    N4 C12 . 1.457(2) ?
    N4 H4 . 0.84(2) ?
    N5 C22 . 1.3381(19) ?
    N5 C14 . 1.3720(19) ?
    N6 C23 . 1.294(2) ?
    N6 N7 . 1.3578(18) ?
    N7 C24 . 1.3355(19) ?
    N8 C24 . 1.343(2) ?
    N8 C25A . 1.40(2) ?
    N8 C25 . 1.499(15) ?
    N8 H8 . 0.85(2) ?
    C1 C2 . 1.417(2) ?
    C1 C6 . 1.422(2) ?
    C2 C3 . 1.373(2) ?
    C2 H2 . 0.9500 ?
    C3 C4 . 1.412(3) ?
    C3 H3 . 0.9500 ?
    C4 C5 . 1.366(3) ?
    C4 H4A . 0.9500 ?
    C5 C6 . 1.416(2) ?
    C5 H5 . 0.9500 ?
    C6 C7 . 1.412(2) ?
    C7 C8 . 1.365(2) ?
    C7 H7 . 0.9500 ?
    C8 C9 . 1.416(2) ?
    C8 H8A . 0.9500 ?
    C9 C10 . 1.455(2) ?
    C10 H10 . 0.9500 ?
    C12 C13 . 1.518(2) ?
    C12 H12A . 0.9900 ?
    C12 H12B . 0.9900 ?
    C13 H13A . 0.9800 ?
    C13 H13B . 0.9800 ?
    C13 H13C . 0.9800 ?
    C14 C15 . 1.416(2) ?
    C14 C19 . 1.426(2) ?
    C15 C16 . 1.373(2) ?
    C15 H15 . 0.9500 ?
    C16 C17 . 1.408(2) ?
    C16 H16 . 0.9500 ?
    C17 C18 . 1.370(2) ?
    C17 H17 . 0.9500 ?
    C18 C19 . 1.413(2) ?
    C18 H18 . 0.9500 ?
    C19 C20 . 1.413(2) ?
    C20 C21 . 1.363(2) ?
    C20 H20 . 0.9500 ?
    C21 C22 . 1.418(2) ?
    C21 H21 . 0.9500 ?
    C22 C23 . 1.451(2) ?
    C23 H23 . 0.9500 ?
    C25 C26 . 1.474(15) ?
    C25 H25A . 0.9900 ?
    C25 H25B . 0.9900 ?
    C26 H26A . 0.9800 ?
    C26 H26B . 0.9800 ?
    C26 H26C . 0.9800 ?
    C25A C26A . 1.56(2) ?
    C25A H25C . 0.9900 ?
    C25A H25D . 0.9900 ?
    C26A H26D . 0.9800 ?
    C26A H26E . 0.9800 ?
    C26A H26F . 0.9800 ?
    O1W H1W . 0.8700 ?
    O1W H2W . 0.8700 ?
    O1S C1S . 1.44(2) ?
    O1S H1S . 0.8400 ?
    C1S H1A . 0.9800 ?
    C1S H1B . 0.9800 ?
    C1S H1C . 0.9800 ?
loop_
    _geom_angle_atom_site_label_1
    _geom_angle_atom_site_label_2
    _geom_angle_atom_site_label_3
    _geom_angle_site_symmetry_1
    _geom_angle_site_symmetry_3
    _geom_angle
    _geom_angle_publ_flag
    N6 Ni1 N2 . . 171.31(5) ?
    N6 Ni1 N1 . . 108.87(5) ?
    N2 Ni1 N1 . . 78.34(5) ?
    N6 Ni1 N5 . . 77.74(5) ?
    N2 Ni1 N5 . . 107.56(5) ?
    N1 Ni1 N5 . . 90.43(5) ?
    N6 Ni1 S1 . . 92.69(4) ?
    N2 Ni1 S1 . . 80.56(4) ?
    N1 Ni1 S1 . . 158.05(4) ?
    N5 Ni1 S1 . . 90.18(4) ?
    N6 Ni1 S2 . . 80.04(4) ?
    N2 Ni1 S2 . . 95.23(4) ?
    N1 Ni1 S2 . . 91.16(4) ?
    N5 Ni1 S2 . . 157.00(4) ?
    S1 Ni1 S2 . . 96.747(15) ?
    C11 S1 Ni1 . . 96.00(5) ?
    C24 S2 Ni1 . . 94.75(5) ?
    C9 N1 C1 . . 117.82(13) ?
    C9 N1 Ni1 . . 110.17(10) ?
    C1 N1 Ni1 . . 131.89(11) ?
    C10 N2 N3 . . 117.81(13) ?
    C10 N2 Ni1 . . 116.44(10) ?
    N3 N2 Ni1 . . 125.69(10) ?
    C11 N3 N2 . . 111.78(12) ?
    C11 N4 C12 . . 125.70(14) ?
    C11 N4 H4 . . 117.6(16) ?
    C12 N4 H4 . . 116.6(16) ?
    C22 N5 C14 . . 117.88(13) ?
    C22 N5 Ni1 . . 109.80(10) ?
    C14 N5 Ni1 . . 132.30(10) ?
    C23 N6 N7 . . 116.66(13) ?
    C23 N6 Ni1 . . 117.15(10) ?
    N7 N6 Ni1 . . 125.86(10) ?
    C24 N7 N6 . . 112.77(12) ?
    C24 N8 C25A . . 123.8(9) ?
    C24 N8 C25 . . 124.9(7) ?
    C24 N8 H8 . . 117.5(16) ?
    C25A N8 H8 . . 118.5(19) ?
    C25 N8 H8 . . 117.6(17) ?
    N1 C1 C2 . . 119.21(14) ?
    N1 C1 C6 . . 121.95(14) ?
    C2 C1 C6 . . 118.83(14) ?
    C3 C2 C1 . . 120.07(16) ?
    C3 C2 H2 . . 120.0 ?
    C1 C2 H2 . . 120.0 ?
    C2 C3 C4 . . 121.03(17) ?
    C2 C3 H3 . . 119.5 ?
    C4 C3 H3 . . 119.5 ?
    C5 C4 C3 . . 119.96(16) ?
    C5 C4 H4A . . 120.0 ?
    C3 C4 H4A . . 120.0 ?
    C4 C5 C6 . . 120.58(16) ?
    C4 C5 H5 . . 119.7 ?
    C6 C5 H5 . . 119.7 ?
    C7 C6 C5 . . 122.16(15) ?
    C7 C6 C1 . . 118.33(14) ?
    C5 C6 C1 . . 119.50(15) ?
    C8 C7 C6 . . 119.31(15) ?
    C8 C7 H7 . . 120.3 ?
    C6 C7 H7 . . 120.3 ?
    C7 C8 C9 . . 119.38(15) ?
    C7 C8 H8A . . 120.3 ?
    C9 C8 H8A . . 120.3 ?
    N1 C9 C8 . . 123.19(14) ?
    N1 C9 C10 . . 117.21(13) ?
    C8 C9 C10 . . 119.61(14) ?
    N2 C10 C9 . . 117.62(13) ?
    N2 C10 H10 . . 121.2 ?
    C9 C10 H10 . . 121.2 ?
    N4 C11 N3 . . 117.59(14) ?
    N4 C11 S1 . . 116.67(12) ?
    N3 C11 S1 . . 125.74(12) ?
    N4 C12 C13 . . 112.58(14) ?
    N4 C12 H12A . . 109.1 ?
    C13 C12 H12A . . 109.1 ?
    N4 C12 H12B . . 109.1 ?
    C13 C12 H12B . . 109.1 ?
    H12A C12 H12B . . 107.8 ?
    C12 C13 H13A . . 109.5 ?
    C12 C13 H13B . . 109.5 ?
    H13A C13 H13B . . 109.5 ?
    C12 C13 H13C . . 109.5 ?
    H13A C13 H13C . . 109.5 ?
    H13B C13 H13C . . 109.5 ?
    N5 C14 C15 . . 119.67(14) ?
    N5 C14 C19 . . 121.82(14) ?
    C15 C14 C19 . . 118.50(14) ?
    C16 C15 C14 . . 120.50(15) ?
    C16 C15 H15 . . 119.7 ?
    C14 C15 H15 . . 119.7 ?
    C15 C16 C17 . . 120.78(15) ?
    C15 C16 H16 . . 119.6 ?
    C17 C16 H16 . . 119.6 ?
    C18 C17 C16 . . 120.13(15) ?
    C18 C17 H17 . . 119.9 ?
    C16 C17 H17 . . 119.9 ?
    C17 C18 C19 . . 120.52(15) ?
    C17 C18 H18 . . 119.7 ?
    C19 C18 H18 . . 119.7 ?
    C18 C19 C20 . . 122.34(15) ?
    C18 C19 C14 . . 119.52(14) ?
    C20 C19 C14 . . 118.15(14) ?
    C21 C20 C19 . . 119.66(15) ?
    C21 C20 H20 . . 120.2 ?
    C19 C20 H20 . . 120.2 ?
    C20 C21 C22 . . 119.02(15) ?
    C20 C21 H21 . . 120.5 ?
    C22 C21 H21 . . 120.5 ?
    N5 C22 C21 . . 123.45(14) ?
    N5 C22 C23 . . 117.36(13) ?
    C21 C22 C23 . . 119.19(14) ?
    N6 C23 C22 . . 117.65(14) ?
    N6 C23 H23 . . 121.2 ?
    C22 C23 H23 . . 121.2 ?
    N7 C24 N8 . . 116.68(14) ?
    N7 C24 S2 . . 125.94(12) ?
    N8 C24 S2 . . 117.37(12) ?
    C26 C25 N8 . . 112.6(10) ?
    C26 C25 H25A . . 109.1 ?
    N8 C25 H25A . . 109.1 ?
    C26 C25 H25B . . 109.1 ?
    N8 C25 H25B . . 109.1 ?
    H25A C25 H25B . . 107.8 ?
    C25 C26 H26A . . 109.5 ?
    C25 C26 H26B . . 109.5 ?
    H26A C26 H26B . . 109.5 ?
    C25 C26 H26C . . 109.5 ?
    H26A C26 H26C . . 109.5 ?
    H26B C26 H26C . . 109.5 ?
    N8 C25A C26A . . 110.7(14) ?
    N8 C25A H25C . . 109.5 ?
    C26A C25A H25C . . 109.5 ?
    N8 C25A H25D . . 109.5 ?
    C26A C25A H25D . . 109.5 ?
    H25C C25A H25D . . 108.1 ?
    C25A C26A H26D . . 109.5 ?
    C25A C26A H26E . . 109.5 ?
    H26D C26A H26E . . 109.5 ?
    C25A C26A H26F . . 109.5 ?
    H26D C26A H26F . . 109.5 ?
    H26E C26A H26F . . 109.5 ?
    H1W O1W H2W . . 104.5 ?
    C1S O1S H1S . . 109.5 ?
    O1S C1S H1A . . 109.5 ?
    O1S C1S H1B . . 109.5 ?
    H1A C1S H1B . . 109.5 ?
    O1S C1S H1C . . 109.5 ?
    H1A C1S H1C . . 109.5 ?
    H1B C1S H1C . . 109.5 ?
loop_
    _geom_torsion_atom_site_label_1
    _geom_torsion_atom_site_label_2
    _geom_torsion_atom_site_label_3
    _geom_torsion_atom_site_label_4
    _geom_torsion_site_symmetry_1
    _geom_torsion_site_symmetry_2
    _geom_torsion_site_symmetry_3
    _geom_torsion_site_symmetry_4
    _geom_torsion
    _geom_torsion_publ_flag
    C10 N2 N3 C11 . . . . -178.48(14) ?
    Ni1 N2 N3 C11 . . . . 4.53(18) ?
    C23 N6 N7 C24 . . . . 179.47(13) ?
    Ni1 N6 N7 C24 . . . . 6.23(18) ?
    C9 N1 C1 C2 . . . . 178.43(15) ?
    Ni1 N1 C1 C2 . . . . -6.1(2) ?
    C9 N1 C1 C6 . . . . -1.1(2) ?
    Ni1 N1 C1 C6 . . . . 174.43(11) ?
    N1 C1 C2 C3 . . . . 179.27(17) ?
    C6 C1 C2 C3 . . . . -1.2(3) ?
    C1 C2 C3 C4 . . . . 0.4(3) ?
    C2 C3 C4 C5 . . . . 0.6(3) ?
    C3 C4 C5 C6 . . . . -0.6(3) ?
    C4 C5 C6 C7 . . . . 179.03(16) ?
    C4 C5 C6 C1 . . . . -0.2(3) ?
    N1 C1 C6 C7 . . . . 1.3(2) ?
    C2 C1 C6 C7 . . . . -178.14(15) ?
    N1 C1 C6 C5 . . . . -179.35(15) ?
    C2 C1 C6 C5 . . . . 1.2(2) ?
    C5 C6 C7 C8 . . . . -179.50(16) ?
    C1 C6 C7 C8 . . . . -0.2(2) ?
    C6 C7 C8 C9 . . . . -1.1(2) ?
    C1 N1 C9 C8 . . . . -0.3(2) ?
    Ni1 N1 C9 C8 . . . . -176.77(12) ?
    C1 N1 C9 C10 . . . . 179.83(13) ?
    Ni1 N1 C9 C10 . . . . 3.41(16) ?
    C7 C8 C9 N1 . . . . 1.4(2) ?
    C7 C8 C9 C10 . . . . -178.73(14) ?
    N3 N2 C10 C9 . . . . 179.06(13) ?
    Ni1 N2 C10 C9 . . . . -3.66(18) ?
    N1 C9 C10 N2 . . . . -0.1(2) ?
    C8 C9 C10 N2 . . . . -179.93(14) ?
    C12 N4 C11 N3 . . . . 2.8(2) ?
    C12 N4 C11 S1 . . . . -177.32(13) ?
    N2 N3 C11 N4 . . . . 179.34(13) ?
    N2 N3 C11 S1 . . . . -0.52(19) ?
    Ni1 S1 C11 N4 . . . . 177.62(12) ?
    Ni1 S1 C11 N3 . . . . -2.52(14) ?
    C11 N4 C12 C13 . . . . 82.1(2) ?
    C22 N5 C14 C15 . . . . -177.83(14) ?
    Ni1 N5 C14 C15 . . . . 0.2(2) ?
    C22 N5 C14 C19 . . . . 1.7(2) ?
    Ni1 N5 C14 C19 . . . . 179.77(11) ?
    N5 C14 C15 C16 . . . . -178.22(15) ?
    C19 C14 C15 C16 . . . . 2.2(2) ?
    C14 C15 C16 C17 . . . . -0.6(2) ?
    C15 C16 C17 C18 . . . . -1.4(3) ?
    C16 C17 C18 C19 . . . . 1.6(3) ?
    C17 C18 C19 C20 . . . . -179.83(16) ?
    C17 C18 C19 C14 . . . . 0.1(2) ?
    N5 C14 C19 C18 . . . . 178.44(14) ?
    C15 C14 C19 C18 . . . . -2.0(2) ?
    N5 C14 C19 C20 . . . . -1.6(2) ?
    C15 C14 C19 C20 . . . . 177.97(15) ?
    C18 C19 C20 C21 . . . . -179.63(16) ?
    C14 C19 C20 C21 . . . . 0.4(2) ?
    C19 C20 C21 C22 . . . . 0.6(2) ?
    C14 N5 C22 C21 . . . . -0.7(2) ?
    Ni1 N5 C22 C21 . . . . -179.18(12) ?
    C14 N5 C22 C23 . . . . 179.15(13) ?
    Ni1 N5 C22 C23 . . . . 0.68(17) ?
    C20 C21 C22 N5 . . . . -0.4(2) ?
    C20 C21 C22 C23 . . . . 179.71(15) ?
    N7 N6 C23 C22 . . . . 179.89(13) ?
    Ni1 N6 C23 C22 . . . . -6.25(18) ?
    N5 C22 C23 N6 . . . . 3.5(2) ?
    C21 C22 C23 N6 . . . . -176.61(14) ?
    N6 N7 C24 N8 . . . . -179.73(13) ?
    N6 N7 C24 S2 . . . . 1.23(19) ?
    C25A N8 C24 N7 . . . . 4.5(11) ?
    C25 N8 C24 N7 . . . . -2.6(8) ?
    C25A N8 C24 S2 . . . . -176.4(11) ?
    C25 N8 C24 S2 . . . . 176.5(8) ?
    Ni1 S2 C24 N7 . . . . -5.77(14) ?
    Ni1 S2 C24 N8 . . . . 175.20(12) ?
    C24 N8 C25 C26 . . . . -103.1(11) ?
    C24 N8 C25A C26A . . . . -129.9(12) ?
loop_
    _geom_hbond_atom_site_label_D
    _geom_hbond_atom_site_label_H
    _geom_hbond_atom_site_label_A
    _geom_hbond_site_symmetry_A
    _geom_hbond_distance_DH
    _geom_hbond_distance_HA
    _geom_hbond_distance_DA
    _geom_hbond_angle_DHA
    _geom_hbond_publ_flag
    N4 H4 O1W . 0.84(2) 2.10(3) 2.936(12) 174(2) yes
    N4 H4 O1S . 0.84(2) 2.08(4) 2.91(3) 170(2) yes
    O1S H1S S2 1_655 0.84 2.46 3.24(2) 153.5 yes
    N8 H8 N3 4_565 0.85(2) 2.29(2) 3.1349(19) 174(2) yes
_shelx_space_group_comment     ?
_shelx_estimated_absorpt_T_min     ?
_shelx_estimated_absorpt_T_max     ?
_shelx_hkl_file
;
   2   0   0   15.71    0.81
   2   0   0   14.14    0.81
   2   0   0   15.51    0.81
  -2   0   0   15.28    0.81
  -2   0   0   15.50    0.82
  -2   0   0   14.17    0.84
   2   0   0   17.95    1.04
   2   0   0   15.53    0.82
   2   0   0   15.61    0.81
   2   0   0   15.82    0.85
  -2   0   0   16.28    0.85
  -2   0   0   15.14    0.80
  -2   0   0   16.92    1.02
  -3   0   0   -0.04    0.04
  -3   0   0   -0.03    0.06
  -3   0   0   -0.03    0.05
   3   0   0    0.00    0.11
   3   0   0    0.00    0.05
   3   0   0   -0.01    0.06
   3   0   0    0.07    0.09
   3   0   0    0.00    0.05
  -3   0   0    0.11    0.15
   3   0   0    0.06    0.06
   3   0   0    0.00    0.05
  -3   0   0    0.01    0.06
  -3   0   0    0.00    0.06
  -3   0   0   -0.04    0.04
  -4   0   0   43.28    2.22
  -4   0   0   43.02    2.23
  -4   0   0   44.04    2.20
  -4   0   0   44.90    2.28
  -4   0   0   41.56    2.22
   4   0   0   42.88    2.19
   4   0   0   47.22    2.67
   4   0   0   44.95    2.29
  -4   0   0   50.05    2.25
   4   0   0   45.13    2.22
   4   0   0   46.74    2.25
   4   0   0   42.99    2.21
   4   0   0   44.63    2.24
  -4   0   0   49.44    2.68
   5   0   0    0.00    0.09
  -5   0   0    0.05    0.10
  -5   0   0    0.00    0.09
  -5   0   0    0.03    0.08
  -5   0   0    0.17    0.14
   5   0   0   -0.03    0.17
   5   0   0    0.05    0.10
   5   0   0    0.11    0.12
   5   0   0   -0.01    0.06
  -5   0   0    0.04    0.11
   5   0   0   -0.04    0.06
   5   0   0    0.00    0.09
  -5   0   0   -0.14    0.13
  -5   0   0   -0.04    0.08
   6   0   0   74.78    3.69
  -6   0   0   79.90    3.69
   6   0   0   72.58    3.64
  -6   0   0   71.75    3.66
   6   0   0   76.86    4.31
  -6   0   0   78.87    3.71
   6   0   0   75.45    3.65
   6   0   0   72.91    3.76
  -6   0   0   75.28    3.70
  -6   0   0   75.80    4.33
  -6   0   0   73.70    3.63
  -6   0   0   71.29    3.59
  -6   0   0   77.04    3.77
   6   0   0   70.41    3.67
  -7   0   0   -0.04    0.13
   7   0   0    0.19    0.13
  -7   0   0    0.05    0.14
  -7   0   0    0.22    0.17
   7   0   0    0.30    0.21
   7   0   0   -0.05    0.10
  -7   0   0   -0.01    0.11
  -7   0   0   -0.13    0.04
  -7   0   0   -0.07    0.07
  -7   0   0   -0.13    0.08
   7   0   0    0.03    0.13
   7   0   0    0.05    0.22
   7   0   0   -0.02    0.07
  -7   0   0   -0.03    0.08
   8   0   0   44.45    2.47
   8   0   0   45.21    2.63
   8   0   0   39.31    3.11
  -8   0   0   43.96    3.22
  -8   0   0   40.31    2.42
  -8   0   0   44.35    2.51
   8   0   0   44.44    2.40
   8   0   0   46.37    2.49
   8   0   0   45.01    2.55
   8   0   0   42.27    2.49
  -8   0   0   40.72    2.55
  -8   0   0   44.45    2.52
  -8   0   0   43.60    2.43
  -8   0   0   44.21    2.42
  -8   0   0   41.02    2.49
   9   0   0   -0.05    0.13
   9   0   0    0.10    0.19
   9   0   0   -0.09    0.08
   9   0   0   -0.12    0.12
  -9   0   0   -0.05    0.15
  -9   0   0   -0.11    0.07
  -9   0   0   -0.13    0.06
   9   0   0    0.04    0.10
   9   0   0   -0.07    0.11
   9   0   0    0.12    0.35
  -9   0   0   -0.06    0.14
  -9   0   0   -0.13    0.09
  -9   0   0   -0.14    0.12
  -9   0   0   -0.10    0.08
  -9   0   0    0.28    0.37
  10   0   0   28.21    1.86
 -10   0   0   23.71    1.89
  10   0   0   27.34    1.91
 -10   0   0   25.99    1.88
 -10   0   0   23.97    1.76
 -10   0   0   27.06    1.76
 -10   0   0   24.81    1.82
  10   0   0   26.39    1.97
 -10   0   0   26.54    3.17
  10   0   0   25.42    1.72
 -10   0   0   23.79    1.81
  10   0   0   21.43    2.93
  10   0   0   24.46    1.77
 -11   0   0    0.35    0.28
 -11   0   0    0.01    0.36
  11   0   0    0.07    0.19
  11   0   0   -0.13    0.08
  11   0   0   -0.01    0.27
 -11   0   0   -0.08    0.20
 -11   0   0   -0.02    0.06
 -11   0   0   -0.02    0.07
  11   0   0    0.12    0.20
 -11   0   0   -0.19    0.11
  11   0   0    0.00    0.19
  11   0   0    0.22    0.20
 -11   0   0    0.09    0.21
  12   0   0    4.04    0.79
 -12   0   0    3.44    0.71
 -12   0   0    3.09    0.75
 -12   0   0    3.94    1.45
 -12   0   0    2.76    0.75
  12   0   0    1.46    0.51
 -12   0   0    2.18    0.60
  12   0   0    4.47    0.85
 -12   0   0    2.99    0.71
  12   0   0    2.68    0.66
  12   0   0    2.63    1.08
  13   0   0   -0.07    0.20
  13   0   0    0.10    0.25
 -13   0   0    0.17    0.24
  13   0   0   -0.10    0.13
 -13   0   0    0.06    0.18
  13   0   0    0.03    0.12
 -13   0   0   -0.02    0.15
  13   0   0   -0.07    0.24
 -13   0   0    0.06    0.26
 -13   0   0    0.40    0.58
 -14   0   0    1.31    0.53
  14   0   0    1.94    0.73
 -14   0   0    1.12    0.52
  14   0   0    2.15    0.64
  14   0   0    0.86    0.43
  14   0   0    1.55    0.50
 -14   0   0    1.32    0.61
  -1  -1   0   -0.01    0.01
  -1  -1   0    0.01    0.01
  -1  -1   0    0.01    0.02
  -1  -1   0    0.02    0.05
   1  -1   0    0.00    0.02
  -1   1   0    0.01    0.02
  -2  -1   0    1.19    0.17
   2  -1   0    2.03    0.27
   2  -1   0    2.56    0.40
  -2  -1   0    1.61    0.21
  -2  -1   0    1.39    0.20
   2  -1   0    1.78    0.22
   2  -1   0    2.55    0.28
   2  -1   0    2.14    0.25
  -2  -1   0    1.69    0.24
   2  -1   0    2.68    0.27
  -2  -1   0    2.21    0.39
  -2  -1   0    1.40    0.21
   2  -1   0    2.52    0.27
   2   1   0    1.89    0.24
  -2   1   0    3.02    0.32
   2   1   0    1.59    0.32
  -2   1   0    2.14    0.26
   2   1   0    1.99    0.24
   2   1   0    1.88    0.24
  -2   1   0    2.07    0.29
   2   1   0    2.23    0.25
  -2   1   0    1.90    0.23
   2   1   0    1.58    0.23
  -2   1   0    1.79    0.34
   2   1   0    2.19    0.28
  -2   1   0    2.00    0.23
   3  -1   0    1.61    0.26
  -3  -1   0    1.28    0.23
  -3  -1   0    1.20    0.24
   3  -1   0    0.73    0.18
   3  -1   0    1.44    0.25
  -3  -1   0    1.18    0.24
  -3  -1   0    1.34    0.38
   3  -1   0    1.29    0.24
   3  -1   0    1.48    0.28
  -3  -1   0    0.87    0.19
  -3  -1   0    0.80    0.20
   3  -1   0    1.75    0.41
  -3  -1   0    1.34    0.25
   3  -1   0    1.19    0.22
  -3   1   0    0.96    0.20
  -3   1   0    1.18    0.23
  -3   1   0    1.05    0.28
   3   1   0    1.51    0.39
   3   1   0    1.57    0.26
   3   1   0    1.31    0.24
   3   1   0    0.70    0.14
   3   1   0    0.65    0.16
  -3   1   0    0.84    0.16
   3   1   0    1.14    0.21
  -3   1   0    0.83    0.19
  -3   1   0    1.65    0.41
  -3   1   0    0.79    0.18
  -4  -1   0    1.91    0.36
  -4  -1   0    1.86    0.31
   4  -1   0    2.42    0.36
   4  -1   0    3.10    0.66
  -4  -1   0    1.80    0.31
  -4  -1   0    2.02    0.33
  -4  -1   0    1.39    0.28
   4  -1   0    1.63    0.30
   4  -1   0    2.24    0.37
   4  -1   0    2.74    0.45
  -4  -1   0    2.20    0.55
   4  -1   0    2.55    0.40
  -4  -1   0    1.82    0.33
   4  -1   0    2.07    0.33
   4   1   0    2.93    0.44
   4   1   0    2.84    0.64
  -4   1   0    3.30    0.45
  -4   1   0    2.32    0.37
  -4   1   0    3.10    0.42
   4   1   0    1.60    0.28
   4   1   0    3.06    0.44
  -4   1   0    2.82    0.45
   4   1   0    1.93    0.33
  -4   1   0    2.37    0.35
   4   1   0    2.82    0.40
  -4   1   0    2.39    0.57
   4   1   0    2.65    0.39
  -4   1   0    3.49    0.45
   5  -1   0    3.07    0.41
   5  -1   0    2.39    0.42
   5  -1   0    2.52    0.42
   5  -1   0    3.18    0.72
   5  -1   0    3.69    0.55
  -5  -1   0    3.57    0.79
  -5  -1   0    4.51    0.57
  -5  -1   0    4.41    0.57
  -5  -1   0    2.90    0.44
  -5  -1   0    3.22    0.47
  -5  -1   0    4.80    0.62
   5  -1   0    4.71    0.58
   5  -1   0    3.62    0.51
  -5  -1   0    4.00    0.53
  -5   1   0    3.92    0.52
   5   1   0    4.55    0.87
  -5   1   0    4.08    0.51
   5   1   0    4.48    0.62
   5   1   0    3.59    0.50
   5   1   0    3.25    0.49
  -5   1   0    2.04    0.37
   5   1   0    4.84    0.71
  -5   1   0    2.95    0.46
  -5   1   0    4.11    0.55
   5   1   0    3.24    0.47
  -5   1   0    3.45    0.53
   5   1   0    3.34    0.47
  -6  -1   0   35.72    2.04
   6  -1   0   36.05    2.04
   6  -1   0   37.05    2.05
  -6  -1   0   38.35    2.06
  -6  -1   0   34.19    2.54
  -6  -1   0   41.68    2.20
  -6  -1   0   38.70    2.11
   6  -1   0   37.47    2.60
   6  -1   0   36.89    2.06
   6  -1   0   39.27    2.11
   6  -1   0   35.45    2.15
  -6  -1   0   41.42    2.12
   6   1   0   43.63    2.74
  -6   1   0   35.00    2.05
  -6   1   0   40.87    2.13
   6   1   0   38.46    2.06
   6   1   0   36.68    2.05
  -6   1   0   36.29    2.09
  -6   1   0   40.82    2.68
  -6   1   0   38.35    2.05
  -6   1   0   36.15    1.99
  -6   1   0   36.75    2.04
   6   1   0   37.25    2.09
   6   1   0   35.95    2.13
   6   1   0   38.38    2.12
  -6   1   0   39.31    2.18
  -7  -1   0    5.46    0.80
  -7  -1   0    3.93    0.65
  -7  -1   0    5.45    0.76
  -7  -1   0    7.10    1.01
   7  -1   0    4.03    0.70
  -7  -1   0    6.60    0.82
   7  -1   0    5.39    0.71
   7  -1   0    4.90    1.10
  -7  -1   0    5.65    1.16
   7  -1   0    3.77    0.58
  -7  -1   0    5.13    0.74
  -7  -1   0    5.35    0.66
   7  -1   0    5.12    0.76
   7  -1   0    4.70    0.71
  -7   1   0    4.88    0.69
  -7   1   0    4.62    0.65
   7   1   0    3.97    0.66
   7   1   0    4.15    0.61
   7   1   0    5.46    0.81
  -7   1   0    5.11    0.78
  -7   1   0    5.17    1.10
  -7   1   0    5.82    0.72
  -7   1   0    4.16    0.63
  -7   1   0    5.29    0.73
   7   1   0    6.79    1.30
  -7   1   0    6.21    0.84
   7   1   0    4.89    0.70
   7   1   0    5.18    0.71
   7   1   0    6.60    0.87
  -8  -1   0    5.96    0.87
  -8  -1   0    5.59    0.80
  -8  -1   0    8.17    1.45
  -8  -1   0   10.19    1.20
  -8  -1   0    6.25    0.82
  -8  -1   0   10.68    1.34
   8  -1   0    5.80    0.80
   8  -1   0    5.67    1.26
   8  -1   0    6.82    0.92
  -8  -1   0    7.81    0.96
   8  -1   0    4.75    0.78
   8  -1   0    6.20    0.88
  -8  -1   0    8.75    1.05
   8  -1   0    8.55    1.09
   8  -1   0    7.55    0.90
  -8   1   0    6.88    0.95
   8   1   0    7.50    0.98
   8   1   0    6.01    0.92
   8   1   0    6.30    0.90
   8   1   0    6.36    0.82
   8   1   0    7.02    0.91
  -8   1   0    5.33    0.76
   8   1   0    6.12    1.33
  -8   1   0    5.24    0.81
  -8   1   0    7.73    0.97
   8   1   0    6.33    0.83
  -8   1   0    7.76    0.72
  -8   1   0    6.70    1.38
  -8   1   0    6.58    0.91
  -8   1   0    6.35    0.88
  -9  -1   0    2.57    0.56
   9  -1   0    1.63    0.55
   9  -1   0    2.28    0.55
   9  -1   0    2.32    0.50
  -9  -1   0    1.53    0.43
   9  -1   0    2.01    0.56
   9  -1   0    1.62    0.52
   9  -1   0    1.50    0.41
  -9  -1   0    0.89    0.58
  -9  -1   0    2.28    0.56
  -9  -1   0    1.40    0.37
  -9  -1   0    1.44    0.49
   9  -1   0    3.44    1.06
  -9  -1   0    2.16    0.47
  -9  -1   0    2.58    0.61
   9   1   0    1.17    0.40
  -9   1   0    1.58    0.46
  -9   1   0    1.50    0.43
   9   1   0    1.88    0.51
  -9   1   0    1.76    0.48
   9   1   0    2.56    0.53
   9   1   0    2.87    0.95
  -9   1   0    1.41    0.45
   9   1   0    2.13    0.59
   9   1   0    0.91    0.31
  -9   1   0    2.42    0.58
  -9   1   0    2.17    0.48
  -9   1   0    2.29    0.55
  -9   1   0    1.65    0.72
  10  -1   0    1.34    0.41
  10  -1   0    1.83    0.45
 -10  -1   0    0.68    0.51
  10  -1   0    1.94    0.57
  10  -1   0    1.75    0.50
 -10  -1   0    1.90    0.55
 -10  -1   0    1.64    0.45
  10  -1   0    1.10    0.64
  10  -1   0    1.61    0.47
 -10  -1   0    1.94    0.60
 -10  -1   0    1.24    0.38
 -10  -1   0    1.95    0.66
 -10  -1   0    0.65    0.36
  10   1   0    2.37    0.61
 -10   1   0    1.88    0.85
  10   1   0    1.95    0.55
  10   1   0    1.65    0.46
  10   1   0    1.84    0.50
  10   1   0    2.73    0.60
 -10   1   0    2.25    0.67
 -10   1   0    1.87    0.48
  10   1   0    1.54    0.76
 -10   1   0    3.41    0.74
 -10   1   0    1.68    0.50
 -10   1   0    1.59    0.47
 -10   1   0    1.17    0.45
 -11  -1   0    0.84    0.55
  11  -1   0    0.18    0.20
 -11  -1   0    0.03    0.20
  11  -1   0    0.49    0.28
 -11  -1   0    0.35    0.33
  11  -1   0    0.28    0.26
 -11  -1   0    0.50    0.34
  11  -1   0    0.09    0.22
  11  -1   0    0.46    0.40
  11  -1   0    0.25    0.20
 -11  -1   0   -0.07    0.11
 -11   1   0    0.33    0.41
 -11   1   0    0.45    0.36
  11   1   0    0.10    0.19
  11   1   0   -0.11    0.10
 -11   1   0    0.31    0.29
  11   1   0   -0.07    0.12
 -11   1   0    0.47    0.29
 -11   1   0   -0.09    0.09
  11   1   0    0.21    0.25
  11   1   0    0.25    0.24
 -11   1   0    0.12    0.18
  11   1   0    0.11    0.31
 -12  -1   0    1.42    0.92
  12  -1   0    2.03    0.73
 -12  -1   0    1.06    0.45
  12  -1   0    2.53    1.08
 -12  -1   0    1.31    0.50
  12  -1   0    1.45    0.50
 -12  -1   0    1.51    0.52
 -12  -1   0    1.15    0.46
  12  -1   0    1.62    0.53
 -12  -1   0    0.94    0.44
  12  -1   0    1.69    0.50
 -12   1   0    2.38    1.07
 -12   1   0    1.48    0.54
  12   1   0    1.59    0.52
 -12   1   0    1.71    0.56
 -12   1   0    0.70    0.29
  12   1   0    1.72    0.52
  12   1   0    0.91    0.44
  12   1   0    0.77    0.40
 -12   1   0    0.85    0.43
 -12   1   0    1.84    0.66
  12   1   0    0.61    0.62
 -13  -1   0    1.01    0.48
  13  -1   0    0.69    0.37
 -13  -1   0    1.37    0.55
 -13  -1   0    2.18    1.11
  13  -1   0    0.71    0.36
 -13  -1   0    1.26    0.57
  13  -1   0    0.67    0.43
  13  -1   0    1.33    0.46
 -13  -1   0    0.58    0.31
  13  -1   0    1.17    0.82
 -13   1   0    0.48    0.36
 -13   1   0    0.33    0.68
 -13   1   0    0.97    0.50
  13   1   0    0.46    0.33
  13   1   0    0.38    0.58
  13   1   0    1.11    0.63
 -13   1   0    1.94    0.61
 -13   1   0    1.25    0.49
  13   1   0    1.54    0.64
  13   1   0    1.13    0.44
 -14  -1   0   21.75    1.94
  14  -1   0   15.59    2.09
 -14  -1   0   18.77    2.15
 -14  -1   0   21.12    1.85
 -14  -1   0   23.51    2.55
  14  -1   0   19.14    1.80
  14  -1   0   21.11    1.83
  14   1   0   21.81    1.80
 -14   1   0   18.34    2.12
 -14   1   0   22.41    1.90
  14   1   0   22.24    2.08
 -14   1   0   21.31    1.96
  14   1   0   21.15    1.71
  14   1   0   18.36    1.76
   2   2   0   90.53    4.27
   3  -2   0  111.51    5.32
   4  -2   0    0.36    0.15
  -4  -2   0    0.17    0.13
   4  -2   0    0.04    0.09
  -4  -2   0   -0.05    0.14
  -4  -2   0    0.20    0.13
   4  -2   0    0.04    0.08
  -4  -2   0    0.10    0.11
  -4  -2   0    0.24    0.13
   4  -2   0    0.13    0.10
  -4  -2   0    0.43    0.18
   4  -2   0    0.19    0.20
   4  -2   0    0.19    0.10
  -4  -2   0    0.39    0.16
   4  -2   0    0.34    0.15
  -4   2   0    0.18    0.12
  -4   2   0    0.18    0.11
   4   2   0    0.17    0.11
  -4   2   0    0.25    0.11
   4   2   0    0.31    0.15
   4   2   0    0.35    0.14
  -4   2   0    0.13    0.11
  -4   2   0    0.29    0.13
   4   2   0    0.35    0.15
  -4   2   0    0.17    0.13
   4   2   0    0.43    0.15
   4   2   0    0.29    0.14
   4   2   0    0.32    0.23
  -4   2   0    0.55    0.30
  -4   2   0    0.14    0.13
   5  -2   0    3.01    0.45
   5  -2   0    2.50    0.40
  -5  -2   0    3.08    0.46
  -5  -2   0    3.09    0.45
  -5  -2   0    2.15    0.38
   5  -2   0    2.84    0.44
   5  -2   0    2.29    0.41
   5  -2   0    2.64    0.45
   5  -2   0    2.17    0.35
  -5  -2   0    2.97    0.48
  -5  -2   0    2.45    0.42
  -5  -2   0    2.71    0.42
  -5  -2   0    2.71    0.66
   5  -2   0    2.07    0.57
  -5   2   0    2.50    0.43
  -5   2   0    3.61    0.50
  -5   2   0    4.82    0.61
   5   2   0    3.01    0.47
  -5   2   0    3.18    0.48
   5   2   0    3.09    0.47
   5   2   0    2.58    0.41
   5   2   0    5.02    0.69
  -5   2   0    4.06    0.49
   5   2   0    3.48    0.78
   5   2   0    2.36    0.41
  -5   2   0    2.79    0.66
   5   2   0    3.39    0.50
  -5   2   0    2.47    0.38
  -5   2   0    2.44    0.43
   6  -2   0   22.30    1.41
   6  -2   0   23.00    1.40
  -6  -2   0   21.86    1.41
   6  -2   0   22.12    1.48
  -6  -2   0   22.23    1.40
  -6  -2   0   22.03    1.37
   6  -2   0   23.36    1.38
   6  -2   0   19.37    1.78
  -6  -2   0   25.19    1.41
  -6  -2   0   21.13    1.82
   6  -2   0   19.46    1.33
   6  -2   0   23.04    1.41
  -6  -2   0   22.67    1.39
   6  -2   0   22.75    1.36
  -6  -2   0   21.72    1.42
  -6   2   0   23.40    1.40
   6   2   0   21.22    1.42
   6   2   0   21.94    1.36
  -6   2   0   21.21    1.44
  -6   2   0   21.29    1.38
   6   2   0   19.64    1.35
  -6   2   0   23.03    1.39
   6   2   0   23.16    1.42
  -6   2   0   23.00    1.30
  -6   2   0   22.98    1.35
   6   2   0   20.44    1.80
   6   2   0   20.67    1.34
   6   2   0   18.43    1.30
  -6   2   0   20.92    1.80
  -6   2   0   21.70    1.35
  -7  -2   0   12.21    1.07
  -7  -2   0   12.74    1.01
  -7  -2   0   10.72    1.63
   7  -2   0   10.42    0.94
  -7  -2   0   13.18    1.00
   7  -2   0   12.27    0.95
  -7  -2   0   12.29    0.96
   7  -2   0   13.41    1.10
  -7  -2   0   12.11    1.01
  -7  -2   0   11.89    0.94
   7  -2   0   10.43    0.93
   7  -2   0   10.41    0.94
  -7  -2   0   10.95    0.96
   7  -2   0   13.17    1.79
   7  -2   0   11.19    0.92
  -7   2   0   13.04    0.95
  -7   2   0   13.35    1.08
  -7   2   0   10.77    0.95
   7   2   0   13.98    1.85
   7   2   0   12.70    0.96
   7   2   0   11.99    1.02
   7   2   0   10.93    0.92
   7   2   0   12.81    1.05
  -7   2   0   10.95    0.86
   7   2   0   11.99    0.99
  -7   2   0   12.02    0.94
  -7   2   0   12.92    1.00
  -7   2   0   11.27    0.95
  -7   2   0   11.54    1.67
  -8  -2   0   13.86    1.22
   8  -2   0   14.37    1.26
  -8  -2   0   15.78    1.25
  -8  -2   0   16.65    1.20
  -8  -2   0   17.12    1.25
  -8  -2   0   14.91    1.21
  -8  -2   0   12.97    1.94
   8  -2   0   19.44    2.32
   8  -2   0   16.82    1.21
  -8  -2   0   14.54    1.15
  -8  -2   0   17.46    1.21
   8  -2   0   14.74    1.21
   8  -2   0   12.79    1.13
   8  -2   0   16.81    1.25
  -8   2   0   14.07    1.16
  -8   2   0   14.76    1.12
   8   2   0   13.80    1.13
   8   2   0   15.23    1.14
  -8   2   0   15.63    2.10
   8   2   0   14.89    1.20
  -8   2   0   14.12    1.08
   8   2   0   16.26    1.29
   8   2   0   14.63    1.21
   8   2   0   16.18    2.14
  -8   2   0   18.49    1.36
  -8   2   0   13.03    1.15
   8   2   0   14.53    1.15
  -8   2   0   15.92    1.21
   9  -2   0   19.30    1.58
   9  -2   0   18.08    1.44
  -9  -2   0   18.66    1.42
  -9  -2   0   21.85    2.67
   9  -2   0   21.39    1.36
   9  -2   0   18.58    1.48
   9  -2   0   17.71    1.44
  -9  -2   0   20.97    1.46
  -9  -2   0   19.43    2.27
  -9  -2   0   20.17    1.53
  -9  -2   0   20.51    1.57
  -9  -2   0   18.74    1.41
  -9  -2   0   17.69    1.43
   9  -2   0   23.69    2.81
   9   2   0   18.12    1.40
   9   2   0   18.95    1.49
  -9   2   0   21.86    2.68
  -9   2   0   19.47    1.49
   9   2   0   20.85    1.42
  -9   2   0   18.11    1.37
   9   2   0   19.43    1.54
  -9   2   0   18.70    1.32
  -9   2   0   18.67    1.45
   9   2   0   19.24    1.43
  -9   2   0   20.84    1.52
   9   2   0   20.86    2.69
  -9   2   0   17.97    1.39
  10  -2   0    0.60    0.43
 -10  -2   0    1.56    0.51
 -10  -2   0    1.77    0.51
 -10  -2   0    3.07    1.27
 -10  -2   0    1.77    0.54
  10  -2   0    0.85    0.40
  10  -2   0    1.56    0.43
  10  -2   0    1.02    0.42
  10  -2   0    1.91    0.62
 -10  -2   0    0.86    0.39
  10  -2   0    1.13    0.40
 -10  -2   0    1.61    0.83
 -10  -2   0    2.11    0.57
 -10  -2   0    1.02    0.35
 -10   2   0    1.98    0.54
 -10   2   0    1.00    0.41
 -10   2   0    1.50    0.55
 -10   2   0    0.85    0.34
  10   2   0    2.04    0.87
  10   2   0    1.50    0.47
  10   2   0    1.32    0.38
  10   2   0    1.16    0.51
 -10   2   0    2.72    0.71
  10   2   0    1.14    0.43
 -10   2   0    0.81    0.61
  10   2   0    1.36    0.41
 -10   2   0    0.92    0.39
 -11  -2   0    0.85    0.39
  11  -2   0    0.49    0.26
  11  -2   0    1.25    0.67
 -11  -2   0    0.89    0.70
  11  -2   0    1.11    0.48
  11  -2   0    0.61    0.38
 -11  -2   0    0.69    0.36
  11  -2   0    0.50    0.37
 -11  -2   0    0.45    0.32
  11  -2   0    1.11    0.43
 -11  -2   0    1.16    0.48
 -11  -2   0    1.10    0.53
  11   2   0    0.69    0.32
 -11   2   0    0.89    0.41
  11   2   0    0.89    0.38
 -11   2   0    1.31    0.78
  11   2   0    0.15    0.19
  11   2   0    0.75    0.39
 -11   2   0    0.91    0.35
 -11   2   0    0.51    0.26
  11   2   0    0.09    0.28
 -11   2   0    0.74    0.38
 -11   2   0    0.86    0.38
 -11   2   0    0.48    0.30
  11   2   0    0.35    0.25
  12  -2   0    0.34    0.31
 -12  -2   0    1.14    0.52
 -12  -2   0    0.21    0.62
 -12  -2   0    0.85    0.43
  12  -2   0    0.36    0.28
 -12  -2   0    0.42    0.32
 -12  -2   0    0.05    0.17
  12  -2   0    0.04    0.20
  12  -2   0    0.24    0.29
 -12   2   0    0.92    0.74
  12   2   0    0.21    0.25
  12   2   0   -0.24    0.21
  12   2   0    0.66    0.37
  12   2   0    0.45    0.32
  12   2   0    0.57    0.38
 -12   2   0   -0.11    0.16
 -12   2   0    0.62    0.36
 -12   2   0    0.75    0.37
 -13  -2   0    4.24    0.92
  13  -2   0    2.84    0.73
  13  -2   0    4.32    0.87
  13  -2   0    1.65    0.58
 -13  -2   0    2.53    0.72
 -13  -2   0    4.66    0.97
 -13  -2   0    5.61    1.12
  13  -2   0    4.68    1.97
  13  -2   0    3.90    0.72
  13   2   0    3.09    1.27
  13   2   0    3.44    0.79
 -13   2   0    4.44    1.59
 -13   2   0    4.46    0.92
 -13   2   0    5.14    0.98
  13   2   0    3.74    0.82
  13   2   0    4.14    0.98
  13   2   0    3.89    0.79
 -13   2   0    6.45    1.15
 -14  -2   0    0.22    0.32
  14  -2   0    0.78    0.44
  14  -2   0   -0.02    0.18
  14  -2   0    0.52    0.35
 -14  -2   0    0.76    0.45
 -14  -2   0    0.49    0.32
  14  -2   0    0.26    0.23
 -14  -2   0   -0.12    0.14
  14   2   0    0.33    0.28
  14   2   0    0.12    0.24
 -14   2   0    0.26    0.32
  14   2   0   -0.04    0.10
 -14   2   0    0.43    0.38
 -14   2   0    0.18    0.19
  14   2   0    0.43    0.35
   0  -3   0    0.03    0.03
   0  -3   0   -0.01    0.02
   0  -3   0    0.03    0.02
   0  -3   0    0.01    0.03
   0  -3   0   -0.01    0.02
   0  -3   0    0.01    0.03
   0  -3   0    0.00    0.01
   0  -3   0    0.01    0.02
   0   3   0    0.02    0.03
   0   3   0   -0.01    0.02
   0   3   0    0.02    0.03
   1  -3   0    1.03    0.15
  -1  -3   0    0.56    0.12
  -1  -3   0    0.92    0.12
   1  -3   0    0.97    0.20
  -1  -3   0    0.97    0.09
   1  -3   0    1.22    0.14
   1  -3   0    0.71    0.10
   1  -3   0    1.20    0.13
  -1  -3   0    1.17    0.15
   1  -3   0    0.96    0.12
   1  -3   0    1.37    0.21
  -1  -3   0    0.92    0.13
  -1  -3   0    0.78    0.18
  -1  -3   0    1.00    0.15
  -1  -3   0    1.14    0.14
   1  -3   0    0.93    0.12
  -1  -3   0    0.83    0.12
  -1   3   0    1.02    0.12
   1   3   0    1.08    0.15
   1   3   0    0.73    0.10
   1   3   0    1.25    0.15
  -1   3   0    0.76    0.13
   1   3   0    1.01    0.13
  -1   3   0    0.95    0.10
   1   3   0    0.97    0.10
  -1   3   0    0.66    0.10
  -1   3   0    0.93    0.16
  -1   3   0    0.78    0.17
   1   3   0    1.00    0.13
   1   3   0    0.97    0.13
  -1   3   0    0.65    0.10
   1   3   0    0.72    0.14
   1   3   0    0.87    0.20
   2  -3   0    0.74    0.14
  -2  -3   0    0.94    0.18
   2  -3   0    1.01    0.16
   2  -3   0    0.70    0.17
   2  -3   0    0.95    0.18
  -2  -3   0    0.72    0.15
   2  -3   0    0.91    0.16
   2  -3   0    0.90    0.17
   2  -3   0    0.71    0.17
  -2  -3   0    1.09    0.28
  -2  -3   0    1.09    0.19
  -2  -3   0    1.02    0.19
  -2  -3   0    1.09    0.18
   2  -3   0    0.77    0.24
   2   3   0    0.89    0.20
  -2   3   0    0.67    0.13
  -2   3   0    1.09    0.18
   2   3   0    0.79    0.14
   2   3   0    1.05    0.21
  -2   3   0    0.68    0.14
  -2   3   0    1.10    0.18
   2   3   0    0.84    0.25
  -2   3   0    1.28    0.23
   2   3   0    1.00    0.18
   2   3   0    0.76    0.15
   2   3   0    1.02    0.17
   3  -3   0   18.72    1.07
  -3  -3   0   16.57    1.00
   3  -3   0   18.08    0.98
  -3  -3   0   18.61    1.01
  -3  -3   0   17.76    1.02
  -3  -3   0   18.27    1.03
  -3  -3   0   18.93    1.02
  -3  -3   0   16.74    1.25
   3  -3   0   17.37    0.98
  -3  -3   0   17.16    0.99
   3  -3   0   17.90    1.00
   3  -3   0   19.55    1.28
   3  -3   0   17.70    1.06
   3  -3   0   19.30    1.03
   3  -3   0   19.25    1.03
   3   3   0   18.17    1.00
   3   3   0   18.35    1.02
   3   3   0   18.61    1.02
  -3   3   0   17.07    1.00
   3   3   0   18.86    1.01
  -3   3   0   18.41    0.92
  -3   3   0   17.41    1.05
   3   3   0   19.04    1.32
   3   3   0   18.55    1.00
  -3   3   0   17.80    1.00
  -3   3   0   18.66    1.01
  -3   3   0   19.14    0.98
   3   3   0   17.11    1.01
   3   3   0   18.67    1.05
   4  -3   0    0.20    0.14
   4  -3   0    0.07    0.08
  -4  -3   0    0.15    0.11
  -4  -3   0    0.07    0.08
  -4  -3   0    0.21    0.12
   4  -3   0   -0.06    0.13
   4  -3   0    0.17    0.11
  -4  -3   0   -0.01    0.16
   4  -3   0    0.24    0.15
   4  -3   0   -0.02    0.05
  -4  -3   0    0.15    0.11
   4  -3   0    0.15    0.11
  -4  -3   0    0.05    0.09
  -4  -3   0    0.16    0.12
   4  -3   0    0.06    0.07
  -4   3   0    0.53    0.28
   4   3   0    0.10    0.10
  -4   3   0    0.17    0.12
   4   3   0    0.10    0.09
  -4   3   0    0.10    0.10
   4   3   0    0.04    0.10
   4   3   0    0.04    0.16
  -4   3   0    0.01    0.06
   4   3   0    0.21    0.11
   4   3   0    0.27    0.14
   4   3   0    0.18    0.11
  -4   3   0    0.07    0.08
  -4   3   0    0.35    0.14
   4   3   0    0.13    0.11
  -4   3   0    0.17    0.11
  -4   3   0    0.14    0.08
   5  -3   0   36.73    1.90
  -5  -3   0   39.49    2.47
   5  -3   0   34.32    2.32
  -5  -3   0   35.78    1.91
  -5  -3   0   34.59    1.89
  -5  -3   0   33.23    1.92
   5  -3   0   36.70    1.93
  -5  -3   0   34.94    1.94
   5  -3   0   34.42    1.91
  -5  -3   0   36.17    1.94
   5  -3   0   36.20    1.89
  -5  -3   0   36.48    1.92
   5  -3   0   37.15    1.94
   5  -3   0   38.05    2.00
   5   3   0   33.82    1.92
  -5   3   0   36.84    1.94
  -5   3   0   34.88    1.87
   5   3   0   34.12    1.92
  -5   3   0   35.25    1.79
   5   3   0   34.77    1.88
   5   3   0   34.75    1.89
  -5   3   0   34.66    1.90
   5   3   0   36.65    1.94
  -5   3   0   35.43    2.00
   5   3   0   35.69    1.90
  -5   3   0   37.63    1.94
  -5   3   0   34.95    1.86
  -5   3   0   37.00    2.38
   5   3   0   36.28    1.96
   5   3   0   35.54    2.39
  -6  -3   0    3.30    0.53
   6  -3   0    3.54    0.57
   6  -3   0    3.37    0.56
   6  -3   0    3.95    0.59
  -6  -3   0    4.01    0.59
  -6  -3   0    2.80    0.48
   6  -3   0    3.19    0.81
   6  -3   0    3.93    0.68
  -6  -3   0    3.27    0.82
  -6  -3   0    3.36    0.56
   6  -3   0    3.02    0.48
   6  -3   0    4.39    0.62
  -6  -3   0    2.92    0.52
   6   3   0    4.11    0.66
  -6   3   0    4.30    0.63
   6   3   0    3.68    0.71
   6   3   0    4.92    0.71
  -6   3   0    3.82    0.61
   6   3   0    4.26    0.60
  -6   3   0    3.95    0.52
  -6   3   0    3.40    0.51
  -6   3   0    4.81    0.65
   6   3   0    2.52    0.47
  -6   3   0    2.13    0.67
   6   3   0    3.63    0.87
   6   3   0    3.08    0.50
   6   3   0    4.53    0.67
  -6   3   0    2.74    0.51
  -7  -3   0   14.84    1.14
   7  -3   0   16.69    1.18
   7  -3   0   15.21    1.24
   7  -3   0   13.59    1.13
  -7  -3   0   16.57    1.21
  -7  -3   0   15.17    1.16
   7  -3   0   19.06    2.49
  -7  -3   0   14.53    1.11
   7  -3   0   15.94    1.13
  -7  -3   0   16.81    1.22
  -7  -3   0   16.33    2.00
   7  -3   0   16.68    1.19
   7  -3   0   15.07    1.11
  -7   3   0   15.42    1.23
   7   3   0   15.67    1.20
  -7   3   0   15.58    1.10
   7   3   0   19.96    2.26
  -7   3   0   16.86    1.21
  -7   3   0   19.12    2.17
  -7   3   0   15.78    1.12
   7   3   0   13.44    1.10
   7   3   0   16.33    1.19
   7   3   0   15.57    1.16
   7   3   0   16.45    1.14
  -7   3   0   16.82    1.18
  -7   3   0   15.76    1.04
  -7   3   0   14.83    1.14
  -8  -3   0    1.45    0.62
  -8  -3   0    2.15    0.50
  -8  -3   0    2.23    0.47
   8  -3   0    1.85    0.72
   8  -3   0    1.78    0.44
   8  -3   0    1.98    0.56
  -8  -3   0    1.67    0.43
   8  -3   0    1.19    0.38
  -8  -3   0    2.84    0.61
   8  -3   0    2.47    0.52
  -8  -3   0    2.82    0.60
  -8  -3   0    2.29    0.52
   8  -3   0    1.90    0.50
  -8  -3   0    2.08    0.50
  -8   3   0    2.80    0.63
   8   3   0    2.61    0.61
  -8   3   0    2.57    0.52
  -8   3   0    1.51    0.42
  -8   3   0    2.70    0.56
   8   3   0    1.43    0.39
   8   3   0    1.90    0.47
  -8   3   0    1.29    0.33
  -8   3   0    2.05    0.52
  -8   3   0    2.40    0.45
   8   3   0    1.91    0.76
   8   3   0    1.97    0.48
  -8   3   0    2.57    0.85
   9  -3   0    0.54    0.32
   9  -3   0    0.81    0.53
  -9  -3   0    0.44    0.28
   9  -3   0    0.33    0.25
   9  -3   0    0.61    0.26
   9  -3   0    0.69    0.30
  -9  -3   0    0.90    0.37
   9  -3   0    0.27    0.24
  -9  -3   0    0.42    0.25
   9  -3   0    0.22    0.20
  -9  -3   0    0.49    0.30
  -9  -3   0    0.61    0.36
  -9  -3   0    0.09    0.34
  -9  -3   0    0.68    0.34
  -9  -3   0    0.35    0.28
  -9   3   0    0.88    0.31
  -9   3   0    1.68    0.49
   9   3   0    0.09    0.17
  -9   3   0    0.17    0.31
   9   3   0    0.55    0.28
   9   3   0    0.69    0.34
  -9   3   0    0.05    0.16
   9   3   0    0.43    0.25
   9   3   0    0.09    0.28
  -9   3   0    0.34    0.26
  -9   3   0    0.78    0.31
   9   3   0    0.66    0.35
  -9   3   0    0.36    0.25
 -10  -3   0    3.60    0.74
 -10  -3   0    1.61    0.49
  10  -3   0    2.12    0.61
 -10  -3   0    1.86    0.51
  10  -3   0    2.19    0.49
  10  -3   0    3.42    0.79
 -10  -3   0    2.41    0.88
  10  -3   0    3.53    1.11
  10  -3   0    3.12    0.71
  10  -3   0    2.82    1.02
 -10  -3   0    2.81    0.69
  10  -3   0    2.05    0.55
 -10  -3   0    0.82    0.36
 -10  -3   0    2.33    0.60
 -10   3   0    2.22    0.89
  10   3   0    1.98    0.52
  10   3   0    1.58    0.54
 -10   3   0    1.54    0.46
 -10   3   0    2.93    0.63
 -10   3   0    2.78    0.64
  10   3   0    2.85    0.64
  10   3   0    2.16    0.84
  10   3   0    2.51    0.70
 -10   3   0    2.47    0.58
  10   3   0    2.57    0.57
 -10   3   0    3.53    0.64
 -11  -3   0    0.22    0.22
  11  -3   0    0.69    0.30
  11  -3   0    0.22    0.23
 -11  -3   0    0.84    0.35
  11  -3   0    0.48    0.29
  11  -3   0    0.51    0.33
 -11  -3   0    0.77    0.41
  11  -3   0    0.76    0.61
 -11  -3   0    0.43    0.42
  11  -3   0    0.10    0.20
 -11  -3   0    0.10    0.22
 -11  -3   0    0.41    0.29
 -11   3   0    0.14    0.16
 -11   3   0    0.64    0.28
  11   3   0   -0.01    0.23
 -11   3   0    1.30    0.80
 -11   3   0    0.98    0.41
 -11   3   0    0.25    0.28
  11   3   0    0.13    0.18
  11   3   0    0.54    0.46
 -11   3   0    0.81    0.36
  11   3   0    0.69    0.33
  11   3   0    0.30    0.26
  12  -3   0    0.35    0.40
 -12  -3   0    1.15    0.72
  12  -3   0    0.05    0.26
 -12  -3   0    0.46    0.32
  12  -3   0    0.24    0.26
 -12  -3   0    0.60    0.38
 -12  -3   0    0.83    0.46
  12  -3   0    0.14    0.19
  12  -3   0    0.21    0.22
 -12  -3   0   -0.02    0.19
 -12   3   0    0.44    0.36
  12   3   0    0.34    0.45
  12   3   0    0.52    0.35
  12   3   0    0.11    0.26
 -12   3   0   -0.29    0.22
  12   3   0    0.26    0.25
 -12   3   0    0.16    0.24
  12   3   0    0.59    0.35
 -13  -3   0    5.80    1.45
  13  -3   0    3.16    0.78
 -13  -3   0    5.53    1.05
  13  -3   0    4.75    1.03
 -13  -3   0    5.37    1.00
 -13  -3   0    3.86    0.93
  13  -3   0    5.00    0.97
  13  -3   0    5.76    0.86
 -13   3   0    4.25    0.97
 -13   3   0    8.09    1.33
  13   3   0    5.56    1.16
  13   3   0    4.91    0.94
  13   3   0    4.97    0.91
  13   3   0    5.31    0.94
 -13   3   0    4.68    0.94
 -13   3   0    5.45    2.14
 -13   3   0    4.76    0.86
 -14  -3   0   -0.10    0.12
  14  -3   0    0.02    0.28
 -14  -3   0    0.47    0.38
  14  -3   0    0.38    0.30
  14  -3   0    0.66    0.31
 -14  -3   0   -0.08    0.20
  14  -3   0   -0.01    0.19
 -14  -3   0    0.37    0.33
  14   3   0    0.28    0.27
 -14   3   0    0.09    0.17
  14   3   0    0.58    0.36
 -14   3   0    0.36    0.29
  14   3   0    0.16    0.24
  14   3   0    0.21    0.29
 -14   3   0    0.20    0.26
   0  -4   0   47.84    2.24
   0  -4   0   49.12    2.24
   0  -4   0   47.76    3.60
   0  -4   0   48.44    3.41
   0   4   0   48.03    2.25
   0   4   0   46.77    3.58
   0   4   0   54.10    3.50
   0   4   0   46.06    2.24
  -1  -4   0   16.89    0.86
   1  -4   0   15.25    0.76
  -1  -4   0   15.25    0.80
  -1  -4   0   14.93    0.75
  -1  -4   0   16.39    0.92
  -1  -4   0   14.75    0.78
   1  -4   0   15.79    0.76
   1  -4   0   17.87    0.78
   1  -4   0   15.27    0.75
   1  -4   0   16.33    0.81
  -1  -4   0   16.40    0.75
  -1  -4   0   15.92    0.77
  -1  -4   0   15.18    0.76
   1  -4   0   15.04    0.74
   1  -4   0   14.65    0.86
  -1  -4   0   15.18    0.85
   1  -4   0   15.22    0.85
  -1   4   0   14.95    0.74
   1   4   0   15.97    0.78
  -1   4   0   17.18    0.90
   1   4   0   15.16    0.77
   1   4   0   16.06    0.86
  -1   4   0   17.29    0.80
  -1   4   0   14.95    0.80
   1   4   0   15.68    0.77
   1   4   0   16.09    0.75
  -1   4   0   15.71    0.77
   1   4   0   17.00    0.93
   1   4   0   14.57    0.80
  -2  -4   0    3.23    0.29
   2  -4   0    4.41    0.52
  -2  -4   0    3.30    0.28
   2  -4   0    3.20    0.26
  -2  -4   0    3.92    0.31
  -2  -4   0    3.29    0.29
   2  -4   0    3.09    0.27
   2  -4   0    4.18    0.25
  -2  -4   0    3.64    0.29
   2  -4   0    3.71    0.28
   2  -4   0    3.41    0.32
   2  -4   0    3.62    0.28
   2  -4   0    4.02    0.36
  -2  -4   0    4.01    0.54
  -2  -4   0    3.72    0.29
   2   4   0    4.23    0.32
   2   4   0    3.53    0.28
   2   4   0    3.84    0.29
  -2   4   0    4.07    0.34
   2   4   0    3.20    0.28
  -2   4   0    4.15    0.27
   2   4   0    3.42    0.28
   2   4   0    3.87    0.24
   2   4   0    3.31    0.33
  -2   4   0    3.30    0.28
  -2   4   0    3.54    0.27
  -2   4   0    3.67    0.50
   2   4   0    3.02    0.28
   3  -4   0   30.28    1.60
   3  -4   0   31.20    1.54
   3  -4   0   30.02    1.51
  -3  -4   0   29.84    1.52
   3  -4   0   28.95    1.48
  -3  -4   0   31.36    1.85
   3  -4   0   28.76    1.50
  -3  -4   0   29.16    1.52
   3  -4   0   29.90    1.49
   3  -4   0   25.50    1.71
  -3  -4   0   29.14    1.51
  -3  -4   0   29.29    1.50
  -3  -4   0   28.79    1.52
  -3  -4   0   29.89    1.52
   3  -4   0   29.91    1.59
   3   4   0   31.09    1.52
  -3   4   0   30.11    1.38
   3   4   0   29.96    1.50
  -3   4   0   29.72    1.48
   3   4   0   33.15    1.88
  -3   4   0   29.16    1.50
  -3   4   0   29.80    1.49
   3   4   0   28.72    1.51
  -3   4   0   28.75    1.57
   3   4   0   29.72    1.57
   3   4   0   29.83    1.52
   3   4   0   29.10    1.49
  -3   4   0   31.36    1.47
   3   4   0   29.10    1.52
   4  -4   0  116.98    5.63
  -4  -4   0  111.67    5.67
  -4  -4   0  114.60    5.20
   4   4   0  109.03    5.65
   4   4   0  114.71    5.21
  -4   4   0  124.88    5.69
   4   4   0  109.61    5.18
   5  -4   0    4.12    0.81
  -5  -4   0    3.21    0.51
   5  -4   0    2.44    0.41
   5  -4   0    3.93    0.55
  -5  -4   0    2.79    0.44
  -5  -4   0    2.93    0.70
  -5  -4   0    2.71    0.45
   5  -4   0    3.74    0.55
   5  -4   0    3.71    0.53
   5  -4   0    3.36    0.56
   5  -4   0    5.94    0.80
  -5  -4   0    2.95    0.46
  -5  -4   0    4.02    0.56
   5  -4   0    2.42    0.42
  -5  -4   0    2.74    0.39
   5   4   0    3.59    0.55
  -5   4   0    2.21    0.44
   5   4   0    3.32    0.49
  -5   4   0    3.36    0.47
   5   4   0    3.10    0.42
   5   4   0    4.17    0.85
   5   4   0    2.75    0.45
  -5   4   0    3.85    0.52
  -5   4   0    3.16    0.70
   5   4   0    3.25    0.52
  -5   4   0    3.72    0.43
  -5   4   0    3.81    0.54
   5   4   0    3.93    0.56
   5   4   0    4.15    0.56
  -5   4   0    3.84    0.56
  -5   4   0    4.35    0.63
  -6  -4   0    0.52    0.22
   6  -4   0    1.23    0.35
   6  -4   0    1.24    0.32
   6  -4   0    0.92    0.42
  -6  -4   0    0.99    0.34
   6  -4   0    1.08    0.30
   6  -4   0    1.38    0.36
  -6  -4   0    0.73    0.27
   6  -4   0    0.69    0.29
  -6  -4   0    0.77    0.25
  -6  -4   0    0.76    0.44
   6  -4   0    0.43    0.18
  -6  -4   0    1.02    0.34
  -6  -4   0    0.85    0.29
   6  -4   0    0.46    0.22
   6   4   0    1.10    0.33
   6   4   0    0.39    0.32
  -6   4   0    0.83    0.29
  -6   4   0    1.00    0.46
  -6   4   0    0.91    0.29
   6   4   0    1.16    0.33
  -6   4   0    0.95    0.39
   6   4   0    0.76    0.25
  -6   4   0    0.85    0.21
  -6   4   0    1.23    0.33
  -6   4   0    0.58    0.20
   6   4   0    0.52    0.22
  -6   4   0    1.12    0.33
   6   4   0    1.08    0.32
  -7  -4   0    2.46    0.78
  -7  -4   0    1.87    0.40
   7  -4   0    1.41    0.36
   7  -4   0    1.72    0.60
   7  -4   0    2.25    0.50
   7  -4   0    1.61    0.38
  -7  -4   0    2.17    0.46
   7  -4   0    0.98    0.31
  -7  -4   0    1.59    0.39
  -7  -4   0    2.63    0.53
   7  -4   0    1.92    0.47
  -7  -4   0    1.82    0.49
  -7  -4   0    1.09    0.32
  -7   4   0    1.86    0.45
   7   4   0    2.59    0.74
  -7   4   0    1.99    0.43
  -7   4   0    2.19    0.53
  -7   4   0    2.55    0.41
  -7   4   0    0.82    0.31
   7   4   0    1.75    0.44
   7   4   0    1.62    0.41
   7   4   0    1.66    0.39
   7   4   0    1.05    0.34
  -7   4   0    1.23    0.34
   7   4   0    1.97    0.48
  -7   4   0    1.29    0.35
   8  -4   0    6.08    1.26
  -8  -4   0    6.99    0.91
   8  -4   0   11.81    1.27
  -8  -4   0    6.02    1.33
   8  -4   0    6.67    0.91
  -8  -4   0    7.61    1.30
  -8  -4   0   10.22    1.17
   8  -4   0    9.39    1.15
  -8  -4   0    8.57    1.07
   8  -4   0    8.99    1.16
  -8  -4   0   12.46    1.48
   8  -4   0    7.00    0.96
  -8  -4   0    9.03    1.17
  -8  -4   0   10.82    1.16
   8  -4   0    9.87    1.07
  -8   4   0    7.95    1.49
   8   4   0    6.23    0.95
  -8   4   0    8.05    0.97
   8   4   0    8.89    1.57
  -8   4   0    8.88    0.73
  -8   4   0   10.72    1.15
   8   4   0    7.81    0.97
   8   4   0    9.01    1.16
  -8   4   0    8.05    0.91
   8   4   0    8.79    1.11
  -8   4   0    5.70    0.97
  -8   4   0    6.77    0.85
  -8   4   0    7.49    0.95
   9  -4   0   36.89    2.39
   9  -4   0   32.49    2.19
  -9  -4   0   35.15    2.18
  -9  -4   0   35.60    2.24
   9  -4   0   32.62    2.11
  -9  -4   0   33.87    2.22
   9  -4   0   37.30    1.98
  -9  -4   0   33.79    2.24
   9  -4   0   34.95    2.92
  -9  -4   0   35.74    2.21
  -9  -4   0   36.47    2.23
  -9  -4   0   31.34    2.88
   9  -4   0   30.28    2.12
   9  -4   0   35.81    2.27
  -9   4   0   36.22    2.22
  -9   4   0   35.36    1.99
   9   4   0   34.09    2.22
  -9   4   0   29.73    2.77
   9   4   0   34.65    4.00
  -9   4   0   32.22    2.05
   9   4   0   33.62    2.17
   9   4   0   35.14    2.06
  -9   4   0   34.68    2.14
   9   4   0   35.44    2.28
  -9   4   0   35.26    2.18
  -9   4   0   39.75    2.29
  10  -4   0    8.21    1.14
 -10  -4   0   11.16    1.63
  10  -4   0   11.61    1.48
  10  -4   0   10.11    0.87
  10  -4   0    9.04    1.19
 -10  -4   0    9.37    1.20
  10  -4   0    9.34    1.80
 -10  -4   0    8.56    1.14
 -10  -4   0    9.55    1.86
 -10  -4   0    9.28    1.19
  10  -4   0   10.77    1.28
 -10  -4   0    7.60    1.12
  10  -4   0    9.57    1.27
 -10  -4   0    9.02    1.21
 -10   4   0    8.61    0.83
 -10   4   0   11.06    1.28
 -10   4   0   12.46    1.44
  10   4   0   10.03    1.24
 -10   4   0    7.95    1.14
  10   4   0   11.47    0.99
  10   4   0    9.24    1.19
  10   4   0   10.86    1.98
  10   4   0   12.10    1.33
  10   4   0    9.64    1.31
 -10   4   0   10.66    1.90
 -11  -4   0    4.47    0.86
 -11  -4   0    4.31    0.91
 -11  -4   0    3.30    0.79
 -11  -4   0    2.48    0.63
 -11  -4   0    3.14    0.73
  11  -4   0    3.82    0.74
  11  -4   0    4.50    0.70
  11  -4   0    3.79    1.23
 -11  -4   0    5.22    1.42
  11  -4   0    3.80    0.87
  11  -4   0    2.90    0.75
  11  -4   0    3.16    0.75
  11   4   0    4.20    1.34
  11   4   0    3.84    0.75
 -11   4   0    3.64    0.68
 -11   4   0    4.16    0.80
 -11   4   0    2.38    1.08
 -11   4   0    3.70    0.75
  11   4   0    3.47    0.74
 -11   4   0    3.44    0.64
  11   4   0    3.20    0.73
 -11   4   0    1.79    0.56
  11   4   0    3.12    1.02
 -12  -4   0    0.94    0.43
  12  -4   0    0.66    0.37
 -12  -4   0    0.85    0.43
 -12  -4   0    1.06    0.49
  12  -4   0    0.68    0.41
  12  -4   0    0.20    0.35
 -12  -4   0    0.16    0.34
 -12  -4   0    0.38    0.27
  12  -4   0    1.28    0.50
  12  -4   0    0.65    0.29
  12   4   0    1.53    0.59
 -12   4   0    0.82    0.43
 -12   4   0    1.39    0.81
 -12   4   0    0.61    0.36
  12   4   0    1.92    0.94
  12   4   0    0.46    0.33
  12   4   0    0.46    0.39
 -12   4   0    1.07    0.49
 -12   4   0    0.10    0.12
  12   4   0    0.59    0.32
  13  -4   0    1.14    0.49
 -13  -4   0    1.53    0.59
  13  -4   0    2.56    0.59
  13  -4   0    1.34    0.56
 -13  -4   0    3.50    0.89
  13  -4   0    1.97    0.64
 -13  -4   0    1.37    0.57
 -13  -4   0    1.72    0.96
 -13  -4   0    1.97    0.59
  13   4   0    2.34    0.71
 -13   4   0    2.61    0.74
  13   4   0    1.84    0.54
 -13   4   0    2.59    0.78
 -13   4   0    2.64    0.61
  13   4   0    1.78    1.03
  13   4   0    2.89    0.71
 -13   4   0    2.72    0.78
  13   4   0    1.99    0.62
  14  -4   0    3.35    0.64
  14  -4   0    3.05    0.87
  14  -4   0    4.54    0.99
  14  -4   0    3.04    0.87
 -14  -4   0    3.10    0.86
  14   4   0    3.64    0.85
  14   4   0    1.54    0.53
  14   4   0    2.67    1.02
  14   4   0    2.25    0.61
   0  -5   0    0.13    0.05
   0  -5   0    0.25    0.06
   0  -5   0    0.19    0.05
   0  -5   0    0.12    0.04
   0  -5   0    0.16    0.05
   0  -5   0    0.14    0.04
   0  -5   0    0.15    0.07
   0  -5   0    0.13    0.05
   0  -5   0    0.26    0.05
   0  -5   0    0.10    0.07
   0  -5   0    0.06    0.07
   0  -5   0    0.20    0.09
   0   5   0    0.11    0.06
   0   5   0    0.06    0.07
   0   5   0    0.11    0.07
  -1  -5   0   14.10    0.71
  -1  -5   0   14.41    0.86
  -1  -5   0   13.54    0.69
  -1  -5   0   14.22    0.77
   1  -5   0   13.71    0.73
   1  -5   0   15.33    0.84
   1  -5   0   13.56    0.74
   1  -5   0   14.67    0.82
  -1  -5   0   14.55    0.82
  -1  -5   0   13.78    0.71
  -1  -5   0   14.39    0.71
   1  -5   0   14.38    0.70
   1  -5   0   13.85    0.69
   1  -5   0   14.62    0.70
   1  -5   0   13.93    0.68
  -1  -5   0   13.98    0.72
  -1  -5   0   13.34    0.71
   1   5   0   13.46    0.71
   1   5   0   13.28    0.70
  -1   5   0   15.56    0.84
   1   5   0   14.95    0.68
   1   5   0   14.57    0.74
   1   5   0   13.71    0.71
  -1   5   0   14.65    0.69
   1   5   0   13.70    0.81
  -1   5   0   14.52    0.73
  -1   5   0   14.05    0.81
   1   5   0   13.24    0.80
  -1   5   0   13.72    0.74
  -1   5   0   12.71    0.72
   2  -5   0   11.32    0.62
  -2  -5   0   12.96    0.68
   2  -5   0   11.58    0.63
  -2  -5   0   10.78    0.62
   2  -5   0   10.38    0.78
  -2  -5   0   11.13    0.66
  -2  -5   0   11.53    0.85
   2  -5   0   11.11    0.70
   2  -5   0   11.39    0.64
  -2  -5   0   11.19    0.65
   2  -5   0   11.33    0.74
  -2  -5   0   10.91    0.67
  -2  -5   0   11.33    0.64
   2  -5   0   12.27    0.64
   2   5   0   10.60    0.66
   2   5   0   10.99    0.63
   2   5   0   11.29    0.58
   2   5   0   10.60    0.65
   2   5   0   11.11    0.85
  -2   5   0   11.19    0.63
   2   5   0   11.65    0.62
  -2   5   0   11.25    0.59
  -2   5   0   11.49    0.70
  -2   5   0   10.31    0.61
   2   5   0   11.20    0.63
  -2   5   0   10.73    0.79
   2   5   0   11.96    0.66
   2   5   0   10.71    0.73
  -3  -5   0   21.93    1.17
   3  -5   0   22.05    1.18
   3  -5   0   20.11    1.13
   3  -5   0   20.07    1.10
   3  -5   0   19.98    1.23
  -3  -5   0   21.05    1.43
   3  -5   0   23.59    1.05
  -3  -5   0   20.34    1.13
   3  -5   0   20.25    1.21
   3  -5   0   20.38    1.11
   3  -5   0   22.14    1.14
  -3  -5   0   21.87    1.17
  -3  -5   0   21.83    1.15
  -3  -5   0   20.18    1.12
  -3  -5   0   22.04    1.17
   3  -5   0   20.84    1.38
  -3   5   0   21.48    1.08
   3   5   0   20.29    1.22
   3   5   0   20.14    1.14
   3   5   0   20.95    1.15
   3   5   0   20.56    1.02
  -3   5   0   20.70    1.11
   3   5   0   20.99    1.44
  -3   5   0   20.98    1.12
   3   5   0   21.80    1.13
   3   5   0   20.42    1.11
   3   5   0   19.52    1.11
  -3   5   0   21.02    1.20
   3   5   0   19.88    1.13
  -3   5   0   22.35    1.12
   4  -5   0    6.08    0.49
  -4  -5   0    5.85    0.52
   4  -5   0    6.05    0.58
  -4  -5   0    6.58    0.55
  -4  -5   0    6.64    0.53
  -4  -5   0    5.14    0.48
   4  -5   0    5.79    0.72
   4  -5   0    6.73    0.93
  -4  -5   0    5.69    0.51
   4  -5   0    6.32    0.52
   4  -5   0    6.29    0.51
  -4  -5   0    5.22    0.86
   4  -5   0    6.43    0.50
  -4  -5   0    5.97    0.52
   4  -5   0    5.83    0.52
   4   5   0    6.07    0.92
   4   5   0    7.24    0.60
  -4   5   0    6.26    0.47
   4   5   0    6.08    0.53
   4   5   0    5.09    0.48
   4   5   0    5.37    0.49
  -4   5   0    5.86    0.50
  -4   5   0    5.87    0.48
   4   5   0    5.36    0.48
   4   5   0    5.77    0.49
  -4   5   0    5.37    0.47
  -4   5   0    5.96    0.39
   4   5   0    5.81    0.50
  -4   5   0    4.63    0.57
  -5  -5   0   10.47    0.80
  -5  -5   0   11.18    0.80
   5  -5   0   10.91    0.89
   5  -5   0   11.23    0.82
   5  -5   0   10.80    0.79
  -5  -5   0   12.41    1.50
   5  -5   0   10.53    0.77
   5  -5   0   10.75    0.76
   5  -5   0    9.95    0.86
  -5  -5   0    9.72    0.76
   5  -5   0   13.91    1.52
  -5  -5   0   10.60    0.81
  -5  -5   0    9.57    0.77
   5  -5   0   10.47    0.86
  -5   5   0   10.45    0.65
  -5   5   0    9.59    0.83
  -5   5   0   11.12    0.75
   5   5   0   10.19    0.83
   5   5   0    9.58    0.76
   5   5   0    8.62    0.78
   5   5   0   10.47    0.81
  -5   5   0   10.96    0.76
  -5   5   0   10.95    0.80
  -5   5   0    9.71    0.75
   5   5   0   11.32    0.79
  -5   5   0   11.81    1.42
   5   5   0   11.19    0.81
   5   5   0   10.21    0.79
   5   5   0    9.95    1.32
  -6  -5   0   70.35    3.43
   6  -5   0   65.41    3.39
   6  -5   0   69.80    3.51
   6  -5   0   66.86    3.39
   6  -5   0   67.58    3.53
  -6  -5   0   69.00    3.39
  -6  -5   0   67.81    3.37
   6  -5   0   69.04    3.35
  -6  -5   0   68.29    3.44
  -6  -5   0   63.76    3.38
   6  -5   0   66.00    3.38
  -6  -5   0   71.11    4.09
   6  -5   0   59.38    3.84
   6  -5   0   71.44    3.37
  -6  -5   0   64.62    3.37
  -6   5   0   70.38    3.35
   6   5   0   75.23    4.14
   6   5   0   70.68    3.37
  -6   5   0   62.04    3.89
   6   5   0   64.22    3.36
  -6   5   0   65.98    3.49
  -6   5   0   69.77    3.31
   6   5   0   64.72    3.40
  -6   5   0   71.41    3.41
   6   5   0   63.07    3.33
   6   5   0   72.08    3.73
   6   5   0   66.57    3.39
   6   5   0   68.57    3.46
  -6   5   0   67.16    3.36
  -7  -5   0    3.57    0.61
   7  -5   0    4.31    0.70
  -7  -5   0    3.46    0.94
  -7  -5   0    3.88    0.65
   7  -5   0    5.01    1.08
   7  -5   0    3.85    0.62
  -7  -5   0    3.25    0.57
   7  -5   0    3.36    0.66
  -7  -5   0    3.89    0.65
  -7  -5   0    3.38    0.58
   7  -5   0    3.73    0.61
   7  -5   0    3.48    0.58
  -7  -5   0    5.27    0.78
   7  -5   0    4.11    0.70
   7   5   0    5.18    0.73
  -7   5   0    4.32    0.64
   7   5   0    4.74    1.07
  -7   5   0    4.20    0.61
  -7   5   0    5.89    0.78
  -7   5   0    5.80    0.90
  -7   5   0    4.04    0.99
   7   5   0    3.82    0.64
   7   5   0    5.59    0.79
   7   5   0    4.93    0.75
   7   5   0    4.36    0.73
  -7   5   0    4.53    0.56
  -8  -5   0    7.81    1.52
  -8  -5   0    7.18    1.01
   8  -5   0    5.04    0.77
   8  -5   0    5.20    0.81
  -8  -5   0    5.56    0.85
  -8  -5   0    5.21    0.83
  -8  -5   0    5.27    0.87
   8  -5   0    6.12    0.93
   8  -5   0    4.03    1.03
  -8  -5   0    5.52    0.81
   8  -5   0    6.13    0.92
  -8  -5   0    5.18    0.85
   8  -5   0    3.44    0.62
   8  -5   0    6.21    0.84
   8   5   0    8.52    1.07
   8   5   0    5.26    0.79
  -8   5   0    7.48    0.99
  -8   5   0    5.12    0.63
   8   5   0    4.05    1.06
  -8   5   0    5.74    1.23
  -8   5   0    8.54    1.22
  -8   5   0    5.54    0.76
   8   5   0    4.31    0.69
  -8   5   0    7.04    0.93
  -8   5   0    6.36    0.84
   8   5   0    5.90    0.79
   9  -5   0    4.09    0.59
  -9  -5   0    4.64    0.82
   9  -5   0    3.81    0.70
  -9  -5   0    3.11    0.60
   9  -5   0    4.36    1.13
   9  -5   0    4.42    0.79
   9  -5   0    4.02    0.75
   9  -5   0    4.36    0.76
  -9  -5   0    3.55    1.07
  -9  -5   0    5.04    0.85
   9  -5   0    3.34    0.57
  -9  -5   0    5.31    0.94
  -9  -5   0    4.47    0.79
  -9  -5   0    3.75    0.71
  -9   5   0    3.46    1.05
   9   5   0    4.26    0.75
   9   5   0    2.65    0.57
   9   5   0    5.71    1.37
  -9   5   0    3.84    0.60
  -9   5   0    3.96    0.70
  -9   5   0    3.01    0.61
  -9   5   0    7.07    0.97
   9   5   0    5.21    0.73
   9   5   0    2.65    0.57
   9   5   0    4.38    0.83
  -9   5   0    5.96    0.83
  10  -5   0   21.99    1.73
 -10  -5   0   20.18    1.65
  10  -5   0   26.75    1.90
 -10  -5   0   25.60    1.78
  10  -5   0   23.42    1.49
 -10  -5   0   23.15    1.83
 -10  -5   0   21.04    1.74
  10  -5   0   23.76    1.92
 -10  -5   0   26.82    1.90
  10  -5   0   21.94    2.83
  10  -5   0   24.84    1.83
 -10  -5   0   23.75    1.78
  10  -5   0   23.15    1.71
 -10  -5   0   29.44    3.37
 -10   5   0   28.40    3.25
  10   5   0   24.86    1.82
 -10   5   0   23.80    1.74
  10   5   0   25.66    1.64
  10   5   0   24.95    1.86
  10   5   0   22.44    1.74
  10   5   0   21.75    1.66
 -10   5   0   24.34    1.55
 -10   5   0   24.48    1.71
 -10   5   0   24.45    1.79
  10   5   0   31.58    3.46
  11  -5   0   -0.03    0.15
  11  -5   0    0.01    0.19
  11  -5   0    0.06    0.16
 -11  -5   0    0.06    0.19
  11  -5   0    0.37    0.44
  11  -5   0    0.42    0.27
 -11  -5   0   -0.14    0.20
 -11  -5   0    0.65    0.40
 -11  -5   0    0.15    0.19
 -11  -5   0    0.72    0.61
 -11  -5   0    0.51    0.28
  11   5   0    0.53    0.34
  11   5   0    0.99    0.63
 -11   5   0   -0.17    0.21
  11   5   0    0.49    0.26
 -11   5   0   -0.07    0.14
 -11   5   0    0.58    0.38
 -11   5   0    0.63    0.31
 -11   5   0    0.26    0.27
 -11   5   0    0.09    0.15
  11   5   0    0.08    0.29
 -12  -5   0    1.22    0.49
 -12  -5   0   -0.18    0.19
  12  -5   0    0.48    0.28
  12  -5   0    0.08    0.20
  12  -5   0    0.30    0.29
 -12  -5   0    0.08    0.24
 -12  -5   0    0.46    0.37
  12  -5   0   -0.06    0.23
  12  -5   0    0.10    0.19
 -12   5   0    0.94    0.73
  12   5   0    0.64    0.39
 -12   5   0   -0.16    0.15
 -12   5   0    0.51    0.34
 -12   5   0    0.39    0.26
  12   5   0   -0.06    0.23
  12   5   0    0.45    0.25
 -12   5   0    0.00    0.13
  12   5   0    0.14    0.18
  12   5   0    0.36    0.29
 -13  -5   0    1.58    0.56
  13  -5   0    0.84    0.43
 -13  -5   0    2.86    1.23
  13  -5   0    1.32    0.55
 -13  -5   0    1.81    0.65
  13  -5   0    0.87    0.33
 -13  -5   0    1.24    0.52
 -13  -5   0    1.07    0.52
  13  -5   0    1.28    0.51
 -13   5   0    1.70    0.60
  13   5   0    1.32    0.53
  13   5   0    1.62    0.58
 -13   5   0    0.75    0.39
  13   5   0    0.83    0.40
  13   5   0    1.04    0.41
 -13   5   0    1.71    0.57
  13   5   0    2.84    1.23
 -13   5   0    1.05    0.42
   0  -6   0   32.97    1.61
   0  -6   0   33.42    1.60
   0  -6   0   32.95    1.61
   0   6   0   31.56    1.61
   0   6   0   34.05    1.62
  -1  -6   0    2.47    0.21
  -1  -6   0    2.92    0.22
   1  -6   0    3.13    0.20
  -1  -6   0    2.59    0.31
  -1  -6   0    2.84    0.33
  -1  -6   0    2.72    0.23
   1  -6   0    2.75    0.25
  -1  -6   0    2.38    0.22
   1  -6   0    2.82    0.37
   1  -6   0    2.77    0.25
   1  -6   0    3.15    0.22
  -1  -6   0    3.10    0.24
   1  -6   0    3.07    0.38
  -1  -6   0    2.32    0.35
   1  -6   0    2.48    0.21
   1  -6   0    2.95    0.21
  -1   6   0    3.00    0.21
   1   6   0    3.43    0.40
   1   6   0    2.77    0.24
   1   6   0    3.46    0.29
   1   6   0    2.87    0.22
   1   6   0    3.02    0.23
  -1   6   0    2.98    0.25
  -1   6   0    2.64    0.37
  -1   6   0    2.82    0.25
   1   6   0    2.58    0.21
   1   6   0    2.73    0.19
   1   6   0    2.96    0.40
  -1   6   0    3.02    0.38
  -2  -6   0    0.08    0.07
  -2  -6   0    0.09    0.05
  -2  -6   0   -0.02    0.10
  -2  -6   0    0.05    0.06
  -2  -6   0   -0.01    0.05
   2  -6   0    0.06    0.06
  -2  -6   0    0.00    0.07
   2  -6   0    0.10    0.06
  -2  -6   0    0.06    0.06
   2  -6   0    0.02    0.06
   2  -6   0    0.01    0.08
   2  -6   0    0.04    0.05
   2  -6   0    0.17    0.11
   2  -6   0    0.09    0.06
   2  -6   0    0.18    0.10
  -2  -6   0    0.05    0.05
  -2   6   0    0.13    0.07
  -2   6   0    0.11    0.07
   2   6   0    0.03    0.06
  -2   6   0    0.05    0.06
   2   6   0    0.09    0.07
   2   6   0    0.04    0.08
  -2   6   0    0.02    0.05
   2   6   0    0.08    0.12
  -2   6   0    0.03    0.09
  -2   6   0    0.08    0.09
   2   6   0    0.15    0.08
   2   6   0    0.11    0.07
   2   6   0    0.15    0.06
   2   6   0    0.09    0.07
  -2   6   0    0.03    0.04
   3  -6   0   25.48    1.25
  -3  -6   0   24.14    1.25
   3  -6   0   23.50    1.23
   3  -6   0   23.09    1.26
  -3  -6   0   23.91    1.27
   3  -6   0   25.89    1.42
  -3  -6   0   22.87    1.29
  -3  -6   0   24.45    1.27
  -3  -6   0   24.12    1.58
  -3  -6   0   23.77    1.29
   3  -6   0   25.09    1.16
   3  -6   0   21.22    1.48
  -3  -6   0   21.70    1.28
   3  -6   0   25.55    1.27
   3  -6   0   23.72    1.36
  -3   6   0   24.38    1.23
  -3   6   0   24.45    1.54
   3   6   0   23.56    1.27
  -3   6   0   24.01    1.20
   3   6   0   23.78    1.24
   3   6   0   24.16    1.24
   3   6   0   23.64    1.25
   3   6   0   23.69    1.28
   3   6   0   24.39    1.60
   3   6   0   23.53    1.29
   3   6   0   23.70    1.15
  -3   6   0   22.90    1.33
  -3   6   0   25.45    1.26
   3   6   0   20.90    1.43
  -4  -6   0   61.06    2.91
  -4  -6   0   58.72    2.86
  -4  -6   0   58.93    2.87
   4  -6   0   60.30    2.83
   4  -6   0   62.86    2.93
   4  -6   0   58.70    2.98
  -4  -6   0   57.94    2.86
  -4  -6   0   57.40    2.88
   4  -6   0   58.72    2.83
   4  -6   0   54.47    3.19
   4  -6   0   61.25    3.02
   4  -6   0   58.96    2.86
  -4  -6   0   58.80    2.89
   4  -6   0   63.52    2.88
  -4  -6   0   57.33    3.30
  -4   6   0   59.05    2.82
  -4   6   0   53.85    2.93
   4   6   0   60.48    2.88
   4   6   0   55.37    2.83
   4   6   0   59.17    2.88
  -4   6   0   58.34    2.78
   4   6   0   60.04    2.88
   4   6   0   60.12    2.99
   4   6   0   65.79    3.41
  -4   6   0   60.54    2.84
   5  -6   0   35.38    1.86
  -5  -6   0   34.59    1.86
  -5  -6   0   34.23    1.87
  -5  -6   0   36.78    1.88
  -5  -6   0   34.68    1.88
   5  -6   0   35.41    1.83
  -5  -6   0   33.67    2.33
  -5  -6   0   34.58    1.89
   5  -6   0   31.89    2.11
   5  -6   0   34.53    1.82
   5  -6   0   33.64    1.88
   5  -6   0   31.59    1.84
  -5  -6   0   33.89    1.89
   5  -6   0   30.49    2.20
   5   6   0   34.83    1.83
   5   6   0   35.98    1.98
   5   6   0   34.51    1.87
   5   6   0   31.78    1.85
  -5   6   0   34.27    1.80
  -5   6   0   34.22    1.64
  -5   6   0   34.35    1.77
  -5   6   0   34.31    1.85
   5   6   0   32.16    1.83
  -5   6   0   30.19    1.91
  -5   6   0   35.56    1.84
   5   6   0   35.32    2.37
   5   6   0   34.42    1.84
  -6  -6   0   11.36    0.86
  -6  -6   0    9.01    0.80
   6  -6   0   10.05    0.90
   6  -6   0    9.68    0.81
   6  -6   0    9.88    1.40
  -6  -6   0    8.72    1.36
   6  -6   0    9.36    0.80
  -6  -6   0    8.74    0.76
   6  -6   0    9.83    1.12
   6  -6   0   10.37    0.79
  -6  -6   0    9.15    0.79
  -6  -6   0   11.62    0.89
  -6  -6   0    9.68    0.79
   6  -6   0    9.91    0.78
   6   6   0    8.74    0.77
  -6   6   0    8.32    0.75
   6   6   0    8.25    0.77
   6   6   0    8.54    0.75
  -6   6   0    8.90    1.37
  -6   6   0    8.65    0.62
  -6   6   0    8.91    0.71
   6   6   0    8.42    0.74
  -6   6   0   10.79    0.79
   6   6   0   10.25    0.88
  -6   6   0   10.19    0.90
   6   6   0    7.77    1.30
   6   6   0    9.11    0.76
   6   6   0    9.48    0.80
  -6   6   0   10.03    0.81
  -7  -6   0    1.76    0.68
   7  -6   0    1.01    0.36
  -7  -6   0    1.23    0.40
  -7  -6   0    2.00    0.47
   7  -6   0    1.44    0.60
  -7  -6   0    2.17    0.49
   7  -6   0    1.24    0.37
   7  -6   0    1.05    0.33
   7  -6   0    1.94    0.47
   7  -6   0    1.66    0.49
   7  -6   0    1.51    0.40
  -7  -6   0    1.58    0.45
  -7  -6   0    2.08    0.50
  -7  -6   0    1.28    0.40
  -7   6   0    1.81    0.34
  -7   6   0    1.76    0.40
  -7   6   0    1.27    0.35
   7   6   0    1.22    0.32
   7   6   0    0.94    0.28
   7   6   0    1.46    0.41
  -7   6   0    1.77    0.65
   7   6   0    1.58    0.44
  -7   6   0    1.58    0.38
  -7   6   0    1.96    0.53
   7   6   0    0.97    0.52
  -7   6   0    2.90    0.54
   8  -6   0   17.79    1.33
   8  -6   0   17.23    2.24
   8  -6   0   18.56    1.37
  -8  -6   0   16.65    1.34
   8  -6   0   18.06    1.30
  -8  -6   0   23.20    2.59
   8  -6   0   18.41    1.43
   8  -6   0   21.84    1.57
  -8  -6   0   21.10    1.42
  -8  -6   0   17.82    1.32
  -8  -6   0   16.96    1.34
  -8  -6   0   16.83    1.35
  -8  -6   0   18.08    1.37
   8  -6   0   16.57    1.27
   8   6   0   18.30    1.40
   8   6   0   18.68    1.37
  -8   6   0   18.10    1.31
   8   6   0   16.04    1.25
  -8   6   0   14.67    1.17
  -8   6   0   18.05    1.12
  -8   6   0   18.67    1.35
  -8   6   0   17.04    1.26
  -8   6   0   20.18    2.38
   8   6   0   17.02    1.34
  -8   6   0   17.41    1.42
  -9  -6   0    6.75    1.02
   9  -6   0    6.66    1.44
   9  -6   0    7.65    1.09
  -9  -6   0    6.94    1.00
  -9  -6   0    6.96    1.08
   9  -6   0    5.39    0.88
  -9  -6   0    5.31    0.90
  -9  -6   0    5.38    0.83
   9  -6   0    9.15    1.14
  -9  -6   0    7.96    1.59
   9  -6   0    6.74    1.09
  -9  -6   0    7.07    1.01
   9  -6   0    6.80    1.04
   9  -6   0    6.62    0.62
  -9   6   0    6.55    0.63
   9   6   0    9.25    1.22
   9   6   0    7.66    1.07
  -9   6   0    7.00    0.90
  -9   6   0    6.52    0.96
   9   6   0    7.34    1.09
   9   6   0    8.66    0.98
  -9   6   0    5.42    0.87
  -9   6   0    6.85    0.91
   9   6   0    7.02    1.49
   9   6   0    8.23    0.90
  -9   6   0    5.90    1.32
 -10  -6   0   11.72    1.41
 -10  -6   0   11.67    1.38
  10  -6   0    9.10    1.23
 -10  -6   0   12.10    2.11
 -10  -6   0   13.18    1.48
  10  -6   0    9.73    1.44
 -10  -6   0   14.34    1.61
  10  -6   0    9.69    1.27
 -10  -6   0   12.29    1.49
 -10  -6   0    9.98    1.30
  10  -6   0   11.14    0.88
  10  -6   0   10.33    1.91
  10  -6   0   10.83    1.28
  10  -6   0   11.46    1.42
  10   6   0   10.90    0.96
  10   6   0   13.85    1.16
  10   6   0   11.83    1.36
 -10   6   0   11.07    1.00
  10   6   0   12.36    1.51
  10   6   0   11.19    1.41
  10   6   0   11.33    2.01
 -10   6   0   13.08    1.48
 -10   6   0    9.62    0.86
 -10   6   0   12.63    1.47
 -10   6   0   13.91    1.42
 -10   6   0    8.00    1.68
  11  -6   0    5.28    1.47
  11  -6   0    5.82    1.09
 -11  -6   0    4.90    0.91
 -11  -6   0    3.40    0.77
 -11  -6   0    4.19    0.84
  11  -6   0    3.12    1.10
 -11  -6   0    4.74    0.88
 -11  -6   0    3.81    1.28
  11  -6   0    4.68    0.66
 -11  -6   0    2.73    0.70
  11  -6   0    4.11    0.73
  11  -6   0    5.74    1.25
 -11   6   0    4.81    0.72
  11   6   0    4.71    1.41
  11   6   0    4.00    0.70
 -11   6   0    3.88    0.75
  11   6   0    5.49    0.95
 -11   6   0    6.36    1.07
 -11   6   0    4.55    0.77
 -11   6   0    3.06    0.73
  11   6   0    4.95    0.90
 -11   6   0    5.45    1.46
  12  -6   0   -0.06    0.23
 -12  -6   0    0.18    0.22
  12  -6   0    0.47    0.36
 -12  -6   0    0.07    0.23
 -12  -6   0    0.24    0.32
 -12  -6   0    0.13    0.31
  12  -6   0   -0.06    0.11
 -12  -6   0    0.36    0.38
  12  -6   0    0.33    0.19
  12  -6   0   -0.05    0.13
  12  -6   0   -0.09    0.21
 -12   6   0    0.03    0.17
 -12   6   0   -0.14    0.13
 -12   6   0   -0.01    0.27
 -12   6   0    0.23    0.17
  12   6   0    0.08    0.26
  12   6   0    0.23    0.23
  12   6   0   -0.01    0.13
 -12   6   0    0.09    0.21
  12   6   0    0.15    0.24
  13  -6   0    8.35    1.26
  13  -6   0    8.39    0.79
 -13  -6   0    8.19    1.26
 -13  -6   0    8.07    1.30
 -13  -6   0   10.56    1.45
  13  -6   0    7.32    1.23
 -13  -6   0    7.60    1.27
  13  -6   0    7.94    1.49
  13   6   0    8.57    1.42
  13   6   0    7.82    1.20
  13   6   0    8.95    1.16
 -13   6   0    8.06    1.21
 -13   6   0    7.29    1.16
  13   6   0   11.10    1.41
 -13   6   0    5.78    1.04
   0  -7   0    0.22    0.06
   0  -7   0    0.26    0.08
   0  -7   0    0.29    0.11
   0  -7   0    0.24    0.07
   0  -7   0    0.33    0.07
   0  -7   0    0.28    0.11
   0  -7   0    0.20    0.06
   0  -7   0    0.37    0.08
   0  -7   0    0.26    0.10
   0  -7   0    0.25    0.07
   0  -7   0    0.31    0.12
   0  -7   0    0.23    0.07
   0   7   0    0.26    0.11
   0   7   0    0.31    0.11
   0   7   0    0.26    0.10
  -1  -7   0   72.89    6.10
   1  -7   0   72.82    5.60
  -1  -7   0   75.34    3.70
   1  -7   0   77.00    6.15
  -1  -7   0   58.50    6.26
  -1  -7   0   77.11    3.72
   1   7   0   73.19    3.73
   1   7   0   81.34    6.61
  -1   7   0   78.89    3.67
   1   7   0   76.50    3.77
   1   7   0   83.81    6.30
  -1   7   0   76.88    3.66
  -2  -7   0   20.35    1.02
   2  -7   0   19.82    1.04
  -2  -7   0   19.61    1.06
   2  -7   0   21.35    1.06
  -2  -7   0   20.71    1.31
   2  -7   0   19.56    1.02
   2  -7   0   21.29    1.26
   2  -7   0   19.61    1.20
  -2  -7   0   20.38    1.07
   2  -7   0   19.04    1.12
   2  -7   0   22.02    1.04
  -2  -7   0   20.88    1.09
  -2  -7   0   21.38    1.02
  -2  -7   0   20.97    1.10
  -2  -7   0   20.91    1.13
   2   7   0   18.35    1.05
  -2   7   0   20.68    1.04
   2   7   0   21.45    1.03
   2   7   0   22.05    1.23
   2   7   0   20.85    1.06
  -2   7   0   21.96    1.27
  -2   7   0   18.95    1.11
   2   7   0   19.39    1.06
   2   7   0   20.14    1.12
  -2   7   0   20.66    1.02
  -2   7   0   21.44    1.04
   2   7   0   20.88    1.03
   2   7   0   21.77    1.35
  -2   7   0   21.57    1.05
   3  -7   0    2.21    0.32
  -3  -7   0    3.13    0.58
  -3  -7   0    2.64    0.40
   3  -7   0    2.61    0.33
  -3  -7   0    2.14    0.33
   3  -7   0    2.75    0.35
   3  -7   0    2.36    0.43
  -3  -7   0    2.47    0.34
   3  -7   0    2.10    0.30
  -3  -7   0    2.61    0.33
  -3  -7   0    2.04    0.32
  -3  -7   0    2.30    0.31
   3  -7   0    3.20    0.52
   3  -7   0    2.12    0.45
   3  -7   0    2.64    0.23
   3   7   0    3.17    0.60
   3   7   0    2.27    0.21
   3   7   0    1.83    0.30
  -3   7   0    2.46    0.28
   3   7   0    2.67    0.35
  -3   7   0    3.04    0.56
   3   7   0    2.30    0.33
   3   7   0    2.40    0.38
  -3   7   0    2.58    0.39
  -3   7   0    2.87    0.33
   3   7   0    2.82    0.39
   3   7   0    2.41    0.31
  -3   7   0    2.95    0.36
   3   7   0    2.68    0.32
   4  -7   0    2.44    0.56
   4  -7   0    1.52    0.31
  -4  -7   0    1.57    0.32
  -4  -7   0    1.66    0.32
   4  -7   0    2.34    0.37
  -4  -7   0    2.15    0.37
   4  -7   0    2.32    0.22
  -4  -7   0    1.80    0.34
   4  -7   0    1.31    0.30
   4  -7   0    1.91    0.31
  -4  -7   0    2.40    0.38
  -4  -7   0    2.64    0.63
   4  -7   0    2.32    0.41
   4  -7   0    2.15    0.37
   4  -7   0    2.18    0.35
  -4  -7   0    2.74    0.43
  -4   7   0    2.12    0.33
   4   7   0    2.66    0.43
  -4   7   0    1.72    0.29
   4   7   0    2.30    0.39
  -4   7   0    1.62    0.45
   4   7   0    2.02    0.55
   4   7   0    2.08    0.37
  -4   7   0    1.72    0.27
   4   7   0    1.60    0.28
  -4   7   0    1.98    0.31
   4   7   0    1.87    0.32
   4   7   0    2.52    0.29
  -4   7   0    1.45    0.31
   4   7   0    2.40    0.38
   4   7   0    2.08    0.40
   5  -7   0   25.75    1.55
   5  -7   0   28.39    1.54
   5  -7   0   26.29    1.68
   5  -7   0   28.76    1.72
  -5  -7   0   28.95    1.61
   5  -7   0   27.47    1.53
   5  -7   0   24.76    1.89
  -5  -7   0   27.41    1.57
  -5  -7   0   29.47    1.59
   5  -7   0   29.14    1.58
   5  -7   0   28.18    1.62
  -5  -7   0   26.96    1.60
  -5  -7   0   29.08    2.07
  -5  -7   0   28.39    1.61
  -5  -7   0   25.82    1.54
   5  -7   0   27.66    1.36
  -5   7   0   27.88    1.55
  -5   7   0   26.14    1.32
  -5   7   0   26.33    1.46
   5   7   0   26.60    1.57
   5   7   0   29.16    1.39
   5   7   0   26.06    1.56
   5   7   0   26.62    1.67
   5   7   0   30.22    2.10
   5   7   0   25.19    1.52
  -5   7   0   28.51    1.54
   5   7   0   24.01    1.53
   5   7   0   27.86    1.53
  -5   7   0   27.25    1.51
  -5   7   0   26.01    1.65
   5   7   0   27.27    1.54
  -6  -7   0    5.56    0.73
   6  -7   0    4.44    0.92
   6  -7   0    3.91    0.62
   6  -7   0    5.06    0.65
   6  -7   0    2.73    0.49
  -6  -7   0    4.59    0.70
  -6  -7   0    3.07    0.51
  -6  -7   0    5.01    0.68
  -6  -7   0    4.60    0.97
   6  -7   0    4.11    0.58
  -6  -7   0    4.22    0.63
   6  -7   0    3.12    0.56
   6  -7   0    4.57    0.63
  -6   7   0    4.39    0.60
   6   7   0    3.67    0.60
  -6   7   0    5.08    1.00
   6   7   0    4.63    0.65
   6   7   0    4.43    0.64
  -6   7   0    4.38    0.36
  -6   7   0    3.86    0.55
  -6   7   0    4.02    0.52
   6   7   0    3.15    0.52
  -6   7   0    5.68    0.85
   6   7   0    3.51    0.55
  -6   7   0    4.84    0.66
   6   7   0    3.31    0.56
   6   7   0    4.61    1.01
   7  -7   0    2.36    0.59
  -7  -7   0    2.84    0.59
   7  -7   0    2.28    0.48
  -7  -7   0    2.03    0.84
   7  -7   0    1.97    0.42
   7  -7   0    1.96    0.47
   7  -7   0    1.89    0.50
  -7  -7   0    2.55    0.55
   7  -7   0    1.39    0.37
  -7  -7   0    2.24    0.47
  -7  -7   0    2.41    0.51
   7  -7   0    2.10    0.69
  -7  -7   0    1.59    0.37
  -7  -7   0    2.36    0.50
  -7   7   0    2.15    0.44
   7   7   0    1.86    0.47
  -7   7   0    2.43    0.46
  -7   7   0    2.14    0.34
   7   7   0    1.80    0.40
  -7   7   0    1.60    0.42
  -7   7   0    0.92    0.50
  -7   7   0    1.57    0.39
   7   7   0    0.66    0.45
  -7   7   0    2.85    0.56
   7   7   0    2.56    0.54
   7   7   0    2.37    0.55
  -8  -7   0    6.49    0.89
  -8  -7   0    9.06    1.58
   8  -7   0    7.07    0.92
   8  -7   0    6.07    1.28
   8  -7   0    8.59    1.09
   8  -7   0   10.80    1.63
   8  -7   0    7.23    1.08
  -8  -7   0    6.93    0.92
  -8  -7   0   10.24    1.13
   8  -7   0    7.23    1.06
  -8  -7   0    5.69    0.86
   8  -7   0    7.42    0.93
  -8  -7   0    6.29    0.86
   8   7   0    7.88    0.99
   8   7   0    8.81    1.18
   8   7   0    6.85    0.89
   8   7   0    5.04    1.23
  -8   7   0    7.92    0.99
  -8   7   0    8.39    1.16
  -8   7   0    6.99    0.91
  -8   7   0    7.20    0.60
  -8   7   0    9.40    1.01
  -8   7   0    7.84    1.45
  -8   7   0    7.22    0.84
   9  -7   0    3.81    0.65
   9  -7   0    5.20    0.92
  -9  -7   0    5.53    0.89
   9  -7   0    5.56    0.84
  -9  -7   0    6.34    0.97
  -9  -7   0    6.60    1.02
   9  -7   0    5.83    0.87
   9  -7   0    6.67    1.09
  -9  -7   0    3.99    1.15
  -9  -7   0    7.09    1.04
  -9  -7   0    4.67    0.79
   9  -7   0    4.40    1.15
   9   7   0    4.85    1.25
  -9   7   0    5.78    0.85
  -9   7   0    5.28    0.77
  -9   7   0    4.92    0.79
  -9   7   0    5.84    0.70
   9   7   0    6.54    0.99
   9   7   0    5.01    0.88
  -9   7   0    5.09    0.81
   9   7   0    4.06    0.69
 -10  -7   0    0.24    0.27
  10  -7   0    0.11    0.24
  10  -7   0    0.23    0.26
  10  -7   0    0.05    0.12
 -10  -7   0   -0.04    0.23
 -10  -7   0    0.23    0.23
 -10  -7   0    0.93    0.67
  10  -7   0   -0.03    0.15
 -10  -7   0    0.04    0.20
 -10  -7   0    0.09    0.09
  10  -7   0    0.27    0.23
 -10  -7   0    0.07    0.19
  10  -7   0    0.12    0.16
 -10   7   0    0.01    0.14
  10   7   0   -0.06    0.13
  10   7   0    0.22    0.29
 -10   7   0    0.55    0.32
 -10   7   0    0.09    0.21
 -10   7   0    0.10    0.13
  10   7   0    0.15    0.21
 -10   7   0    0.10    0.27
 -10   7   0    0.01    0.10
  10   7   0    0.09    0.20
  10   7   0    0.09    0.17
  10   7   0   -0.01    0.26
  11  -7   0   10.69    1.41
  11  -7   0   10.50    0.81
  11  -7   0    6.32    1.14
  11  -7   0    8.77    1.28
 -11  -7   0   10.40    1.33
  11  -7   0    6.85    1.11
 -11  -7   0    9.92    1.34
 -11  -7   0    9.92    1.38
 -11  -7   0   11.07    1.42
  11  -7   0    9.16    1.96
 -11  -7   0    9.82    1.36
  11  -7   0    7.67    1.23
 -11   7   0   10.42    1.25
 -11   7   0    8.42    1.20
  11   7   0    9.06    0.88
 -11   7   0   10.06    2.01
  11   7   0   10.24    1.33
 -11   7   0   10.58    1.41
  11   7   0   10.67    1.57
  11   7   0   10.05    2.05
 -11   7   0    9.16    0.82
  12  -7   0   -0.22    0.11
  12  -7   0    0.39    0.46
 -12  -7   0   -0.14    0.09
 -12  -7   0    0.51    0.34
  12  -7   0   -0.09    0.11
  12  -7   0   -0.03    0.15
  12  -7   0   -0.07    0.09
  12  -7   0    0.24    0.18
 -12  -7   0    0.04    0.34
 -12  -7   0   -0.06    0.17
 -12  -7   0    0.00    0.23
  12   7   0   -0.02    0.26
 -12   7   0    0.03    0.10
 -12   7   0    0.48    0.34
 -12   7   0    0.16    0.35
 -12   7   0    0.08    0.19
  12   7   0   -0.05    0.16
  12   7   0    0.11    0.27
  12   7   0    0.24    0.19
  12   7   0    0.05    0.17
 -12   7   0    0.14    0.20
 -13  -7   0    2.34    0.78
  13  -7   0    2.13    0.70
 -13  -7   0    1.51    0.57
 -13  -7   0    1.23    0.55
 -13  -7   0    0.81    0.50
  13  -7   0    1.29    0.56
  13  -7   0    1.35    0.54
  13   7   0    0.52    0.28
  13   7   0    1.34    0.55
 -13   7   0    1.19    0.54
  13   7   0    1.95    0.62
 -13   7   0    1.65    0.60
 -13   7   0    0.90    0.42
  13   7   0    1.32    0.53
   0  -8   0    6.13    0.47
   0  -8   0    5.81    0.47
   0  -8   0    6.40    0.36
   0  -8   0    6.52    0.37
   0  -8   0    6.06    0.38
   0  -8   0    6.13    0.38
   0  -8   0    6.57    0.39
   0  -8   0    5.65    0.36
   0  -8   0    6.53    0.39
   0  -8   0    6.87    0.50
   0  -8   0    6.70    0.38
   0  -8   0    6.44    0.49
   0   8   0    5.20    0.46
   0   8   0    5.85    0.48
   0   8   0    7.78    0.52
  -1  -8   0   16.67    0.87
  -1  -8   0   15.28    0.84
   1  -8   0   16.20    1.00
   1  -8   0   16.33    0.83
   1  -8   0   16.91    0.85
  -1  -8   0   16.59    1.01
   1  -8   0   15.77    0.89
   1  -8   0   15.87    0.81
   1  -8   0   16.60    0.84
  -1  -8   0   17.00    0.96
  -1  -8   0   16.62    1.03
  -1  -8   0   16.63    0.90
  -1  -8   0   16.09    0.86
  -1  -8   0   16.54    0.85
   1  -8   0   16.59    0.93
   1   8   0   16.96    0.85
   1   8   0   17.80    0.93
  -1   8   0   18.93    0.96
  -1   8   0   17.02    1.02
   1   8   0   14.11    1.00
  -1   8   0   17.08    0.88
   1   8   0   17.53    0.97
  -1   8   0   17.97    0.99
  -1   8   0   17.30    0.83
   1   8   0   16.05    0.85
  -1   8   0   17.26    1.02
   1   8   0   17.27    1.02
   1   8   0   16.53    0.84
  -2  -8   0    5.93    0.41
  -2  -8   0    6.74    0.48
   2  -8   0    6.18    0.56
  -2  -8   0    6.45    0.40
  -2  -8   0    6.89    0.52
   2  -8   0    5.86    0.41
   2  -8   0    6.00    0.57
  -2  -8   0    6.72    0.47
   2  -8   0    6.92    0.46
   2  -8   0    6.80    0.50
   2  -8   0    6.96    0.43
   2  -8   0    5.81    0.49
   2  -8   0    5.89    0.43
  -2  -8   0    7.27    0.80
  -2  -8   0    7.35    0.47
  -2  -8   0    6.31    0.45
  -2   8   0    6.40    0.45
   2   8   0    6.82    0.46
   2   8   0    6.72    0.41
  -2   8   0    6.61    0.42
  -2   8   0    7.29    0.77
   2   8   0    6.81    0.44
  -2   8   0    6.49    0.43
   2   8   0    6.94    0.52
  -2   8   0    7.16    0.43
   2   8   0    6.02    0.43
   2   8   0    6.75    0.81
  -2   8   0    6.42    0.50
   2   8   0    5.97    0.44
  -2   8   0    7.23    0.60
   3  -8   0    8.29    0.71
  -3  -8   0    9.28    0.86
  -3  -8   0    9.15    0.63
  -3  -8   0    8.62    0.60
  -3  -8   0    8.78    0.64
  -3  -8   0    8.33    0.59
   3  -8   0    8.12    0.55
   3  -8   0    8.28    0.55
   3  -8   0    8.21    0.51
  -3  -8   0    8.00    0.60
   3  -8   0    7.65    0.64
   3  -8   0    8.88    0.97
  -3  -8   0    8.21    0.55
   3  -8   0    8.52    0.58
   3  -8   0    7.80    0.57
   3   8   0    8.64    0.51
   3   8   0    9.47    1.07
   3   8   0    7.29    0.57
  -3   8   0    8.46    0.55
  -3   8   0    8.33    0.96
  -3   8   0    9.05    0.58
   3   8   0    8.43    0.63
   3   8   0    8.10    0.58
   3   8   0    8.30    0.57
  -3   8   0    8.17    0.49
  -3   8   0    6.92    0.61
  -3   8   0    7.53    0.53
   3   8   0    8.95    0.72
   3   8   0    8.54    0.55
   4  -8   0   23.40    1.16
  -4  -8   0   21.13    1.64
  -4  -8   0   23.61    1.37
   4  -8   0   22.59    1.41
   4  -8   0   22.53    1.59
   4  -8   0   23.89    1.38
  -4  -8   0   24.17    1.35
   4  -8   0   23.84    1.64
  -4  -8   0   24.62    1.30
   4  -8   0   23.74    1.31
  -4  -8   0   23.80    1.32
   4  -8   0   22.21    1.27
  -4  -8   0   22.10    1.30
   4  -8   0   22.75    1.29
  -4  -8   0   23.09    1.35
   4   8   0   23.42    1.35
  -4   8   0   23.51    1.29
   4   8   0   24.86    1.48
   4   8   0   21.48    1.25
   4   8   0   25.03    1.76
   4   8   0   21.99    1.27
  -4   8   0   22.87    1.19
  -4   8   0   20.56    1.36
   4   8   0   22.26    1.15
   4   8   0   20.75    1.29
   4   8   0   22.34    1.26
  -4   8   0   24.22    1.66
  -4   8   0   23.84    1.34
   4   8   0   23.45    1.31
   5  -8   0  157.60    7.42
   5  -8   0  156.01    7.87
  -5  -8   0  174.54    8.10
   5  -8   0  160.66    7.32
   5   8   0  161.90    7.40
   5   8   0  170.93    8.09
  -5   8   0  161.09    7.91
   5   8   0  162.44    7.38
   5   8   0  162.49    7.35
   6  -8   0    1.50    0.55
   6  -8   0    1.72    0.38
  -6  -8   0    1.83    0.42
  -6  -8   0    1.80    0.40
  -6  -8   0    1.43    0.35
   6  -8   0    1.64    0.38
   6  -8   0    1.78    0.43
   6  -8   0    1.06    0.39
  -6  -8   0    2.34    0.54
  -6  -8   0    2.27    0.45
   6  -8   0    1.79    0.46
   6  -8   0    2.45    0.33
  -6  -8   0    1.75    0.63
   6  -8   0    1.47    0.37
  -6  -8   0    1.37    0.39
   6   8   0    1.26    0.53
   6   8   0    2.25    0.32
  -6   8   0    1.56    0.38
   6   8   0    1.93    0.45
  -6   8   0    2.37    0.29
  -6   8   0    1.38    0.35
   6   8   0    2.43    0.42
  -6   8   0    2.14    0.39
   6   8   0    1.49    0.34
  -6   8   0    1.94    0.35
   6   8   0    2.38    0.55
  -6   8   0    1.99    0.39
   7  -8   0   14.03    1.81
  -7  -8   0   12.77    1.03
   7  -8   0   12.11    1.01
   7  -8   0   12.00    1.11
  -7  -8   0   12.66    1.05
   7  -8   0   11.55    1.09
  -7  -8   0   11.51    1.02
  -7  -8   0   12.19    1.11
   7  -8   0   10.89    0.96
   7  -8   0   11.91    0.96
  -7  -8   0   15.20    1.96
  -7  -8   0   12.68    1.00
   7  -8   0   10.47    0.92
  -7  -8   0   12.49    1.00
   7   8   0   13.10    1.12
   7   8   0   13.32    1.05
   7   8   0   15.61    2.04
  -7   8   0   12.04    0.99
   7   8   0   12.23    0.97
   7   8   0   13.04    0.81
  -7   8   0   12.30    1.09
  -7   8   0   12.37    0.76
  -7   8   0   11.76    1.67
  -7   8   0   12.19    0.95
  -7   8   0   12.70    0.91
   7   8   0   12.63    1.00
  -7   8   0   12.95    0.99
   8  -8   0    0.18    0.22
  -8  -8   0    0.66    0.32
   8  -8   0    0.52    0.24
   8  -8   0    0.44    0.26
   8  -8   0    0.50    0.39
  -8  -8   0    0.32    0.21
   8  -8   0    0.31    0.26
  -8  -8   0    0.17    0.18
  -8  -8   0    0.00    0.17
  -8  -8   0    0.60    0.29
  -8  -8   0   -0.02    0.25
   8  -8   0    0.35    0.27
   8  -8   0   -0.05    0.09
  -8  -8   0    0.36    0.23
  -8   8   0    0.51    0.18
  -8   8   0    0.34    0.22
   8   8   0    0.39    0.23
  -8   8   0   -0.02    0.15
   8   8   0   -0.19    0.16
   8   8   0    0.15    0.22
   8   8   0    0.17    0.23
  -8   8   0    0.53    0.25
  -8   8   0    0.21    0.37
  -8   8   0    0.57    0.23
  -8   8   0    0.34    0.21
   9  -8   0   48.75    3.62
  -9  -8   0   51.52    2.88
   9  -8   0   49.02    3.05
  -9  -8   0   45.27    3.60
   9  -8   0   47.18    2.99
  -9  -8   0   48.28    2.87
  -9  -8   0   52.56    2.95
   9  -8   0   44.10    2.81
   9  -8   0   43.83    2.80
  -9  -8   0   51.50    2.92
   9  -8   0   45.48    2.76
  -9  -8   0   52.57    2.96
  -9   8   0   43.05    3.50
  -9   8   0   51.86    2.71
   9   8   0   51.60    2.80
   9   8   0   51.60    3.01
  -9   8   0   51.70    2.84
  -9   8   0   46.43    2.47
   9   8   0   50.36    3.79
   9   8   0   52.80    2.91
  -9   8   0   53.38    2.90
 -10  -8   0    3.08    0.62
 -10  -8   0    4.11    0.82
  10  -8   0    2.96    0.60
  10  -8   0    3.40    1.11
  10  -8   0    2.50    0.71
 -10  -8   0    4.22    0.82
  10  -8   0    4.17    0.81
 -10  -8   0    3.44    0.74
  10  -8   0    4.90    0.90
 -10  -8   0    2.90    1.08
  10  -8   0    3.13    0.97
 -10  -8   0    4.20    0.84
 -10  -8   0    3.07    0.91
  10  -8   0    4.13    0.55
 -10   8   0    3.39    0.72
  10   8   0    2.12    0.88
 -10   8   0    3.37    0.84
  10   8   0    3.02    0.62
  10   8   0    4.28    0.92
 -10   8   0    3.33    1.10
 -10   8   0    3.59    0.65
 -10   8   0    4.01    0.77
 -10   8   0    3.60    0.54
  10   8   0    3.07    0.67
 -10   8   0    4.10    0.74
  10   8   0    4.58    0.68
  10   8   0    2.79    0.63
  11  -8   0    6.82    1.69
 -11  -8   0    7.10    1.16
 -11  -8   0    9.32    1.31
  11  -8   0    6.49    1.06
  11  -8   0    7.84    0.65
  11  -8   0    6.50    0.95
 -11  -8   0    7.47    1.17
  11  -8   0    7.02    1.28
  11  -8   0    4.97    0.92
 -11  -8   0    8.27    1.19
 -11  -8   0    7.26    1.19
  11  -8   0    6.13    1.09
  11   8   0    7.12    1.21
 -11   8   0    6.59    1.00
 -11   8   0    7.95    1.17
 -11   8   0    6.65    1.07
  11   8   0    9.23    1.02
  11   8   0    6.27    0.95
  11   8   0    5.74    1.05
  11   8   0    4.21    1.71
 -11   8   0    5.57    1.46
 -11   8   0    7.45    0.85
 -12  -8   0    0.19    0.25
 -12  -8   0    0.34    0.34
  12  -8   0    0.27    0.27
  12  -8   0    0.27    0.36
  12  -8   0    0.60    0.61
  12  -8   0    1.25    0.55
 -12  -8   0    0.13    0.22
 -12  -8   0   -0.16    0.24
  12  -8   0    0.14    0.23
 -12  -8   0    0.65    0.40
  12   8   0    0.79    0.43
 -12   8   0   -0.01    0.11
  12   8   0   -0.05    0.24
  12   8   0    0.64    0.25
 -12   8   0    0.42    0.22
  12   8   0    0.43    0.27
  12   8   0    0.45    0.26
 -12   8   0    0.13    0.22
 -12   8   0    0.07    0.21
 -12   8   0    0.47    0.31
  12   8   0    0.08    0.14
 -12   8   0    0.38    0.50
 -13  -8   0    2.57    0.73
 -13  -8   0    4.31    0.97
  13  -8   0    2.40    0.69
  13  -8   0    4.70    1.03
 -13  -8   0    2.19    0.71
  13  -8   0    3.66    1.09
 -13  -8   0    3.37    0.87
  13   8   0    3.18    0.87
  13   8   0    2.79    0.56
 -13   8   0    1.69    0.56
  13   8   0    2.46    0.71
  13   8   0    1.86    0.66
 -13   8   0    3.09    0.57
  13   8   0    3.45    0.67
 -13   8   0    3.64    0.78
   0  -9   0    0.03    0.04
   0  -9   0    0.02    0.05
   0  -9   0    0.03    0.07
   0  -9   0    0.11    0.09
   0  -9   0    0.10    0.06
   0  -9   0   -0.06    0.03
   0  -9   0    0.00    0.05
   0  -9   0    0.06    0.08
   0  -9   0    0.30    0.14
   0  -9   0    0.12    0.06
   0  -9   0    0.02    0.05
   0   9   0    0.03    0.08
   0   9   0    0.01    0.07
   0   9   0   -0.04    0.06
  -1  -9   0    7.80    0.53
   1  -9   0    8.59    0.63
   1  -9   0    8.37    0.57
  -1  -9   0    7.40    0.62
  -1  -9   0    8.71    0.59
  -1  -9   0    7.88    0.47
  -1  -9   0    8.36    0.48
   1  -9   0    7.87    0.44
  -1  -9   0    7.83    0.49
   1  -9   0    7.62    0.46
   1  -9   0    8.05    0.46
   1  -9   0    7.97    0.47
   1  -9   0    7.52    0.50
  -1  -9   0    8.47    0.50
  -1  -9   0    7.86    0.62
  -1   9   0    8.49    0.60
   1   9   0    7.56    0.46
   1   9   0    8.75    0.67
   1   9   0    7.22    0.46
  -1   9   0    6.82    0.60
   1   9   0    6.47    0.51
  -1   9   0    8.05    0.45
  -1   9   0    7.64    0.61
  -1   9   0    7.14    0.49
  -1   9   0    7.23    0.55
   1   9   0    7.05    0.55
   1   9   0    7.69    0.46
   1   9   0    7.53    0.62
  -2  -9   0    0.11    0.08
  -2  -9   0    0.20    0.11
  -2  -9   0    0.05    0.07
   2  -9   0    0.32    0.12
  -2  -9   0    0.07    0.12
   2  -9   0    0.01    0.10
  -2  -9   0    0.14    0.07
   2  -9   0    0.25    0.09
   2  -9   0    0.20    0.14
   2  -9   0    0.16    0.09
  -2  -9   0    0.30    0.13
   2  -9   0    0.26    0.11
   2  -9   0    0.23    0.09
  -2  -9   0    0.08    0.08
  -2  -9   0    0.11    0.10
   2  -9   0    0.19    0.11
  -2   9   0    0.09    0.12
   2   9   0    0.20    0.08
   2   9   0    0.22    0.15
   2   9   0    0.19    0.10
  -2   9   0    0.16    0.07
   2   9   0    0.25    0.10
  -2   9   0    0.15    0.14
  -2   9   0    0.19    0.09
   2   9   0    0.12    0.14
   2   9   0    0.38    0.15
  -2   9   0    0.19    0.11
   2   9   0    0.17    0.08
   2   9   0    0.15    0.09
  -2   9   0    0.18    0.09
  -2   9   0    0.26    0.13
   3  -9   0   27.35    1.66
  -3  -9   0   25.80    1.45
  -3  -9   0   25.27    1.40
  -3  -9   0   25.44    1.31
  -3  -9   0   24.51    1.39
   3  -9   0   24.94    1.54
   3  -9   0   25.81    1.33
  -3  -9   0   24.19    1.36
   3  -9   0   27.38    1.35
   3  -9   0   24.56    1.34
  -3  -9   0   27.06    1.39
  -3  -9   0   24.07    1.67
   3  -9   0   26.23    1.37
   3  -9   0   26.22    1.48
   3  -9   0   26.17    1.31
  -3   9   0   26.05    1.34
  -3   9   0   25.89    1.46
   3   9   0   26.49    1.32
   3   9   0   27.44    1.77
   3   9   0   26.12    1.44
   3   9   0   24.68    1.35
   3   9   0   24.36    1.35
  -3   9   0   24.60    1.62
   3   9   0   26.00    1.38
  -3   9   0   27.34    1.32
   3   9   0   26.19    1.28
   3   9   0   26.53    1.56
  -3   9   0   26.15    1.32
  -4  -9   0    8.97    0.73
  -4  -9   0    9.49    0.70
  -4  -9   0    9.91    0.73
  -4  -9   0    7.46    0.68
   4  -9   0   10.23    0.58
   4  -9   0    9.97    0.70
  -4  -9   0    9.46    0.66
   4  -9   0   11.25    1.22
   4  -9   0    9.35    0.66
  -4  -9   0    9.60    1.21
   4  -9   0    9.62    0.66
   4  -9   0    8.55    0.80
   4  -9   0    9.78    0.70
  -4  -9   0    9.09    0.69
   4  -9   0    9.85    0.79
  -4   9   0    8.80    0.65
   4   9   0   11.19    1.37
   4   9   0    8.18    0.74
   4   9   0    7.88    0.65
  -4   9   0   11.76    1.27
   4   9   0    9.30    0.73
  -4   9   0    8.49    0.73
  -4   9   0    9.31    0.69
  -4   9   0    9.65    0.59
   4   9   0    8.90    0.81
   4   9   0    8.96    0.64
   4   9   0    8.91    0.70
   4   9   0    8.87    0.56
   5  -9   0   13.87    0.97
   5  -9   0   11.91    0.84
  -5  -9   0   13.18    0.91
   5  -9   0   10.34    0.97
  -5  -9   0   12.18    0.86
   5  -9   0   11.59    0.86
  -5  -9   0   11.50    1.50
   5  -9   0   12.56    0.70
  -5  -9   0   12.71    0.93
  -5  -9   0   10.53    0.87
  -5  -9   0   11.75    0.87
   5  -9   0   12.51    0.85
  -5  -9   0   12.47    0.92
   5  -9   0   13.11    1.46
   5  -9   0   14.05    1.03
   5  -9   0   11.92    0.87
  -5   9   0   11.68    0.76
  -5   9   0   10.91    0.80
   5   9   0   12.23    0.84
  -5   9   0   13.55    1.00
   5   9   0   12.18    0.70
   5   9   0   11.45    0.82
   5   9   0   11.06    0.86
   5   9   0   11.85    0.87
  -5   9   0    8.87    0.82
   5   9   0   11.26    1.49
   5   9   0   11.11    0.88
  -5   9   0   11.04    1.39
   5   9   0   13.08    0.87
   5   9   0   12.79    1.03
  -5   9   0   13.39    0.88
   6  -9   0   19.62    1.43
   6  -9   0   19.98    1.31
   6  -9   0   20.02    1.26
   6  -9   0   20.23    1.46
  -6  -9   0   20.02    1.35
  -6  -9   0   20.49    1.35
  -6  -9   0   19.79    1.29
  -6  -9   0   20.34    1.28
  -6  -9   0   17.84    1.30
   6  -9   0   19.22    1.27
  -6  -9   0   19.02    1.28
  -6  -9   0   19.46    1.81
   6  -9   0   17.48    1.63
   6  -9   0   20.08    1.26
  -6   9   0   21.25    2.45
   6   9   0   19.57    1.24
  -6   9   0   20.86    1.18
  -6   9   0   20.00    1.27
   6   9   0   19.04    1.80
   6   9   0   19.59    1.07
   6   9   0   19.37    1.43
  -6   9   0   17.00    1.34
  -6   9   0   19.22    1.24
   6   9   0   19.43    1.25
   6   9   0   19.24    1.31
  -6   9   0   18.19    1.20
  -7  -9   0    0.18    0.18
   7  -9   0    0.25    0.21
  -7  -9   0    1.63    0.63
   7  -9   0    0.11    0.17
   7  -9   0    0.79    0.43
   7  -9   0    0.18    0.16
   7  -9   0    0.60    0.23
   7  -9   0    0.47    0.26
  -7  -9   0    0.35    0.21
   7  -9   0    0.44    0.24
  -7  -9   0    0.05    0.15
  -7  -9   0    0.49    0.24
  -7  -9   0    0.19    0.17
   7  -9   0    0.67    0.18
   7   9   0    0.45    0.28
  -7   9   0    0.68    0.26
   7   9   0    0.46    0.17
  -7   9   0    0.63    0.21
   7   9   0    0.30    0.23
  -7   9   0    0.16    0.17
  -7   9   0    0.21    0.19
   7   9   0    0.45    0.25
   7   9   0    0.12    0.30
   7   9   0    0.37    0.21
  -7   9   0    0.62    0.23
  -8  -9   0   -0.08    0.14
   8  -9   0    0.28    0.14
  -8  -9   0    0.05    0.15
  -8  -9   0    0.16    0.21
  -8  -9   0    0.27    0.23
   8  -9   0   -0.03    0.22
  -8  -9   0    0.56    0.47
   8  -9   0    0.01    0.15
   8  -9   0    0.17    0.22
  -8  -9   0   -0.09    0.12
   8  -9   0    0.16    0.18
   8  -9   0    0.11    0.14
   8  -9   0    0.25    0.19
  -8  -9   0    0.04    0.14
   8   9   0   -0.01    0.19
  -8   9   0    0.39    0.37
   8   9   0    0.14    0.18
   8   9   0    0.04    0.29
  -8   9   0    0.18    0.17
  -8   9   0    0.11    0.18
  -8   9   0   -0.12    0.07
  -8   9   0    0.30    0.14
   8   9   0   -0.07    0.14
   8   9   0    0.38    0.16
  -8   9   0    0.14    0.16
  -9  -9   0    0.90    0.38
   9  -9   0    0.78    0.35
  -9  -9   0    1.17    0.44
   9  -9   0    0.30    0.39
  -9  -9   0    0.69    0.36
   9  -9   0    0.53    0.33
  -9  -9   0    0.82    0.54
   9  -9   0    0.75    0.31
  -9  -9   0    1.20    0.45
   9  -9   0    0.30    0.20
   9  -9   0    0.68    0.36
  -9  -9   0    0.83    0.39
   9   9   0    1.42    0.43
   9   9   0    1.23    0.30
   9   9   0    0.69    0.38
   9   9   0    0.28    0.48
  -9   9   0    1.12    0.33
  -9   9   0    0.64    0.29
  -9   9   0    0.74    0.32
  -9   9   0    1.23    0.65
  -9   9   0    0.89    0.36
  -9   9   0    1.16    0.27
   9   9   0    1.03    0.37
 -10  -9   0   20.47    1.83
 -10  -9   0   17.86    1.53
  10  -9   0   21.53    1.64
  10  -9   0   19.04    1.71
  10  -9   0   16.76    1.47
  10  -9   0   18.58    2.65
  10  -9   0   18.61    1.54
  10  -9   0   19.38    1.15
 -10  -9   0   18.08    1.57
 -10  -9   0   19.68    1.72
 -10  -9   0   18.66    1.60
  10  -9   0   20.67    1.77
  10   9   0   19.18    1.66
 -10   9   0   19.68    1.51
  10   9   0   22.00    1.56
 -10   9   0   19.96    2.69
 -10   9   0   21.73    1.54
 -10   9   0   20.42    1.41
 -10   9   0   18.66    1.18
  10   9   0   19.59    1.24
  10   9   0   17.73    2.55
 -10   9   0   21.72    1.60
  10   9   0   18.45    1.53
  10   9   0   19.92    1.59
 -11  -9   0    3.29    0.78
 -11  -9   0    1.97    0.66
  11  -9   0    2.40    1.04
 -11  -9   0    3.69    1.24
  11  -9   0    1.81    0.53
 -11  -9   0    2.93    0.74
  11  -9   0    3.20    0.78
 -11  -9   0    1.00    0.59
  11  -9   0    3.61    0.86
 -11  -9   0    2.20    0.65
  11  -9   0    3.33    0.79
 -11   9   0    3.50    0.79
 -11   9   0    3.66    1.21
  11   9   0    2.81    0.68
  11   9   0    2.18    0.67
  11   9   0    1.46    0.79
 -11   9   0    1.80    0.54
 -11   9   0    1.42    0.45
  11   9   0    3.38    0.84
  11   9   0    3.05    0.55
  11   9   0    2.60    0.48
 -12  -9   0    0.84    0.37
  12  -9   0    1.39    0.52
  12  -9   0    0.68    0.38
 -12  -9   0    1.76    0.65
  12  -9   0    1.58    0.56
 -12  -9   0    1.96    0.61
 -12  -9   0    1.80    0.63
  12  -9   0    1.56    0.60
  12   9   0    1.81    0.64
  12   9   0    0.94    0.45
 -12   9   0    1.16    0.31
  12   9   0    1.39    0.37
 -12   9   0    1.61    0.48
 -12   9   0    0.82    0.38
 -12   9   0    2.02    0.59
  12   9   0    2.44    0.52
 -12   9   0    1.47    0.51
  12   9   0    1.29    0.45
 -13  -9   0    0.36    0.33
  13  -9   0    0.97    0.46
  13  -9   0    1.72    0.67
 -13  -9   0    0.25    0.40
 -13  -9   0    1.15    0.52
 -13  -9   0    0.81    0.43
 -13   9   0    0.46    0.35
  13   9   0    1.04    0.44
  13   9   0    0.68    0.49
 -13   9   0    0.47    0.21
  13   9   0    0.50    0.30
  13   9   0    1.39    0.39
 -13   9   0    1.27    0.49
  13   9   0    0.61    0.27
   0 -10   0  199.92   11.53
   0 -10   0  175.23   11.66
   0  10   0  182.01    8.39
   0  10   0  186.56    8.39
  -1 -10   0   24.42    1.22
   1 -10   0   23.12    1.31
   1 -10   0   25.74    1.20
  -1 -10   0   23.70    1.20
  -1 -10   0   24.68    1.20
   1 -10   0   24.76    1.17
  -1 -10   0   25.19    1.42
  -1 -10   0   23.58    1.41
   1 -10   0   22.56    1.23
   1 -10   0   23.44    1.17
  -1 -10   0   24.57    1.22
  -1 -10   0   25.04    1.29
  -1 -10   0   25.16    1.35
   1 -10   0   24.08    1.39
   1 -10   0   24.24    1.20
   1 -10   0   24.96    1.19
   1  10   0   23.78    1.19
   1  10   0   24.03    1.34
  -1  10   0   27.59    1.45
  -1  10   0   24.66    1.23
   1  10   0   25.47    1.31
  -1  10   0   22.84    1.39
  -1  10   0   22.62    1.34
  -1  10   0   21.81    1.30
   1  10   0   22.42    1.39
   1  10   0   23.29    1.18
   1  10   0   27.70    1.48
   1  10   0   23.30    1.19
  -2 -10   0   25.15    1.30
  -2 -10   0   26.33    1.59
   2 -10   0   24.38    1.33
  -2 -10   0   24.53    1.40
  -2 -10   0   25.99    1.34
  -2 -10   0   25.77    1.29
   2 -10   0   26.32    1.27
   2 -10   0   26.16    1.52
   2 -10   0   25.46    1.38
  -2 -10   0   24.99    1.32
   2 -10   0   27.44    1.29
  -2 -10   0   25.33    1.31
  -2 -10   0   24.04    1.20
   2 -10   0   25.97    1.26
   2 -10   0   24.78    1.28
  -2  10   0   24.88    1.35
   2  10   0   24.54    1.28
   2  10   0   24.47    1.30
   2  10   0   25.45    1.30
   2  10   0   25.43    1.28
  -2  10   0   25.00    1.24
   2  10   0   24.92    1.40
  -2  10   0   25.99    1.25
  -2  10   0   25.39    1.52
  -2  10   0   25.79    1.34
   2  10   0   26.33    1.62
   2  10   0   25.09    1.51
  -2  10   0   24.34    1.50
  -3 -10   0   15.13    0.83
  -3 -10   0   13.85    0.79
   3 -10   0   14.56    0.84
   3 -10   0   14.84    0.88
  -3 -10   0   14.67    0.97
   3 -10   0   14.88    0.87
   3 -10   0   13.63    0.84
  -3 -10   0   13.35    0.90
   3 -10   0   14.50    0.85
  -3 -10   0   14.01    1.16
   3 -10   0   14.27    0.98
   3 -10   0   12.41    1.06
  -3 -10   0   15.56    0.91
  -3 -10   0   13.94    0.88
  -3 -10   0   15.68    0.94
   3 -10   0   14.92    1.08
   3  10   0   14.46    0.82
  -3  10   0   15.74    0.87
  -3  10   0   14.10    0.83
  -3  10   0   14.70    0.96
   3  10   0   15.63    0.88
   3  10   0   14.34    1.06
   3  10   0   14.70    0.82
   3  10   0   14.20    0.95
   3  10   0   15.60    0.97
  -3  10   0   15.66    0.84
   3  10   0   15.25    1.23
  -3  10   0   15.97    1.16
   3  10   0   12.65    0.86
  -3  10   0   16.20    0.86
   4 -10   0   66.20    3.11
  -4 -10   0   66.65    3.30
  -4 -10   0   68.45    3.32
   4 -10   0   69.26    3.27
  -4 -10   0   65.40    3.26
   4 -10   0   74.02    3.72
   4 -10   0   68.41    3.22
   4 -10   0   67.18    3.50
  -4 -10   0   69.03    3.29
   4 -10   0   68.18    3.41
   4 -10   0   73.70    3.28
  -4 -10   0   62.67    3.70
  -4 -10   0   66.18    3.21
  -4 -10   0   70.36    3.37
   4 -10   0   66.80    3.21
   4  10   0   69.37    3.29
  -4  10   0   78.95    3.78
   4  10   0   68.78    3.51
   4  10   0   67.81    3.19
  -4  10   0   66.25    3.38
   4  10   0   65.53    3.25
   4  10   0   65.04    3.23
  -4  10   0   67.19    3.22
  -4  10   0   68.41    3.19
  -4  10   0   68.64    3.08
   4  10   0   69.45    3.82
  -4  10   0   67.72    3.20
   4  10   0   67.10    3.34
   5 -10   0    2.78    0.44
   5 -10   0    2.52    0.62
  -5 -10   0    4.24    0.88
  -5 -10   0    3.04    0.88
   5 -10   0    2.83    0.46
  -5 -10   0    2.63    0.52
   5 -10   0    2.66    0.26
  -5 -10   0    2.34    0.43
   5 -10   0    2.84    0.54
   5 -10   0    1.77    0.41
  -5 -10   0    2.86    0.50
   5 -10   0    3.26    0.50
   5 -10   0    3.37    0.50
  -5 -10   0    2.73    0.44
   5  10   0    2.17    0.42
  -5  10   0    2.84    0.43
   5  10   0    3.13    0.35
   5  10   0    2.97    0.75
  -5  10   0    2.49    0.34
  -5  10   0    2.57    0.51
  -5  10   0    3.19    0.48
  -5  10   0    2.13    0.60
   5  10   0    2.21    0.47
   5  10   0    2.50    0.47
   5  10   0    2.58    0.41
   6 -10   0   36.99    2.22
   6 -10   0   36.36    2.04
  -6 -10   0   36.83    2.06
  -6 -10   0   34.97    2.08
   6 -10   0   36.03    2.25
  -6 -10   0   34.02    2.07
   6 -10   0   35.61    2.51
  -6 -10   0   36.26    2.11
   6 -10   0   35.63    1.99
   6 -10   0   37.09    2.06
  -6 -10   0   35.92    2.05
  -6 -10   0   36.31    2.61
  -6 -10   0   34.54    1.99
   6 -10   0   37.24    2.01
  -6  10   0   35.93    1.87
   6  10   0   33.58    2.19
   6  10   0   44.68    2.85
  -6  10   0   34.84    2.51
   6  10   0   36.32    2.06
  -6  10   0   34.87    2.15
  -6  10   0   35.73    1.95
  -6  10   0   35.49    1.97
  -6  10   0   35.45    2.00
   6  10   0   37.25    1.78
   6  10   0   36.88    1.98
   6  10   0   38.46    2.02
   7 -10   0    1.81    0.64
  -7 -10   0    1.93    0.49
  -7 -10   0    1.86    0.51
  -7 -10   0    1.46    0.42
   7 -10   0    1.70    0.45
   7 -10   0    2.58    0.51
  -7 -10   0    0.91    0.36
   7 -10   0    1.02    0.38
   7 -10   0    1.55    0.41
  -7 -10   0    1.29    0.34
   7 -10   0    1.35    0.46
  -7 -10   0    0.95    0.38
   7 -10   0    1.26    0.33
  -7 -10   0    1.84    0.71
   7  10   0    1.61    0.39
   7  10   0    1.47    0.43
  -7  10   0    1.96    0.44
  -7  10   0    2.11    0.55
  -7  10   0    1.61    0.40
   7  10   0    1.66    0.52
   7  10   0    2.32    0.49
   7  10   0    0.74    0.53
  -7  10   0    2.24    0.40
  -7  10   0    1.21    0.33
   7  10   0    2.27    0.34
  -8 -10   0    5.40    0.84
  -8 -10   0    5.39    0.74
   8 -10   0    5.22    1.20
   8 -10   0    3.83    0.71
   8 -10   0    6.37    0.92
  -8 -10   0    3.62    1.05
   8 -10   0    4.03    0.74
  -8 -10   0    5.49    0.81
  -8 -10   0    4.96    0.81
   8 -10   0    5.51    0.91
   8 -10   0    4.30    0.75
   8 -10   0    5.22    0.78
  -8 -10   0    4.85    0.86
  -8 -10   0    4.85    0.77
  -8  10   0    5.14    0.76
   8  10   0    5.22    0.75
  -8  10   0    2.05    0.76
   8  10   0    4.88    1.20
  -8  10   0    6.83    0.88
   8  10   0    4.87    0.55
  -8  10   0    5.24    0.91
   8  10   0    7.66    1.00
  -8  10   0    4.46    0.68
   8  10   0    4.65    0.82
   9 -10   0    8.24    1.58
  -9 -10   0    5.01    0.88
   9 -10   0    6.11    0.95
   9 -10   0    5.19    0.88
   9 -10   0    6.15    0.96
  -9 -10   0    5.02    0.86
  -9 -10   0    6.54    1.01
   9 -10   0    6.14    0.90
  -9 -10   0    6.11    1.42
  -9 -10   0    6.87    1.01
  -9 -10   0    5.35    0.95
   9 -10   0    5.88    1.02
  -9 -10   0    5.13    0.84
  -9 -10   0    7.34    1.04
  -9  10   0    6.86    1.16
  -9  10   0    4.88    0.76
   9  10   0    5.61    0.52
  -9  10   0    6.45    0.50
  -9  10   0    5.41    1.35
   9  10   0    6.20    0.86
  -9  10   0    5.29    0.74
   9  10   0    6.26    0.91
   9  10   0    6.79    1.47
  -9  10   0    4.83    0.81
   9  10   0    6.30    1.04
  -9  10   0    6.03    0.85
  10 -10   0    0.75    0.39
  10 -10   0    0.52    0.33
 -10 -10   0    0.62    0.34
 -10 -10   0    0.86    0.42
 -10 -10   0    0.84    0.41
  10 -10   0    0.92    0.65
  10 -10   0    1.32    0.55
 -10 -10   0    1.27    0.47
  10 -10   0    0.97    0.49
  10 -10   0    0.45    0.24
 -10  10   0    0.96    0.34
 -10  10   0    1.11    0.64
  10  10   0    1.12    0.31
  10  10   0    0.98    0.38
 -10  10   0    0.62    0.32
  10  10   0    0.96    0.42
  10  10   0    1.14    0.72
  10  10   0    0.97    0.28
 -10  10   0    0.87    0.39
  10  10   0    0.61    0.46
 -10  10   0    1.43    0.46
 -10  10   0    1.11    0.27
 -11 -10   0    0.07    0.25
  11 -10   0    0.39    0.31
 -11 -10   0    0.42    0.30
  11 -10   0    0.15    0.18
  11 -10   0   -0.05    0.17
  11 -10   0    0.10    0.31
 -11 -10   0    1.11    0.76
 -11 -10   0    0.04    0.14
 -11 -10   0    0.04    0.25
 -11 -10   0    0.18    0.30
  11 -10   0    0.31    0.24
  11  10   0    0.09    0.20
  11  10   0    0.58    0.37
 -11  10   0    0.94    0.67
  11  10   0    0.71    0.57
  11  10   0    0.38    0.38
 -11  10   0    0.12    0.20
  11  10   0    0.07    0.11
 -11  10   0    0.12    0.11
 -11  10   0    0.06    0.16
 -11  10   0    0.35    0.25
  11  10   0    0.17    0.14
 -11  10   0    0.03    0.09
  12 -10   0    5.77    1.04
  12 -10   0    5.30    0.99
 -12 -10   0    5.21    0.96
  12 -10   0    6.01    1.12
 -12 -10   0    5.68    1.06
 -12 -10   0    5.53    1.09
  12 -10   0    3.17    0.84
 -12 -10   0    5.94    1.14
 -12  10   0    6.49    1.01
 -12  10   0    6.27    1.09
  12  10   0    5.58    1.08
  12  10   0    6.22    0.76
  12  10   0    3.98    0.79
 -12  10   0    4.17    0.73
  12  10   0    5.61    0.75
 -12  10   0    3.94    0.77
  12  10   0    3.67    0.90
  13 -10   0    0.29    0.36
  13 -10   0   -0.03    0.20
 -13 -10   0    0.10    0.25
 -13 -10   0    0.63    0.45
  13  10   0    0.45    0.33
  13  10   0    0.14    0.12
  13  10   0    0.33    0.17
  13  10   0   -0.26    0.20
 -13  10   0    0.39    0.34
 -13  10   0    0.09    0.12
 -13  10   0    0.41    0.34
   0 -11   0    0.15    0.07
   0 -11   0    0.02    0.08
   0 -11   0    0.03    0.05
   0 -11   0    0.15    0.08
   0 -11   0    0.14    0.08
   0 -11   0    0.09    0.07
   0 -11   0    0.13    0.12
   0 -11   0    0.09    0.06
   0 -11   0    0.14    0.07
   0 -11   0    0.16    0.11
   0  11   0    0.20    0.13
   0  11   0    0.08    0.10
   1 -11   0   22.22    1.08
   1 -11   0   20.04    1.06
   1 -11   0   21.00    1.25
  -1 -11   0   20.62    1.23
   1 -11   0   20.94    1.28
  -1 -11   0   19.87    1.28
  -1 -11   0   20.32    1.07
  -1 -11   0   21.10    1.18
   1 -11   0   20.93    1.08
  -1 -11   0   22.80    1.32
  -1 -11   0   21.00    1.10
   1 -11   0   21.39    1.05
   1 -11   0   21.34    1.08
  -1 -11   0   19.68    1.09
   1 -11   0   20.66    1.12
   1 -11   0   23.08    1.06
   1 -11   0   22.17    1.23
  -1 -11   0   20.83    1.08
   1  11   0   20.68    1.07
   1  11   0   20.89    1.32
  -1  11   0   23.41    1.27
  -1  11   0   21.88    1.29
   1  11   0   20.37    1.06
  -1  11   0   21.41    1.30
   1  11   0   20.39    1.06
  -1  11   0   23.15    1.24
  -1  11   0   21.10    1.10
   1  11   0   20.31    1.22
   1  11   0   21.13    1.20
   1  11   0   20.23    1.30
  -2 -11   0   19.41    1.10
   2 -11   0   20.58    1.16
   2 -11   0   20.60    1.30
  -2 -11   0   19.50    1.08
  -2 -11   0   20.42    1.09
   2 -11   0   18.79    1.11
   2 -11   0   19.57    1.05
  -2 -11   0   21.03    1.11
  -2 -11   0   18.95    1.32
   2 -11   0   20.10    1.06
  -2 -11   0   20.42    1.20
  -2 -11   0   19.63    1.08
   2 -11   0   20.35    1.04
   2 -11   0   20.54    1.04
  -2  11   0   19.50    1.29
   2  11   0   17.95    1.03
   2  11   0   19.90    1.11
  -2  11   0   19.58    1.12
   2  11   0   19.79    1.06
   2  11   0   19.87    1.30
   2  11   0   23.16    1.44
   2  11   0   18.89    1.06
  -2  11   0   19.31    1.12
  -2  11   0   21.69    1.03
   2  11   0   19.51    1.19
   3 -11   0    7.24    0.86
   3 -11   0    7.17    0.52
   3 -11   0    6.06    0.50
  -3 -11   0    6.73    0.46
  -3 -11   0    5.68    0.50
  -3 -11   0    6.74    0.55
  -3 -11   0    6.97    0.54
   3 -11   0    6.36    0.49
   3 -11   0    6.72    0.49
  -3 -11   0    6.22    0.58
  -3 -11   0    6.55    0.46
   3 -11   0    6.84    0.49
  -3 -11   0    5.18    0.81
   3 -11   0    6.13    0.58
   3  11   0    7.26    0.49
  -3  11   0    6.53    0.47
  -3  11   0    6.97    0.48
   3  11   0    4.29    0.61
  -3  11   0    6.83    0.59
  -3  11   0    7.43    0.52
  -3  11   0    5.99    0.82
   3  11   0    7.75    0.47
   3  11   0    6.93    0.53
   3  11   0    6.71    0.96
   3  11   0    6.24    0.49
  -3  11   0    6.95    0.50
   3  11   0    6.07    0.50
   4 -11   0   21.79    1.20
  -4 -11   0   20.35    1.24
  -4 -11   0   22.18    1.30
  -4 -11   0   22.11    1.29
   4 -11   0   20.87    1.22
  -4 -11   0   21.23    1.17
   4 -11   0   21.57    1.12
   4 -11   0   18.13    1.38
  -4 -11   0   19.69    1.29
   4 -11   0   20.18    1.34
  -4 -11   0   18.99    1.21
  -4 -11   0   19.89    1.59
   4 -11   0   21.59    1.55
   4 -11   0   20.47    1.19
   4 -11   0   20.64    1.21
   4  11   0   21.71    1.46
  -4  11   0   19.62    1.17
  -4  11   0   21.50    1.34
  -4  11   0   18.86    1.50
   4  11   0   20.14    1.14
   4  11   0   21.81    1.68
   4  11   0   20.94    1.35
  -4  11   0   21.93    1.17
   4  11   0   21.42    1.31
  -4  11   0   22.22    1.18
   4  11   0   21.75    1.22
   4  11   0   19.99    1.21
   4  11   0   20.30    1.09
  -5 -11   0    9.57    1.14
  -5 -11   0   11.63    0.78
  -5 -11   0    9.94    0.83
  -5 -11   0   12.61    1.51
   5 -11   0   11.30    1.37
   5 -11   0   10.27    0.90
   5 -11   0   10.41    0.96
   5 -11   0    9.83    0.63
   5 -11   0    9.98    0.78
  -5 -11   0    9.38    0.78
  -5 -11   0    7.92    0.75
   5 -11   0   10.36    0.77
  -5 -11   0    9.84    0.83
   5 -11   0    9.87    0.75
   5 -11   0   10.56    0.80
  -5  11   0   12.72    1.46
  -5  11   0   11.19    0.76
   5  11   0   10.26    1.45
  -5  11   0   10.55    0.77
   5  11   0    9.98    0.95
   5  11   0   10.16    0.81
   5  11   0    9.87    0.73
  -5  11   0   10.41    0.64
   5  11   0    9.91    0.63
  -5  11   0   10.00    0.73
  -6 -11   0    4.89    0.70
  -6 -11   0    4.60    0.69
  -6 -11   0    2.87    0.54
  -6 -11   0    4.32    0.62
   6 -11   0    6.41    1.08
   6 -11   0    4.95    0.71
  -6 -11   0    3.52    0.89
   6 -11   0    4.17    0.78
   6 -11   0    5.46    0.68
   6 -11   0    4.52    0.69
   6 -11   0    5.53    0.69
   6 -11   0    5.74    0.87
  -6 -11   0    5.64    0.78
  -6 -11   0    5.27    0.74
   6  11   0    4.54    1.03
   6  11   0    4.25    0.66
  -6  11   0    5.27    0.55
  -6  11   0    5.60    0.68
  -6  11   0    3.65    0.57
  -6  11   0    3.83    0.64
   6  11   0    5.28    0.64
   6  11   0    3.18    0.65
   6  11   0    4.70    0.38
  -6  11   0    6.17    1.11
  -7 -11   0    0.47    0.23
   7 -11   0    0.25    0.18
   7 -11   0    1.43    0.42
   7 -11   0    1.02    0.40
   7 -11   0    0.88    0.31
   7 -11   0    0.26    0.33
  -7 -11   0    0.46    0.26
  -7 -11   0    0.66    0.41
   7 -11   0    0.50    0.24
   7 -11   0    0.25    0.24
  -7 -11   0    0.75    0.33
  -7 -11   0    0.56    0.27
  -7 -11   0    0.69    0.28
  -7 -11   0    0.42    0.26
   7  11   0    0.44    0.23
  -7  11   0    0.59    0.22
  -7  11   0    0.48    0.21
  -7  11   0    0.67    0.26
  -7  11   0    1.19    0.36
   7  11   0    0.48    0.42
   7  11   0    0.41    0.16
  -7  11   0    0.38    0.24
   7  11   0    0.75    0.38
  -7  11   0    0.73    0.46
   7  11   0    0.95    0.31
   7  11   0    0.51    0.24
   8 -11   0    6.14    1.08
  -8 -11   0    5.42    0.83
  -8 -11   0    4.53    0.73
   8 -11   0    5.43    0.99
   8 -11   0    5.27    0.79
   8 -11   0    4.23    1.01
  -8 -11   0    7.39    0.99
  -8 -11   0    4.61    0.80
  -8 -11   0    6.17    1.35
  -8 -11   0    7.28    1.04
  -8 -11   0    5.48    0.87
   8 -11   0    5.51    0.86
  -8  11   0    6.87    0.86
   8  11   0    6.23    0.83
  -8  11   0    4.52    0.69
  -8  11   0    6.15    0.80
   8  11   0    6.93    0.95
   8  11   0    6.90    1.46
  -8  11   0    6.17    0.69
   8  11   0    4.85    0.45
  -8  11   0    3.07    0.71
   8  11   0    7.64    1.09
  -9 -11   0    1.28    0.48
  -9 -11   0    2.02    0.54
  -9 -11   0    3.05    0.68
   9 -11   0    1.25    0.52
  -9 -11   0    2.54    0.57
   9 -11   0    2.27    0.56
   9 -11   0    1.53    0.60
  -9 -11   0    1.63    0.48
  -9 -11   0    2.41    0.60
   9 -11   0    1.06    0.56
   9 -11   0    1.74    0.50
   9 -11   0    0.78    0.31
  -9 -11   0    1.85    0.57
   9 -11   0    1.30    0.45
  -9  11   0    1.01    0.59
   9  11   0    1.59    0.76
   9  11   0    1.20    0.37
  -9  11   0    1.84    0.47
   9  11   0    2.61    0.38
  -9  11   0    2.27    0.47
  -9  11   0    1.05    0.43
   9  11   0    2.00    0.56
   9  11   0    1.17    0.41
  -9  11   0    1.51    0.44
  -9  11   0    1.55    0.41
 -10 -11   0   16.82    1.47
 -10 -11   0   13.05    2.24
  10 -11   0   13.83    1.83
  10 -11   0   15.28    1.37
 -10 -11   0   15.25    1.35
 -10 -11   0   15.82    1.37
  10 -11   0   14.18    2.22
  10 -11   0   16.36    1.40
  10 -11   0   17.28    1.58
 -10 -11   0   15.05    1.41
 -10 -11   0   14.58    1.37
  10  11   0   15.67    1.52
 -10  11   0   16.43    1.18
  10  11   0   15.33    1.04
 -10  11   0   19.56    1.39
  10  11   0   15.80    1.35
 -10  11   0   13.10    2.21
 -10  11   0   16.36    1.36
  10  11   0   14.70    2.41
  10  11   0   14.20    0.97
 -10  11   0   14.24    1.26
  10  11   0   14.68    1.26
 -11 -11   0    1.36    0.55
 -11 -11   0    1.79    0.57
  11 -11   0    1.82    0.60
 -11 -11   0    1.05    0.40
  11 -11   0    2.02    0.63
 -11 -11   0    1.17    0.47
  11 -11   0    1.71    0.65
  11 -11   0    1.69    0.71
 -11 -11   0    1.55    0.59
  11 -11   0    1.96    0.57
 -11  11   0    1.30    0.46
  11  11   0    1.70    0.49
  11  11   0    2.15    0.53
 -11  11   0    0.85    0.31
  11  11   0    2.29    0.41
 -11  11   0    1.33    0.47
 -11  11   0    1.88    0.56
  11  11   0    1.61    0.50
 -11  11   0    0.51    0.53
  11  11   0    1.49    0.56
 -12 -11   0    3.44    0.81
 -12 -11   0    5.17    1.01
  12 -11   0    4.71    0.99
  12 -11   0    1.88    0.67
  12 -11   0    5.16    1.08
  12 -11   0    4.96    1.04
 -12 -11   0    3.66    0.85
 -12 -11   0    4.22    0.93
  12  11   0    5.54    0.74
  12  11   0    4.09    0.80
  12  11   0    3.40    0.57
 -12  11   0    4.97    0.88
  12  11   0    2.55    0.75
 -12  11   0    4.52    0.94
 -12  11   0    3.81    0.97
 -13 -11   0    3.28    0.88
  13 -11   0    2.78    1.00
  13 -11   0    2.47    0.84
 -13 -11   0    2.80    0.78
 -13 -11   0    3.45    0.80
 -13 -11   0    2.38    0.73
  13 -11   0    3.83    1.03
 -13  11   0    1.88    0.83
  13  11   0    3.17    0.76
  13  11   0    3.82    0.75
  13  11   0    3.94    1.00
  13  11   0    2.64    0.49
   0 -12   0   79.70    3.94
   0 -12   0   82.25    3.92
   0  12   0   83.21    3.94
   0  12   0   83.34    3.96
   0  12   0   85.14    3.96
   1 -12   0    3.37    0.29
  -1 -12   0    3.92    0.56
   1 -12   0    3.78    0.29
   1 -12   0    3.16    0.27
  -1 -12   0    3.71    0.31
  -1 -12   0    3.12    0.29
   1 -12   0    4.41    0.57
   1 -12   0    2.65    0.44
  -1 -12   0    3.04    0.47
  -1 -12   0    3.83    0.52
   1 -12   0    3.08    0.27
  -1 -12   0    4.58    0.51
   1 -12   0    3.37    0.29
   1 -12   0    3.46    0.30
  -1 -12   0    3.31    0.31
   1 -12   0    3.20    0.29
   1 -12   0    3.96    0.34
   1 -12   0    4.32    0.56
  -1 -12   0    3.95    0.34
   1  12   0    2.93    0.42
  -1  12   0    4.50    0.51
   1  12   0    4.35    0.59
  -1  12   0    3.65    0.53
   1  12   0    3.55    0.29
  -1  12   0    3.48    0.49
  -1  12   0    2.70    0.45
   1  12   0    4.25    0.58
  -2 -12   0    7.84    0.56
   2 -12   0    6.94    0.51
  -2 -12   0    7.41    0.56
  -2 -12   0    7.41    0.54
  -2 -12   0    6.62    0.61
  -2 -12   0    6.93    0.52
   2 -12   0    7.62    0.72
   2 -12   0    7.75    0.50
   2 -12   0    7.72    0.50
  -2 -12   0    7.50    0.56
   2 -12   0    7.55    0.59
   2 -12   0    7.95    0.60
   2 -12   0    7.58    0.52
  -2 -12   0    8.12    0.90
   2  12   0    7.22    0.51
   2  12   0    7.48    0.91
  -2  12   0    7.55    0.57
   2  12   0    7.27    0.56
  -2  12   0    7.71    0.67
  -2  12   0    7.40    0.70
  -2  12   0    8.47    0.75
   2  12   0    8.63    0.55
   2  12   0    8.14    0.74
   2  12   0    7.96    0.52
  -2  12   0    8.00    0.60
   3 -12   0    2.58    0.37
  -3 -12   0    2.14    0.51
   3 -12   0    2.81    0.39
   3 -12   0    2.03    0.31
   3 -12   0    2.73    0.36
   3 -12   0    1.75    0.45
  -3 -12   0    1.94    0.36
  -3 -12   0    2.29    0.32
  -3 -12   0    3.05    0.43
  -3 -12   0    2.01    0.39
  -3 -12   0    1.97    0.33
  -3 -12   0    1.81    0.33
   3 -12   0    2.34    0.51
   3 -12   0    3.27    0.53
  -3 -12   0    2.66    0.31
   3 -12   0    1.96    0.32
   3  12   0    2.34    0.54
  -3  12   0    1.94    0.29
   3  12   0    2.18    0.26
  -3  12   0    2.48    0.32
  -3  12   0    2.77    0.35
   3  12   0    2.77    0.58
  -3  12   0    2.17    0.48
   3  12   0    2.24    0.41
  -3  12   0    2.01    0.33
  -3  12   0    2.12    0.39
   3  12   0    2.52    0.35
   3  12   0    2.65    0.36
   3  12   0    2.30    0.35
   3  12   0    2.01    0.32
  -4 -12   0    5.16    0.67
   4 -12   0    5.05    0.46
   4 -12   0    4.96    0.75
   4 -12   0    5.41    0.58
   4 -12   0    4.67    0.41
  -4 -12   0    5.27    0.62
  -4 -12   0    4.58    0.59
  -4 -12   0    4.91    0.71
   4 -12   0    5.14    0.59
   4 -12   0    3.77    0.52
   4 -12   0    5.26    0.97
   4 -12   0    6.36    0.80
  -4 -12   0    6.13    0.54
  -4 -12   0    6.50    1.00
  -4 -12   0    4.54    0.41
   4  12   0    5.98    0.66
   4  12   0    4.65    0.39
   4  12   0    5.35    0.58
  -4  12   0    5.63    0.70
  -4  12   0    4.98    0.84
  -4  12   0    5.16    0.43
   4  12   0    6.08    0.87
   4  12   0    5.02    0.42
   4  12   0    4.68    0.64
  -4  12   0    4.47    0.42
  -4  12   0    4.62    0.44
   5 -12   0   24.47    1.55
   5 -12   0   21.00    1.57
  -5 -12   0   24.54    1.34
   5 -12   0   23.53    1.77
  -5 -12   0   23.25    1.41
  -5 -12   0   22.06    1.42
   5 -12   0   22.19    1.19
   5 -12   0   23.69    1.35
   5 -12   0   23.78    1.39
   5 -12   0   22.83    1.37
  -5 -12   0   24.01    1.88
  -5 -12   0   21.73    1.45
  -5 -12   0   22.76    1.40
  -5 -12   0   20.10    1.39
   5 -12   0   23.12    1.37
  -5  12   0   21.97    1.14
  -5  12   0   22.95    1.34
   5  12   0   20.36    1.56
   5  12   0   24.31    1.31
  -5  12   0   21.61    1.48
  -5  12   0   21.49    1.73
   5  12   0   23.76    1.19
   5  12   0   21.93    1.38
   5  12   0   23.67    1.91
  -5  12   0   22.70    1.30
  -5  12   0   21.24    1.29
  -6 -12   0    9.15    0.85
  -6 -12   0    9.46    0.83
   6 -12   0    9.79    0.83
  -6 -12   0    8.97    1.01
  -6 -12   0    8.34    1.37
   6 -12   0   10.93    1.49
   6 -12   0    9.66    1.21
   6 -12   0    9.90    0.80
   6 -12   0    9.96    0.79
  -6 -12   0    9.86    0.78
   6 -12   0    9.89    0.95
  -6 -12   0    9.08    0.86
   6 -12   0   10.80    0.85
  -6 -12   0    9.46    0.87
   6  12   0    8.93    0.81
   6  12   0    9.20    0.61
  -6  12   0    9.29    0.75
  -6  12   0    8.55    1.33
  -6  12   0    9.68    0.79
  -6  12   0    8.61    0.72
  -6  12   0    9.78    0.65
  -6  12   0    9.35    0.91
   6  12   0    9.16    1.12
   6  12   0   10.35    1.54
   6  12   0    9.26    0.74
  -7 -12   0   -0.06    0.11
  -7 -12   0    0.11    0.15
  -7 -12   0    0.00    0.10
  -7 -12   0    0.08    0.21
  -7 -12   0   -0.08    0.18
   7 -12   0    0.21    0.17
   7 -12   0    0.26    0.25
  -7 -12   0    0.04    0.18
   7 -12   0    0.30    0.25
   7 -12   0    0.23    0.26
   7 -12   0    0.06    0.18
   7 -12   0    0.01    0.10
   7 -12   0    0.19    0.20
  -7 -12   0    0.47    0.29
  -7  12   0    0.06    0.16
   7  12   0    0.15    0.30
   7  12   0    0.12    0.10
   7  12   0    0.27    0.27
  -7  12   0    0.13    0.15
  -7  12   0    0.13    0.25
  -7  12   0   -0.08    0.11
   7  12   0    0.32    0.22
  -7  12   0    0.36    0.17
   7  12   0    0.18    0.19
   8 -12   0    0.49    0.30
   8 -12   0    0.83    0.31
  -8 -12   0    0.64    0.32
  -8 -12   0    1.39    0.47
   8 -12   0    0.95    0.38
  -8 -12   0    1.06    0.44
  -8 -12   0    1.68    0.74
   8 -12   0    0.84    0.47
  -8 -12   0    0.74    0.33
   8 -12   0    0.91    0.35
  -8 -12   0    0.94    0.36
  -8 -12   0    0.46    0.25
   8 -12   0    0.92    0.35
   8 -12   0    0.88    0.43
   8  12   0    1.11    0.64
  -8  12   0    1.19    0.30
  -8  12   0    1.05    0.37
  -8  12   0    0.77    0.29
   8  12   0    1.19    0.47
  -8  12   0    0.55    0.25
   8  12   0    0.98    0.21
  -8  12   0    0.80    0.53
   8  12   0    0.89    0.31
   9 -12   0    8.83    1.64
  -9 -12   0    6.50    1.05
  -9 -12   0    8.16    1.61
   9 -12   0    7.09    1.08
   9 -12   0    7.55    1.06
  -9 -12   0    6.84    1.02
  -9 -12   0    8.07    1.12
   9 -12   0    6.20    1.18
   9 -12   0    7.83    1.02
   9 -12   0    7.83    1.07
  -9 -12   0    7.44    1.09
  -9 -12   0    8.09    1.09
   9 -12   0    7.82    1.07
  -9 -12   0    8.04    1.09
  -9  12   0    6.39    0.95
   9  12   0    7.04    0.56
   9  12   0    7.53    0.95
  -9  12   0    8.52    0.72
   9  12   0    5.33    1.39
  -9  12   0    6.68    0.91
  -9  12   0    7.38    1.10
   9  12   0    6.00    1.50
   9  12   0    9.64    1.19
  -9  12   0    7.16    0.96
 -10 -12   0    0.10    0.38
  10 -12   0    0.11    0.20
 -10 -12   0    0.16    0.26
  10 -12   0   -0.14    0.13
  10 -12   0    0.15    0.17
  10 -12   0   -0.17    0.12
 -10 -12   0    0.07    0.18
 -10 -12   0   -0.06    0.21
  10 -12   0   -0.08    0.18
 -10 -12   0    0.16    0.28
  10 -12   0   -0.15    0.11
 -10 -12   0   -0.06    0.18
 -10  12   0    0.05    0.26
  10  12   0    0.35    0.39
  10  12   0    0.08    0.11
  10  12   0    0.05    0.19
 -10  12   0   -0.10    0.07
 -10  12   0    0.26    0.23
  10  12   0    0.34    0.34
 -10  12   0   -0.01    0.12
  10  12   0   -0.03    0.07
 -11 -12   0    2.17    0.65
  11 -12   0    2.58    0.79
  11 -12   0    2.97    0.81
 -11 -12   0    3.30    0.72
 -11 -12   0    2.42    0.67
 -11 -12   0    3.61    0.83
 -11 -12   0    2.53    0.70
  11 -12   0    2.87    0.79
  11 -12   0    2.17    0.55
  11 -12   0    2.64    1.04
 -11  12   0    4.50    0.85
  11  12   0    3.18    0.45
 -11  12   0    2.11    0.84
  11  12   0    3.42    0.49
  11  12   0    3.71    0.85
  11  12   0    3.52    0.71
 -11  12   0    2.70    0.62
 -11  12   0    2.96    0.55
 -11  12   0    2.82    0.67
  12 -12   0    0.05    0.15
  12 -12   0    0.26    0.28
 -12 -12   0    0.27    0.32
 -12 -12   0   -0.08    0.15
 -12 -12   0    0.20    0.27
  12 -12   0   -0.11    0.13
  12 -12   0    0.82    0.53
 -12 -12   0   -0.18    0.13
 -12  12   0    0.30    0.25
  12  12   0    0.73    0.46
 -12  12   0    0.31    0.27
  12  12   0    0.45    0.18
  12  12   0    0.56    0.32
  12  12   0    0.20    0.15
 -13 -12   0    2.25    0.69
   0 -13   0    0.06    0.08
   0 -13   0   -0.03    0.04
   0 -13   0    0.11    0.10
   0 -13   0    0.02    0.06
   0 -13   0    0.17    0.08
   0 -13   0    0.04    0.09
   0 -13   0    0.05    0.07
   0 -13   0    0.07    0.08
   0 -13   0    0.11    0.07
   0  13   0    0.14    0.13
   0  13   0    0.02    0.08
   0  13   0    0.05    0.10
   0  13   0    0.07    0.13
   1 -13   0   50.49    2.33
  -1 -13   0   45.96    2.38
   1 -13   0   45.60    2.20
  -1 -13   0   49.56    2.56
  -1 -13   0   49.11    2.52
  -1 -13   0   47.69    2.28
  -1 -13   0   49.93    2.30
   1 -13   0   49.88    2.53
  -1 -13   0   47.20    2.25
  -1 -13   0   48.14    2.47
  -1 -13   0   49.53    2.26
   1 -13   0   47.72    2.48
   1 -13   0   47.06    2.21
   1 -13   0   46.83    2.21
   1 -13   0   48.11    2.29
   1 -13   0   48.63    2.25
  -1 -13   0   48.59    2.28
   1 -13   0   47.76    2.25
  -1 -13   0   48.93    2.29
   1 -13   0   48.24    2.45
   1 -13   0   46.69    2.24
  -1  13   0   50.08    2.48
  -1  13   0   44.97    2.42
  -1  13   0   48.22    2.50
   1  13   0   45.00    2.53
   1  13   0   46.77    2.55
  -1  13   0   44.57    2.51
   1  13   0   47.37    2.42
  -2 -13   0    8.60    0.81
   2 -13   0    9.45    0.81
  -2 -13   0    8.73    0.71
  -2 -13   0    8.01    0.59
  -2 -13   0    8.48    0.62
   2 -13   0    8.55    0.56
   2 -13   0    8.82    0.66
   2 -13   0    8.37    0.66
  -2 -13   0    7.61    0.60
  -2 -13   0    8.15    0.60
   2 -13   0    9.44    0.57
   2 -13   0    9.43    0.60
   2 -13   0    9.46    0.61
   2  13   0    9.85    0.67
  -2  13   0    9.13    0.55
   2  13   0    9.21    0.60
  -2  13   0    9.96    0.66
   2  13   0    8.80    0.81
   2  13   0    7.13    0.54
   2  13   0    8.44    0.71
   2  13   0    8.75    0.58
  -2  13   0    8.50    0.73
   2  13   0    9.76    1.09
  -2  13   0    8.35    0.76
  -2  13   0    9.06    0.68
  -3 -13   0   22.08    1.28
   3 -13   0   25.91    1.60
   3 -13   0   21.27    1.35
  -3 -13   0   22.57    1.21
  -3 -13   0   22.10    1.31
  -3 -13   0   23.42    1.44
   3 -13   0   24.61    1.24
   3 -13   0   22.64    1.52
   3 -13   0   22.33    1.26
   3 -13   0   24.71    1.30
  -3 -13   0   22.94    1.15
  -3 -13   0   22.38    1.61
  -3 -13   0   22.71    1.41
   3 -13   0   22.87    1.23
   3 -13   0   23.57    1.26
  -3 -13   0   21.79    1.28
   3  13   0   22.59    1.53
   3  13   0   22.73    1.25
  -3  13   0   21.26    1.26
  -3  13   0   21.75    1.19
  -3  13   0   20.90    1.32
  -3  13   0   23.37    1.25
   3  13   0   23.86    1.27
   3  13   0   21.08    1.38
  -3  13   0   24.90    1.59
   3  13   0   24.69    1.36
   3  13   0   21.40    1.23
   4 -13   0    0.90    0.35
   4 -13   0    0.32    0.17
   4 -13   0    0.63    0.18
  -4 -13   0    0.62    0.18
  -4 -13   0    0.80    0.37
  -4 -13   0    0.55    0.24
  -4 -13   0    0.41    0.27
  -4 -13   0    0.61    0.24
  -4 -13   0    0.66    0.24
   4 -13   0    1.02    0.25
   4 -13   0    0.72    0.32
   4 -13   0    1.09    0.28
  -4 -13   0    0.19    0.18
   4 -13   0    0.38    0.16
  -4  13   0    0.70    0.19
   4  13   0    0.52    0.20
  -4  13   0    0.49    0.21
  -4  13   0    0.55    0.19
   4  13   0    0.75    0.37
   4  13   0    0.66    0.19
   4  13   0    0.39    0.23
  -4  13   0    0.55    0.19
   4  13   0    0.63    0.18
  -4  13   0    0.72    0.34
   5 -13   0    2.14    0.46
  -5 -13   0    2.13    0.36
   5 -13   0    2.08    0.60
  -5 -13   0    2.19    0.46
   5 -13   0    2.94    0.48
  -5 -13   0    1.47    0.36
  -5 -13   0    1.42    0.50
  -5 -13   0    2.16    0.43
   5 -13   0    1.68    0.50
   5 -13   0    1.69    0.36
  -5 -13   0    1.51    0.39
   5 -13   0    1.95    0.42
   5 -13   0    1.80    0.29
  -5 -13   0    1.40    0.33
  -5  13   0    1.94    0.34
  -5  13   0    0.98    0.33
  -5  13   0    2.02    0.37
  -5  13   0    1.41    0.50
   5  13   0    1.82    0.61
   5  13   0    0.93    0.34
   5  13   0    1.04    0.25
   5  13   0    1.87    0.29
   5  13   0    1.44    0.34
   6 -13   0    6.89    0.82
   6 -13   0    5.78    0.80
  -6 -13   0    7.63    0.91
   6 -13   0    8.29    1.28
   6 -13   0    5.51    0.85
  -6 -13   0    7.12    0.63
   6 -13   0    7.88    0.88
  -6 -13   0    5.47    0.82
  -6 -13   0    7.93    0.96
  -6 -13   0    5.69    0.76
  -6 -13   0    5.82    0.80
   6 -13   0    5.60    0.69
   6 -13   0    5.75    0.74
  -6 -13   0    4.85    1.08
   6  13   0    6.81    1.25
  -6  13   0    6.74    1.19
  -6  13   0    6.72    0.60
   6  13   0    7.50    0.86
   6  13   0    6.28    0.58
  -6  13   0    7.06    0.79
   6  13   0    5.71    0.45
  -6  13   0    7.74    0.63
   6  13   0    4.99    0.82
  -6  13   0    6.41    0.46
  -6  13   0    7.10    0.92
   7 -13   0    2.42    0.50
  -7 -13   0    3.06    0.54
  -7 -13   0    2.70    0.62
  -7 -13   0    2.56    0.54
  -7 -13   0    2.08    0.48
   7 -13   0    3.63    0.65
  -7 -13   0    2.31    0.54
   7 -13   0    3.05    0.81
   7 -13   0    2.60    0.59
   7 -13   0    2.21    0.47
  -7 -13   0    3.31    0.68
   7 -13   0    3.38    0.57
   7 -13   0    2.24    0.64
  -7 -13   0    2.94    0.85
  -7  13   0    2.88    0.40
  -7  13   0    2.37    0.74
   7  13   0    2.41    0.59
  -7  13   0    2.85    0.63
   7  13   0    3.31    0.95
  -7  13   0    2.82    0.60
   7  13   0    2.33    0.54
   7  13   0    2.70    0.35
  -7  13   0    2.93    0.51
  -7  13   0    2.14    0.45
   7  13   0    3.09    0.54
   8 -13   0    0.44    0.22
   8 -13   0    0.40    0.28
  -8 -13   0    0.22    0.21
  -8 -13   0    0.18    0.23
  -8 -13   0    0.49    0.27
   8 -13   0    0.52    0.28
  -8 -13   0   -0.10    0.12
   8 -13   0    0.17    0.20
   8 -13   0    0.21    0.16
   8 -13   0    0.41    0.36
  -8 -13   0    0.41    0.29
   8 -13   0    0.20    0.26
  -8  13   0    0.40    0.18
  -8  13   0    0.52    0.30
   8  13   0    0.57    0.31
   8  13   0    0.50    0.15
  -8  13   0    0.60    0.41
  -8  13   0    0.35    0.22
   8  13   0    0.51    0.34
  -8  13   0    0.20    0.19
   8  13   0    0.01    0.34
   8  13   0    0.62    0.27
  -9 -13   0    9.05    1.21
  -9 -13   0   11.91    1.41
   9 -13   0    9.72    1.16
   9 -13   0    9.18    1.40
   9 -13   0    9.83    1.47
  -9 -13   0   10.20    1.87
   9 -13   0    8.70    1.15
  -9 -13   0    6.44    1.03
   9 -13   0    7.74    1.12
   9 -13   0    6.38    1.42
   9 -13   0    7.56    1.03
  -9 -13   0    9.84    1.18
  -9 -13   0    7.88    1.12
  -9  13   0    8.72    1.30
  -9  13   0    7.85    0.71
   9  13   0    8.74    1.00
   9  13   0    7.29    1.20
  -9  13   0    7.03    1.48
   9  13   0    7.33    0.56
   9  13   0    8.05    1.61
  -9  13   0    7.56    1.16
  -9  13   0    8.67    1.00
  -9  13   0    9.11    1.10
  10 -13   0    0.44    0.28
 -10 -13   0    1.20    0.45
 -10 -13   0    0.42    0.32
 -10 -13   0    0.22    0.28
  10 -13   0    1.11    0.69
 -10 -13   0    0.43    0.35
  10 -13   0    0.43    0.36
  10 -13   0    1.22    0.50
 -10 -13   0    0.43    0.22
  10 -13   0    0.39    0.27
  10 -13   0    1.02    0.44
  10  13   0    0.66    0.19
 -10  13   0    1.32    0.41
 -10  13   0    0.54    0.25
  10  13   0    0.55    0.33
 -10  13   0    1.46    0.46
 -10  13   0    1.45    0.49
 -10  13   0    0.56    0.56
  10  13   0    0.96    0.48
  10  13   0    0.59    0.19
 -11 -13   0    6.74    1.10
  11 -13   0    8.58    1.31
  11 -13   0    6.94    1.14
 -11 -13   0    5.37    1.07
 -11 -13   0    6.52    1.13
  11 -13   0    7.59    1.25
  11 -13   0    7.05    1.24
 -11 -13   0    5.61    0.97
 -11 -13   0    5.82    1.03
 -11  13   0    9.55    1.21
  11  13   0    8.14    1.10
 -11  13   0    6.34    0.81
 -11  13   0    6.30    1.04
  11  13   0    6.81    1.20
 -11  13   0    6.70    1.23
  11  13   0    6.50    0.52
  12 -13   0    0.09    0.24
 -12 -13   0    1.00    0.43
  12 -13   0    0.44    0.30
 -12 -13   0    0.99    0.48
 -12 -13   0    0.67    0.39
  12 -13   0    0.90    0.41
 -12 -13   0    1.49    0.57
  12 -13   0    0.40    0.42
 -12  13   0    1.13    0.47
 -12  13   0    0.49    0.25
  12  13   0    0.53    0.30
 -12  13   0    0.51    0.30
  12  13   0    1.11    0.57
   0 -14   0    1.79    0.27
   0 -14   0    1.07    0.19
   0 -14   0    1.14    0.32
   0 -14   0    1.18    0.22
   0 -14   0    2.02    0.29
   0 -14   0    1.42    0.33
   0 -14   0    1.74    0.23
   0 -14   0    1.62    0.35
   0 -14   0    1.82    0.28
   0 -14   0    1.68    0.24
   0  14   0    1.26    0.32
   0  14   0    1.23    0.33
   0  14   0    1.05    0.28
   0  14   0    1.81    0.41
   1 -14   0    8.28    0.56
   1 -14   0    9.60    0.58
   1 -14   0    8.18    0.57
   1 -14   0    8.02    0.53
  -1 -14   0    8.84    0.57
   1 -14   0    8.80    0.54
   1 -14   0   10.07    0.78
   1 -14   0    9.16    0.57
  -1 -14   0    8.31    0.67
  -1 -14   0   10.42    0.63
  -1 -14   0    8.27    0.59
  -1 -14   0    7.52    0.55
  -1 -14   0    8.98    0.79
  -1 -14   0    8.74    0.60
  -1 -14   0    8.49    0.72
   1 -14   0   10.44    0.63
  -1 -14   0    8.35    0.59
  -1  14   0    8.53    0.74
   1  14   0    8.01    0.69
   1  14   0    9.37    0.82
  -1  14   0    9.85    0.82
  -1  14   0    9.46    0.75
  -1  14   0    8.20    0.71
   1  14   0    7.99    0.76
  -2 -14   0    0.62    0.25
  -2 -14   0    0.28    0.14
   2 -14   0    0.32    0.12
  -2 -14   0    0.18    0.11
   2 -14   0    0.68    0.25
  -2 -14   0    0.29    0.20
   2 -14   0    0.45    0.18
   2 -14   0    0.52    0.19
   2 -14   0    0.51    0.15
  -2 -14   0    0.45    0.18
  -2 -14   0    0.40    0.15
   2 -14   0    0.52    0.16
  -2 -14   0    0.39    0.16
   2 -14   0    0.41    0.15
  -2  14   0    0.42    0.18
  -2  14   0    0.30    0.15
   2  14   0    0.51    0.16
  -2  14   0    0.19    0.15
   2  14   0    0.47    0.14
   2  14   0    0.61    0.29
   2  14   0    0.27    0.14
   2  14   0    0.66    0.24
   2  14   0    0.65    0.38
   2  14   0    0.46    0.20
  -3 -14   0   27.87    1.53
   3 -14   0   26.84    1.55
  -3 -14   0   29.35    1.56
   3 -14   0   27.06    1.47
   3 -14   0   28.46    1.47
  -3 -14   0   26.66    1.45
  -3 -14   0   26.22    1.53
   3 -14   0   27.28    1.44
   3 -14   0   27.33    1.52
  -3 -14   0   27.86    1.86
   3 -14   0   27.49    1.77
  -3 -14   0   29.14    1.53
   3 -14   0   26.93    1.60
   3  14   0   26.72    1.46
  -3  14   0   27.82    1.42
   3  14   0   28.47    1.50
  -3  14   0   30.45    1.56
  -3  14   0   28.31    1.42
  -3  14   0   25.80    1.55
   3  14   0   29.02    1.96
   3  14   0   25.84    1.76
  -3  14   0   32.21    1.87
   4 -14   0   32.17    1.76
   4 -14   0   36.44    2.18
   4 -14   0   32.57    1.78
   4 -14   0   36.06    2.22
  -4 -14   0   34.70    1.99
   4 -14   0   34.00    1.82
  -4 -14   0   34.93    1.88
  -4 -14   0   31.50    2.24
   4 -14   0   33.66    1.76
   4 -14   0   35.67    2.01
  -4 -14   0   33.32    1.88
   4 -14   0   33.28    1.82
  -4 -14   0   34.60    1.91
  -4 -14   0   34.03    1.70
  -4 -14   0   34.26    1.85
   4  14   0   31.34    2.10
   4  14   0   33.82    1.72
   4  14   0   31.91    2.31
  -4  14   0   34.03    1.73
  -4  14   0   35.95    1.96
  -4  14   0   33.53    1.76
   4  14   0   35.71    1.66
   4  14   0   33.30    1.82
  -4  14   0   35.60    2.22
   5 -14   0    6.63    1.04
   5 -14   0    8.14    0.70
   5 -14   0    7.77    0.68
  -5 -14   0    9.27    1.03
   5 -14   0    8.40    0.71
  -5 -14   0    8.11    0.88
   5 -14   0    7.61    0.56
  -5 -14   0    7.78    0.74
  -5 -14   0    7.69    1.22
  -5 -14   0    8.30    0.76
  -5 -14   0    7.85    0.71
  -5 -14   0    7.60    0.60
   5 -14   0    7.64    1.00
   5 -14   0    8.66    1.08
   5  14   0    8.58    0.71
  -5  14   0    6.52    0.61
   5  14   0    8.15    0.59
  -5  14   0    9.29    1.05
   5  14   0    7.19    1.22
  -5  14   0    8.18    0.63
  -5  14   0    7.87    1.15
   5  14   0    8.04    0.55
  -5  14   0    6.51    0.58
   5  14   0    7.44    0.97
  -6 -14   0   -0.16    0.09
  -6 -14   0    0.21    0.21
  -6 -14   0    0.29    0.21
  -6 -14   0    0.10    0.14
   6 -14   0   -0.01    0.09
  -6 -14   0   -0.02    0.13
   6 -14   0    0.10    0.21
   6 -14   0    0.14    0.16
  -6 -14   0    0.08    0.17
   6 -14   0    0.01    0.15
   6 -14   0   -0.03    0.14
   6 -14   0    0.29    0.18
   6 -14   0   -0.02    0.10
  -6 -14   0    0.09    0.18
  -6  14   0    0.16    0.12
   6  14   0    0.31    0.28
  -6  14   0    0.09    0.13
  -6  14   0    0.08    0.14
   6  14   0    0.14    0.28
  -6  14   0    0.05    0.11
   6  14   0    0.17    0.16
   6  14   0    0.05    0.08
   6  14   0    0.05    0.12
   7 -14   0    3.04    0.52
   7 -14   0    2.49    0.67
   7 -14   0    3.27    0.58
   7 -14   0    3.64    0.63
  -7 -14   0    3.87    0.62
  -7 -14   0    2.36    0.53
   7 -14   0    3.89    0.93
  -7 -14   0    3.90    0.66
  -7 -14   0    3.65    0.69
  -7 -14   0    3.70    0.65
   7 -14   0    3.51    0.63
   7 -14   0    1.47    0.46
  -7 -14   0    3.04    0.60
  -7  14   0    2.69    0.80
   7  14   0    2.59    0.64
   7  14   0    4.60    1.08
  -7  14   0    3.74    0.59
  -7  14   0    3.21    0.55
  -7  14   0    3.02    0.50
   7  14   0    3.16    0.51
   7  14   0    3.31    0.31
  -7  14   0    3.59    0.71
  -8 -14   0    0.64    0.30
  -8 -14   0    0.72    0.34
  -8 -14   0    1.27    0.45
  -8 -14   0    0.54    0.31
  -8 -14   0    0.33    0.23
   8 -14   0    0.67    0.31
   8 -14   0    0.76    0.31
   8 -14   0    0.82    0.32
   8 -14   0    0.98    0.44
   8 -14   0    0.75    0.39
  -8 -14   0    0.52    0.30
   8 -14   0    0.50    0.41
   8 -14   0    0.58    0.26
   8  14   0    1.09    0.33
   8  14   0    0.70    0.42
  -8  14   0    1.22    0.26
  -8  14   0    2.33    0.80
   8  14   0    1.24    0.39
  -8  14   0    1.26    0.53
  -8  14   0    1.20    0.39
  -8  14   0    0.63    0.26
   9 -14   0    1.32    0.43
   9 -14   0    1.74    0.52
   9 -14   0    1.53    0.47
  -9 -14   0    2.00    0.59
  -9 -14   0    2.57    0.96
   9 -14   0    0.43    0.37
  -9 -14   0    1.73    0.48
  -9 -14   0    0.91    0.39
   9 -14   0    2.24    0.54
   9 -14   0    1.40    0.70
  -9  14   0    0.66    0.52
  -9  14   0    1.29    0.45
  -9  14   0    1.78    0.35
  -9  14   0    1.88    0.47
  -9  14   0    1.70    0.47
   9  14   0    2.08    0.46
  -9  14   0    1.01    0.42
   9  14   0    1.70    0.63
   9  14   0    0.35    0.47
  10 -14   0    3.03    0.75
  10 -14   0    1.20    0.48
 -10 -14   0    1.74    0.53
  10 -14   0    4.16    1.20
  10 -14   0    2.11    0.51
 -10 -14   0    2.17    0.52
 -10 -14   0    2.16    0.60
 -10 -14   0    2.57    0.68
  10 -14   0    2.09    0.63
 -10 -14   0    3.33    0.74
  10  14   0    2.65    0.58
 -10  14   0    2.29    0.56
 -10  14   0    1.16    0.43
 -10  14   0    1.35    0.38
 -10  14   0    1.00    0.65
  10  14   0    1.42    0.60
  11 -14   0    0.69    0.35
  11 -14   0    0.03    0.14
 -11 -14   0    0.26    0.30
  11 -14   0   -0.02    0.16
 -11 -14   0    0.80    0.46
 -11 -14   0    0.25    0.28
 -11 -14   0    0.01    0.18
 -11 -14   0    0.13    0.16
  11 -14   0   -0.10    0.15
  11  14   0   -0.18    0.21
  11  14   0    0.49    0.33
 -11  14   0    0.05    0.15
 -11  14   0    0.47    0.28
 -12 -14   0    0.71    0.54
  12 -14   0    0.75    0.36
  12 -14   0    0.45    0.41
  12 -14   0    0.26    0.29
 -12 -14   0    0.60    0.35
  12 -14   0    0.36    0.32
 -12 -14   0    0.99    0.46
  12  14   0   -0.02    0.29
 -12  14   0    0.53    0.30
 -12  14   0    0.00    0.12
  12  14   0    0.53    0.29
   0 -15   0   -0.02    0.10
   0 -15   0    0.07    0.09
   0 -15   0    0.07    0.08
   0 -15   0   -0.03    0.09
   0 -15   0    0.08    0.08
   0 -15   0    0.12    0.10
   0 -15   0    0.05    0.06
   0 -15   0    0.13    0.09
   0 -15   0    0.01    0.04
   0  15   0    0.17    0.14
   0  15   0   -0.01    0.11
   0  15   0   -0.02    0.12
   0  15   0    0.01    0.12
  -1 -15   0    8.65    0.65
  -1 -15   0    8.52    0.56
   1 -15   0    7.55    0.55
   1 -15   0    7.87    0.60
   1 -15   0    7.83    0.70
   1 -15   0    8.57    0.57
  -1 -15   0    7.80    0.67
   1 -15   0    7.62    0.72
  -1 -15   0    7.71    0.71
  -1 -15   0    8.28    0.55
   1 -15   0    9.41    0.61
   1 -15   0    8.45    0.53
   1 -15   0    7.75    0.74
  -1 -15   0    7.21    0.57
   1 -15   0    7.68    0.52
   1 -15   0    8.32    0.56
  -1 -15   0    9.03    0.60
  -1 -15   0    7.95    0.89
   1  15   0    8.06    0.92
  -1  15   0    6.88    0.67
  -1  15   0    8.32    0.74
  -1  15   0    7.91    0.77
   1  15   0    8.54    0.72
  -1  15   0    9.63    0.77
   1  15   0    9.85    0.85
  -2 -15   0   32.91    1.66
   2 -15   0   30.91    1.53
  -2 -15   0   32.01    1.63
  -2 -15   0   26.95    1.83
   2 -15   0   33.04    1.90
  -2 -15   0   30.54    1.59
   2 -15   0   30.46    1.56
   2 -15   0   30.19    1.55
   2 -15   0   29.07    1.63
   2 -15   0   30.58    1.56
  -2 -15   0   30.05    1.57
   2 -15   0   30.58    1.55
  -2 -15   0   31.71    1.62
   2 -15   0   28.36    1.50
   2 -15   0   29.66    1.70
   2  15   0   30.02    1.67
   2  15   0   29.24    1.52
  -2  15   0   31.14    1.72
   2  15   0   28.56    1.53
  -2  15   0   33.02    1.81
   2  15   0   26.60    1.88
  -2  15   0   33.58    1.87
   2  15   0   27.36    1.85
  -3 -15   0    0.55    0.21
   3 -15   0    0.93    0.27
  -3 -15   0    0.67    0.19
   3 -15   0    0.57    0.21
   3 -15   0    1.17    0.39
  -3 -15   0    0.88    0.25
  -3 -15   0    0.69    0.26
   3 -15   0    0.67    0.26
   3 -15   0    0.72    0.19
  -3 -15   0    1.01    0.25
   3 -15   0    1.13    0.24
  -3 -15   0    0.43    0.26
  -3  15   0    0.30    0.20
  -3  15   0    1.07    0.21
   3  15   0    0.82    0.23
   3  15   0    0.74    0.20
   3  15   0    0.70    0.33
  -3  15   0    0.89    0.27
   3  15   0    0.55    0.19
   3  15   0    0.22    0.24
  -3  15   0    1.23    0.38
  -3  15   0    0.59    0.25
  -4 -15   0   13.70    0.84
   4 -15   0   15.33    0.96
   4 -15   0   16.25    1.29
  -4 -15   0   14.29    1.11
  -4 -15   0   15.36    1.38
   4 -15   0   16.56    1.02
   4 -15   0   14.51    1.11
   4 -15   0   14.88    0.99
  -4 -15   0   14.62    1.05
  -4 -15   0   14.41    1.12
   4 -15   0   15.19    1.29
  -4 -15   0   16.35    1.08
   4 -15   0   15.28    0.98
  -4 -15   0   14.12    1.00
   4 -15   0   14.75    0.95
  -4  15   0   15.77    0.93
  -4  15   0   16.87    1.35
   4  15   0   14.58    0.99
  -4  15   0   15.99    0.92
   4  15   0   15.30    1.28
  -4  15   0   15.24    1.09
   4  15   0   15.30    1.72
  -4  15   0   16.36    0.96
   4  15   0   16.32    0.95
   5 -15   0    0.04    0.16
   5 -15   0    0.26    0.18
  -5 -15   0    0.05    0.24
   5 -15   0    0.08    0.12
   5 -15   0    0.12    0.11
  -5 -15   0    0.27    0.21
  -5 -15   0    0.42    0.26
   5 -15   0    0.16    0.22
  -5 -15   0   -0.09    0.08
  -5 -15   0    0.21    0.13
   5 -15   0    0.07    0.12
  -5 -15   0    0.28    0.18
   5 -15   0    0.09    0.20
  -5 -15   0    0.30    0.18
   5 -15   0    0.39    0.19
  -5  15   0    0.18    0.17
  -5  15   0    0.26    0.15
  -5  15   0    0.15    0.14
   5  15   0    0.29    0.14
   5  15   0    0.09    0.14
   5  15   0    0.34    0.15
  -5  15   0    0.56    0.33
   5  15   0    0.44    0.35
   5  15   0   -0.02    0.15
  -5  15   0    0.10    0.17
  -6 -15   0   10.10    0.88
   6 -15   0   10.89    0.89
   6 -15   0    9.03    1.34
  -6 -15   0   10.93    1.61
  -6 -15   0    9.42    0.90
   6 -15   0    9.24    0.83
   6 -15   0   10.95    1.45
  -6 -15   0    9.69    1.14
   6 -15   0   11.46    1.36
   6 -15   0   10.22    0.82
   6 -15   0    9.27    0.81
  -6 -15   0    9.80    0.77
  -6 -15   0    9.71    0.88
  -6 -15   0    9.96    1.16
   6  15   0   10.36    0.65
   6  15   0    8.06    1.12
  -6  15   0   11.75    1.52
  -6  15   0   10.23    0.77
  -6  15   0   10.12    0.77
  -6  15   0   11.49    1.27
   6  15   0    9.32    0.84
   6  15   0    9.95    1.56
  -6  15   0   10.28    0.81
  -7 -15   0    1.39    0.44
   7 -15   0    1.27    0.41
   7 -15   0    1.08    0.34
  -7 -15   0    0.70    0.33
  -7 -15   0    0.97    0.35
  -7 -15   0    0.61    0.30
   7 -15   0    1.26    0.50
   7 -15   0    1.64    0.49
   7 -15   0    1.07    0.33
   7 -15   0    0.73    0.45
  -7 -15   0    1.35    0.35
   7 -15   0    1.27    0.35
  -7 -15   0    1.24    0.39
  -7  15   0    1.25    0.33
  -7  15   0    0.83    0.28
   7  15   0    1.72    0.36
   7  15   0    1.09    0.48
  -7  15   0    1.31    0.46
  -7  15   0    2.26    0.74
   7  15   0    1.26    0.64
  -7  15   0    1.08    0.33
   7  15   0    1.03    0.20
   8 -15   0    2.32    0.56
  -8 -15   0    2.05    0.52
  -8 -15   0    2.41    0.54
  -8 -15   0    1.63    0.51
   8 -15   0    1.99    0.51
  -8 -15   0    1.86    0.74
   8 -15   0    1.37    0.50
  -8 -15   0    1.97    0.54
   8 -15   0    1.93    0.47
   8 -15   0    1.87    0.70
  -8 -15   0    1.58    0.48
   8 -15   0    1.89    0.48
  -8 -15   0    2.49    0.52
  -8  15   0    1.89    0.43
   8  15   0    1.62    0.58
  -8  15   0    2.17    0.47
   8  15   0    0.85    0.51
  -8  15   0    1.87    0.43
  -8  15   0    2.63    0.83
   8  15   0    1.68    0.45
   8  15   0    2.06    0.43
  -9 -15   0    0.30    0.27
   9 -15   0    0.20    0.21
  -9 -15   0    0.36    0.32
  -9 -15   0    0.79    0.36
   9 -15   0    0.37    0.26
   9 -15   0    1.33    0.68
  -9 -15   0    1.23    0.44
   9 -15   0    0.75    0.36
   9 -15   0    0.95    0.47
  -9 -15   0    0.37    0.30
   9 -15   0    0.63    0.36
   9 -15   0    1.16    0.41
  -9  15   0    1.05    0.35
  -9  15   0    0.33    0.38
  -9  15   0    0.68    0.35
   9  15   0    1.26    0.38
   9  15   0    0.26    0.32
  -9  15   0    0.90    0.37
  10 -15   0   32.46    3.02
 -10 -15   0   35.85    2.29
 -10 -15   0   42.36    2.53
  10 -15   0   36.45    2.70
  10 -15   0   36.85    2.64
 -10 -15   0   36.31    2.47
 -10 -15   0   29.81    2.34
  10 -15   0   35.78    2.34
  10 -15   0   34.75    2.38
 -10 -15   0   35.25    2.47
 -10  15   0   38.42    2.33
  10  15   0   35.68    2.19
  10  15   0   37.66    2.71
 -10  15   0   35.58    2.23
 -11 -15   0    3.78    0.86
  11 -15   0    6.00    1.19
 -11 -15   0    5.50    1.00
  11 -15   0    5.88    1.16
 -11 -15   0    4.33    0.89
  11 -15   0    3.19    0.79
 -11 -15   0    6.56    1.09
 -11 -15   0    5.17    1.01
  11 -15   0    4.90    0.91
 -11  15   0    6.57    1.00
  11  15   0    5.36    0.87
  11  15   0    6.60    1.27
 -11  15   0    8.20    1.18
  12 -15   0    4.81    1.21
 -12 -15   0    6.12    1.12
  12 -15   0    3.41    0.90
  12 -15   0    5.06    0.91
 -12 -15   0    3.49    0.84
  12 -15   0    6.19    1.85
 -12 -15   0    4.71    0.97
 -12  15   0    7.04    1.08
  12  15   0    6.22    0.96
  12  15   0    5.71    1.22
 -12  15   0    4.76    0.86
   0 -16   0   30.54    1.84
   0 -16   0   30.85    1.58
   0 -16   0   30.85    1.58
   0 -16   0   32.59    1.56
   0 -16   0   31.23    1.59
   0 -16   0   31.43    1.60
   0 -16   0   31.41    1.84
   0 -16   0   30.16    1.54
   0  16   0   33.68    1.89
   0  16   0   30.35    1.83
   0  16   0   33.96    1.88
   0  16   0   31.32    1.89
  -1 -16   0   14.73    0.87
  -1 -16   0   13.62    0.86
   1 -16   0   14.04    1.08
  -1 -16   0   13.10    0.81
   1 -16   0   13.19    0.83
  -1 -16   0   14.20    0.99
   1 -16   0   13.92    1.05
   1 -16   0   13.22    0.82
  -1 -16   0   15.13    0.83
  -1 -16   0   13.65    1.05
   1 -16   0   13.12    1.01
  -1 -16   0   14.30    0.86
  -1 -16   0   14.13    0.86
   1 -16   0   15.26    0.87
   1 -16   0   14.76    0.80
  -1 -16   0   13.19    1.02
   1 -16   0   14.72    0.84
   1 -16   0   15.02    0.84
   1 -16   0   15.13    0.81
  -1  16   0   11.31    0.95
   1  16   0   13.03    1.07
  -1  16   0   12.33    1.00
   1  16   0   15.44    1.17
  -1  16   0   14.53    1.06
   1  16   0   13.12    1.00
  -2 -16   0   56.71    3.24
  -2 -16   0   61.05    2.93
   2 -16   0   60.73    2.86
   2 -16   0   59.61    2.89
   2 -16   0   61.52    3.00
   2 -16   0   60.69    3.19
  -2 -16   0   62.62    2.98
   2 -16   0   62.78    2.91
   2 -16   0   58.27    3.08
   2 -16   0   64.75    2.93
   2 -16   0   58.13    3.24
   2 -16   0   59.36    2.89
   2 -16   0   61.21    2.88
  -2 -16   0   60.44    2.94
   2 -16   0   62.14    2.86
  -2 -16   0   62.21    3.02
  -2 -16   0   59.19    3.15
  -2 -16   0   67.22    3.00
   2  16   0   62.16    3.37
   2  16   0   61.38    3.33
  -2  16   0   65.73    3.25
   2  16   0   64.57    2.91
  -2  16   0   60.75    3.16
   2  16   0   60.26    3.06
  -2  16   0   63.34    3.11
  -3 -16   0    0.00    0.14
  -3 -16   0    0.19    0.14
  -3 -16   0    0.19    0.19
  -3 -16   0    0.29    0.15
   3 -16   0    0.27    0.16
   3 -16   0    0.17    0.12
   3 -16   0    0.34    0.14
   3 -16   0    0.25    0.21
  -3 -16   0    0.05    0.12
   3 -16   0    0.09    0.14
   3 -16   0    0.04    0.10
  -3 -16   0    0.09    0.11
   3 -16   0    0.30    0.15
  -3 -16   0    0.24    0.16
  -3  16   0    0.11    0.14
  -3  16   0    0.11    0.14
  -3  16   0    0.16    0.11
  -3  16   0    0.16    0.09
  -3  16   0    0.18    0.14
   3  16   0    0.27    0.14
   3  16   0    0.07    0.18
   3  16   0    0.09    0.11
   3  16   0    0.26    0.23
  -3  16   0   -0.13    0.08
  -4 -16   0  130.79    6.11
   4 -16   0  131.90    6.00
   4 -16   0  140.14    6.52
  -4 -16   0  135.63    6.17
   4 -16   0  129.20    6.05
   4 -16   0  137.45    6.26
  -4 -16   0  134.31    6.15
  -4 -16   0  134.51    6.30
  -4 -16   0  129.79    6.09
   4 -16   0  123.33    6.00
  -4  16   0  129.03    5.93
   4  16   0  137.58    5.99
  -4  16   0  122.77    6.45
   4  16   0  136.91    6.79
   4  16   0  128.25    6.03
  -4  16   0  136.21    6.20
  -4  16   0  135.59    5.94
   5 -16   0    7.29    0.82
   5 -16   0    5.96    1.02
  -5 -16   0    6.37    0.79
   5 -16   0    5.08    0.47
   5 -16   0    5.58    0.99
  -5 -16   0    5.50    1.03
  -5 -16   0    6.41    0.80
   5 -16   0    4.93    0.65
  -5 -16   0    4.65    0.70
  -5 -16   0    6.19    0.84
  -5 -16   0    5.81    0.73
  -5 -16   0    5.32    0.46
   5 -16   0    4.14    0.69
   5 -16   0    5.41    0.65
   5 -16   0    5.30    0.68
  -5  16   0    6.19    0.83
  -5  16   0    4.52    0.55
   5  16   0    5.03    0.41
  -5  16   0    6.31    1.01
   5  16   0    4.80    0.44
   5  16   0    5.21    1.03
  -5  16   0    6.02    0.51
   5  16   0    6.96    0.79
  -5  16   0    5.37    0.51
   5  16   0    5.24    0.87
  -6 -16   0    0.27    0.14
  -6 -16   0    0.50    0.28
   6 -16   0    0.58    0.24
  -6 -16   0    0.21    0.22
  -6 -16   0    0.18    0.17
  -6 -16   0    0.32    0.23
   6 -16   0    0.93    0.33
   6 -16   0    0.25    0.33
  -6 -16   0    0.07    0.17
   6 -16   0    0.41    0.18
   6 -16   0    0.42    0.28
   6 -16   0    0.28    0.20
   6 -16   0    0.44    0.31
   6  16   0    0.29    0.32
   6  16   0    0.46    0.15
   6  16   0    0.29    0.35
   6  16   0    0.49    0.19
   6  16   0    0.56    0.24
  -6  16   0    0.39    0.36
  -6  16   0    0.05    0.15
  -6  16   0    0.49    0.21
  -6  16   0    0.63    0.25
  -6  16   0    0.36    0.17
  -7 -16   0    2.07    0.55
  -7 -16   0    1.80    0.51
   7 -16   0    1.89    0.43
  -7 -16   0    1.23    0.39
   7 -16   0    1.25    0.50
   7 -16   0    1.76    0.45
  -7 -16   0    1.81    0.70
  -7 -16   0    1.66    0.48
   7 -16   0    1.60    0.44
  -7 -16   0    1.57    0.38
   7 -16   0    1.87    0.65
   7 -16   0    1.53    0.56
  -7 -16   0    1.65    0.45
   7 -16   0    0.82    0.32
  -7  16   0    1.71    0.63
  -7  16   0    2.56    0.48
  -7  16   0    2.13    0.42
   7  16   0    2.14    0.54
   7  16   0    1.28    0.58
   7  16   0    2.23    0.40
  -7  16   0    2.79    0.66
  -7  16   0    1.63    0.38
   7  16   0    1.17    0.59
   8 -16   0    1.15    0.36
   8 -16   0    0.54    0.37
   8 -16   0    0.31    0.26
   8 -16   0    1.31    0.42
  -8 -16   0    0.83    0.40
   8 -16   0    0.02    0.11
  -8 -16   0    0.59    0.33
  -8 -16   0   -0.02    0.22
   8 -16   0    0.85    0.46
   8 -16   0    1.28    0.44
  -8 -16   0    0.43    0.25
  -8 -16   0    0.51    0.25
  -8  16   0    1.50    0.38
  -8  16   0    0.45    0.24
  -8  16   0    0.43    0.21
   8  16   0    1.64    0.36
   8  16   0    0.18    0.30
   8  16   0    1.21    0.62
  -8  16   0    1.03    0.54
  -8  16   0    1.18    0.44
  -9 -16   0    8.81    1.08
   9 -16   0   12.26    1.44
  -9 -16   0    9.04    1.16
   9 -16   0    9.70    1.52
  -9 -16   0    7.17    1.08
   9 -16   0    8.04    1.54
   9 -16   0   11.17    1.31
  -9 -16   0   11.12    1.36
   9 -16   0    8.14    1.07
  -9 -16   0    7.31    1.14
   9 -16   0   11.99    1.58
   9  16   0    9.29    0.85
  -9  16   0    8.72    1.07
   9  16   0   10.73    1.48
  -9  16   0   10.28    0.91
  -9  16   0   10.05    2.45
  -9  16   0    9.78    1.11
  10 -16   0    1.10    0.49
  10 -16   0    0.99    0.45
 -10 -16   0    0.86    0.43
  10 -16   0    0.88    0.44
 -10 -16   0    1.33    0.49
 -10 -16   0    0.55    0.27
 -10 -16   0    1.19    0.46
  10 -16   0    0.55    0.32
 -10 -16   0    0.97    0.45
 -10  16   0    0.46    0.43
 -10  16   0    0.66    0.30
  10  16   0    0.43    0.24
 -10  16   0    1.18    0.39
  10  16   0    1.36    0.58
 -11 -16   0    0.84    0.43
  11 -16   0    0.50    0.34
 -11 -16   0    0.96    0.42
 -11 -16   0    0.48    0.35
  11 -16   0    0.47    0.37
  11 -16   0    0.83    0.50
 -11 -16   0    1.02    0.47
  11 -16   0    0.50    0.31
 -11 -16   0    0.44    0.35
 -11  16   0    0.45    0.27
  11  16   0    1.00    0.36
 -11  16   0    1.24    0.45
  11  16   0    1.12    0.61
  12 -16   0    4.77    0.96
  12 -16   0    3.43    0.87
 -12 -16   0    2.21    0.68
  12 -16   0    2.66    1.09
  12 -16   0    3.68    0.97
 -12 -16   0    4.40    0.96
 -12 -16   0    3.70    0.87
  12  16   0    4.20    1.10
  12  16   0    3.33    0.65
   0 -17   0    0.24    0.12
   0 -17   0    0.05    0.09
   0 -17   0   -0.07    0.06
   0 -17   0    0.09    0.11
   0 -17   0   -0.01    0.12
   0 -17   0    0.12    0.11
   0 -17   0    0.05    0.07
   0 -17   0    0.12    0.15
   0  17   0    0.04    0.11
   0  17   0    0.11    0.14
   0  17   0    0.17    0.17
   0  17   0   -0.02    0.12
   1 -17   0   66.90    3.36
  -1 -17   0   63.70    3.00
   1 -17   0   63.50    3.01
   1 -17   0   62.66    3.00
  -1 -17   0   61.91    3.05
   1 -17   0   68.91    3.40
  -1 -17   0   65.21    3.33
  -1 -17   0   64.91    3.05
   1 -17   0   62.53    2.96
  -1 -17   0   63.04    3.01
   1 -17   0   66.99    3.02
   1 -17   0   63.43    2.97
   1 -17   0   64.72    3.02
  -1 -17   0   65.08    3.06
   1 -17   0   64.18    3.02
  -1 -17   0   63.83    3.40
  -1 -17   0   66.63    3.06
  -1  17   0   63.28    3.27
   1  17   0   61.10    3.41
   1  17   0   66.18    3.41
  -1  17   0   64.87    3.31
   1  17   0   62.99    3.27
  -1  17   0   67.94    3.36
   2 -17   0    0.88    0.20
   2 -17   0    0.91    0.21
   2 -17   0    0.56    0.28
   2 -17   0    0.62    0.18
   2 -17   0    0.42    0.16
   2 -17   0    0.51    0.17
  -2 -17   0    0.55    0.29
  -2 -17   0    0.32    0.17
   2 -17   0    0.55    0.16
  -2 -17   0    0.83    0.29
   2 -17   0    0.51    0.19
   2 -17   0    0.98    0.34
   2 -17   0    0.39    0.22
  -2 -17   0    0.77    0.26
  -2 -17   0    0.39    0.18
  -2 -17   0    0.51    0.19
   2  17   0    0.40    0.20
  -2  17   0    0.38    0.22
  -2  17   0    0.43    0.21
   2  17   0    0.63    0.30
   2  17   0    0.98    0.35
  -2  17   0    0.38    0.20
   3 -17   0    1.95    0.53
   3 -17   0    1.60    0.32
   3 -17   0    1.74    0.30
  -3 -17   0    1.53    0.33
   3 -17   0    1.59    0.39
  -3 -17   0    1.68    0.37
   3 -17   0    1.51    0.31
  -3 -17   0    1.53    0.41
  -3 -17   0    0.86    0.25
  -3 -17   0    1.47    0.34
  -3 -17   0    1.14    0.28
   3 -17   0    1.60    0.31
   3 -17   0    1.15    0.34
   3  17   0    1.24    0.46
   3  17   0    1.77    0.33
  -3  17   0    1.45    0.34
   3  17   0    2.19    0.41
  -3  17   0    1.68    0.38
  -3  17   0    1.14    0.34
  -3  17   0    1.80    0.48
   3  17   0    2.19    0.51
  -4 -17   0    4.60    0.65
   4 -17   0    3.56    0.51
   4 -17   0    4.72    0.76
  -4 -17   0    4.32    0.50
  -4 -17   0    3.77    0.56
  -4 -17   0    4.62    0.64
   4 -17   0    2.95    0.45
   4 -17   0    4.35    0.52
   4 -17   0    3.89    0.80
   4 -17   0    3.63    0.52
  -4 -17   0    3.70    0.67
  -4 -17   0    3.71    0.58
   4 -17   0    4.01    0.56
  -4  17   0    3.23    0.53
   4  17   0    3.02    0.65
  -4  17   0    3.79    0.61
   4  17   0    4.18    0.89
  -4  17   0    3.84    0.46
  -4  17   0    3.69    0.71
   4  17   0    3.85    0.54
  -4  17   0    4.18    0.71
   4  17   0    3.90    0.51
   5 -17   0    5.70    0.72
  -5 -17   0    6.04    0.81
  -5 -17   0    7.02    0.86
   5 -17   0    6.11    0.70
  -5 -17   0    4.48    0.75
  -5 -17   0    5.58    0.72
   5 -17   0    5.61    0.51
   5 -17   0    5.60    0.95
  -5 -17   0    5.67    0.74
   5 -17   0    7.01    0.99
   5 -17   0    7.10    0.81
   5 -17   0    5.36    0.92
   5 -17   0    6.50    0.77
  -5  17   0    7.12    0.89
   5  17   0    4.43    0.85
   5  17   0    6.37    0.51
  -5  17   0    5.55    0.95
   5  17   0    5.35    1.08
  -5  17   0    5.62    0.51
  -5  17   0    5.25    0.49
   5  17   0    6.59    0.76
  -5  17   0    5.17    0.61
   6 -17   0    3.70    0.84
   6 -17   0    2.71    0.53
   6 -17   0    2.94    0.76
  -6 -17   0    3.07    0.45
  -6 -17   0    2.88    0.99
  -6 -17   0    3.62    0.68
  -6 -17   0    2.95    0.59
   6 -17   0    2.82    0.53
   6 -17   0    2.88    0.49
   6 -17   0    2.43    0.46
  -6 -17   0    2.04    0.46
   6 -17   0    2.17    0.56
  -6 -17   0    3.73    0.66
  -6 -17   0    2.93    0.62
  -6  17   0    1.90    0.47
   6  17   0    2.96    0.39
  -6  17   0    2.72    0.74
  -6  17   0    3.94    0.56
   6  17   0    3.07    0.75
   6  17   0    2.83    0.37
  -6  17   0    2.92    0.46
  -6  17   0    2.56    0.46
  -7 -17   0    0.08    0.19
   7 -17   0    0.23    0.18
  -7 -17   0    0.15    0.23
   7 -17   0   -0.07    0.14
   7 -17   0    0.08    0.20
   7 -17   0   -0.02    0.08
  -7 -17   0    0.11    0.13
  -7 -17   0    0.21    0.22
   7 -17   0   -0.02    0.10
  -7 -17   0    0.20    0.17
  -7 -17   0    0.19    0.27
  -7 -17   0    0.24    0.22
   7 -17   0    0.57    0.38
  -7 -17   0    0.32    0.38
  -7  17   0    0.23    0.20
   7  17   0    0.21    0.16
   7  17   0    0.23    0.30
   7  17   0    0.54    0.44
  -7  17   0    0.21    0.16
  -7  17   0    0.36    0.27
   7  17   0    0.22    0.18
  -7  17   0    0.06    0.17
  -7  17   0    0.06    0.10
   8 -17   0    0.28    0.35
  -8 -17   0    1.39    0.47
  -8 -17   0    0.71    0.29
   8 -17   0    0.64    0.30
  -8 -17   0    0.73    0.33
   8 -17   0    0.54    0.36
  -8 -17   0    0.44    0.32
   8 -17   0    0.60    0.43
  -8 -17   0    0.33    0.33
   8 -17   0    0.75    0.34
   8 -17   0    1.05    0.37
   8 -17   0    1.53    0.45
  -8 -17   0    1.01    0.42
   8  17   0    0.43    0.22
   8  17   0    1.32    0.58
  -8  17   0    0.51    0.24
  -8  17   0    1.39    0.66
  -8  17   0    1.98    0.59
  -8  17   0    1.09    0.35
   9 -17   0    0.76    0.50
  -9 -17   0    0.97    0.42
  -9 -17   0    0.71    0.36
  -9 -17   0    0.24    0.24
   9 -17   0    1.11    0.45
   9 -17   0    0.40    0.33
   9 -17   0    0.72    0.35
  -9 -17   0    1.15    0.47
   9 -17   0    1.49    0.48
  -9 -17   0    1.68    0.42
   9 -17   0    1.76    0.76
   9  17   0    0.38    0.34
   9  17   0    0.36    0.21
  -9  17   0    1.11    0.37
  -9  17   0    0.49    0.25
  -9  17   0    0.71    0.28
  -9  17   0    0.69    0.48
 -10 -17   0   18.46    1.59
  10 -17   0   15.93    1.84
  10 -17   0   15.62    1.42
 -10 -17   0   16.74    1.34
  10 -17   0   15.02    2.01
 -10 -17   0   16.53    1.52
 -10 -17   0   15.66    1.71
 -10 -17   0   17.44    1.58
  10 -17   0   14.53    1.35
 -10  17   0   16.84    1.31
  10  17   0   15.33    1.20
  10  17   0   16.26    2.02
 -11 -17   0    4.26    0.84
 -11 -17   0    3.19    0.79
 -11 -17   0    2.52    0.75
  11 -17   0    3.42    0.97
 -11 -17   0    2.11    0.53
 -11 -17   0    2.37    0.71
  11 -17   0    3.40    0.76
  11 -17   0    1.97    0.64
  11 -17   0    3.52    0.91
 -11  17   0    3.78    0.76
 -11  17   0    3.78    0.74
  11  17   0    3.26    0.59
  11  17   0    2.91    0.88
   0 -18   0    3.98    0.36
   0 -18   0    5.33    0.73
   0 -18   0    4.16    0.69
   0 -18   0    5.05    0.43
   0 -18   0    4.21    0.38
   0 -18   0    4.24    0.41
   0 -18   0    4.36    0.41
   0 -18   0    4.97    0.42
   0  18   0    6.29    0.88
   0  18   0    4.61    0.66
   0  18   0    5.09    0.77
   0  18   0    4.39    0.66
  -1 -18   0    2.49    0.39
  -1 -18   0    3.89    0.48
   1 -18   0    3.38    0.38
  -1 -18   0    3.22    0.46
   1 -18   0    3.46    0.43
   1 -18   0    3.63    0.44
  -1 -18   0    3.64    0.42
   1 -18   0    3.79    0.48
  -1 -18   0    4.15    0.64
  -1 -18   0    3.37    0.62
   1 -18   0    2.86    0.36
   1 -18   0    4.24    0.75
  -1 -18   0    3.45    0.45
  -1 -18   0    3.44    0.45
   1 -18   0    3.96    0.45
   1 -18   0    4.20    0.46
   1 -18   0    3.10    0.40
   1 -18   0    2.29    0.50
  -1  18   0    1.98    0.45
   1  18   0    3.47    0.64
  -1  18   0    2.87    0.53
   1  18   0    3.42    0.69
   1  18   0    3.28    0.58
  -1  18   0    3.73    0.57
   2 -18   0    0.26    0.14
   2 -18   0    0.49    0.15
  -2 -18   0    0.27    0.17
  -2 -18   0    0.26    0.20
  -2 -18   0    0.36    0.17
  -2 -18   0    0.38    0.16
   2 -18   0    0.59    0.28
  -2 -18   0    0.47    0.17
  -2 -18   0    0.48    0.24
   2 -18   0    0.27    0.14
   2 -18   0    0.36    0.23
   2 -18   0    0.20    0.12
   2 -18   0    0.30    0.15
   2 -18   0    0.33    0.14
   2 -18   0    0.28    0.13
   2 -18   0    0.16    0.12
  -2 -18   0    0.58    0.18
  -2 -18   0    0.20    0.15
   2 -18   0    0.14    0.17
  -2 -18   0    0.10    0.12
  -2  18   0    0.01    0.14
   2  18   0    0.03    0.16
   2  18   0    0.33    0.19
  -2  18   0    0.28    0.21
   2  18   0    0.16    0.21
  -2  18   0    0.69    0.26
   3 -18   0    1.23    0.34
  -3 -18   0    1.13    0.35
  -3 -18   0    1.04    0.27
   3 -18   0    1.04    0.26
   3 -18   0    1.18    0.29
   3 -18   0    0.77    0.32
  -3 -18   0    1.12    0.37
   3 -18   0    0.83    0.24
  -3 -18   0    1.31    0.33
  -3 -18   0    1.55    0.32
  -3 -18   0    0.98    0.30
   3 -18   0    1.12    0.24
   3 -18   0    1.25    0.35
   3 -18   0    1.05    0.26
  -3  18   0    0.80    0.30
   3  18   0    1.28    0.49
  -3  18   0    1.63    0.44
   3  18   0    1.15    0.26
   3  18   0    1.17    0.31
  -3  18   0    1.16    0.33
   4 -18   0   58.22    3.22
  -4 -18   0   51.54    2.81
  -4 -18   0   52.88    2.79
   4 -18   0   55.60    2.68
   4 -18   0   52.49    2.72
  -4 -18   0   51.41    2.76
  -4 -18   0   54.19    2.63
  -4 -18   0   54.76    2.83
   4 -18   0   57.70    2.94
  -4 -18   0   55.89    3.01
   4 -18   0   57.63    2.75
  -4  18   0   51.29    3.09
  -4  18   0   53.01    2.62
   4  18   0   56.98    2.72
   4  18   0   59.25    3.28
   4  18   0   50.70    2.69
   4  18   0   48.27    3.27
  -4  18   0   55.38    2.59
  -4  18   0   52.03    3.02
  -5 -18   0   34.29    1.98
   5 -18   0   36.55    2.10
   5 -18   0   31.27    1.84
   5 -18   0   31.98    1.79
   5 -18   0   37.09    1.89
  -5 -18   0   34.39    2.10
   5 -18   0   32.40    2.24
  -5 -18   0   30.84    1.90
  -5 -18   0   29.08    1.90
  -5 -18   0   30.21    1.87
   5 -18   0   29.92    1.73
   5 -18   0   33.54    1.86
   5  18   0   34.26    2.80
   5  18   0   34.61    1.87
  -5  18   0   33.37    1.73
   5  18   0   31.16    1.69
  -5  18   0   33.43    1.72
   5  18   0   30.12    2.23
  -5  18   0   32.66    1.99
  -5  18   0   31.18    2.24
  -6 -18   0    6.83    0.93
  -6 -18   0    6.89    0.95
  -6 -18   0    7.75    1.35
  -6 -18   0    8.79    1.06
   6 -18   0    5.20    0.99
   6 -18   0    6.56    1.13
   6 -18   0    6.45    0.84
  -6 -18   0    6.34    0.54
   6 -18   0    6.64    0.85
  -6 -18   0    6.89    0.88
  -6 -18   0    5.98    0.94
   6 -18   0    8.07    1.10
   6 -18   0    7.18    0.85
   6  18   0    6.67    0.49
  -6  18   0    6.92    0.73
  -6  18   0    6.67    0.74
   6  18   0    6.70    1.30
  -6  18   0    6.98    0.99
  -6  18   0    6.52    0.59
  -6  18   0    7.15    1.19
  -7 -18   0    3.46    0.51
   7 -18   0    2.97    0.57
  -7 -18   0    3.93    0.85
   7 -18   0    4.91    0.80
  -7 -18   0    3.09    0.80
  -7 -18   0    5.06    0.88
   7 -18   0    3.39    0.90
   7 -18   0    3.30    0.59
   7 -18   0    3.88    0.95
   7 -18   0    3.79    0.67
  -7 -18   0    2.36    0.79
  -7 -18   0    3.39    0.66
   7 -18   0    4.16    0.80
  -7 -18   0    3.51    0.65
   7  18   0    3.53    0.63
   7  18   0    3.77    0.66
   7  18   0    2.79    0.71
  -7  18   0    3.80    0.57
   7  18   0    2.37    0.97
  -7  18   0    3.88    0.57
  -7  18   0    4.01    0.60
  -7  18   0    3.38    0.86
   8 -18   0    1.19    0.42
  -8 -18   0    0.88    0.39
   8 -18   0    1.21    0.55
   8 -18   0    0.94    0.36
  -8 -18   0    0.87    0.36
  -8 -18   0    0.35    0.24
  -8 -18   0    0.77    0.42
  -8 -18   0    0.97    0.42
   8 -18   0    1.19    0.58
   8 -18   0    0.60    0.30
   8 -18   0    0.85    0.40
   8 -18   0    0.78    0.33
  -8  18   0    0.76    0.48
  -8  18   0    1.15    0.49
  -8  18   0    0.94    0.31
  -8  18   0    0.64    0.25
  -8  18   0    1.36    0.38
   8  18   0    1.24    0.31
   8  18   0    0.95    0.48
  -9 -18   0    6.49    0.99
  -9 -18   0    5.82    0.82
   9 -18   0    6.62    1.14
  -9 -18   0    5.95    1.02
  -9 -18   0    8.05    1.20
  -9 -18   0    5.43    0.96
   9 -18   0    5.96    1.12
   9 -18   0    5.53    0.91
   9 -18   0    5.17    1.22
   9  18   0    5.47    1.10
  -9  18   0    6.43    1.40
  -9  18   0    7.01    0.94
  -9  18   0    6.31    0.84
   9  18   0    6.72    0.76
 -10 -18   0    1.63    0.58
 -10 -18   0    1.07    0.46
 -10 -18   0    2.65    0.71
  10 -18   0    0.92    0.53
  10 -18   0    1.30    0.52
  10 -18   0    1.47    0.45
 -10 -18   0    1.30    0.48
 -10 -18   0    1.63    0.47
  10 -18   0    1.35    0.52
 -10  18   0    1.69    0.45
  10  18   0    2.15    0.78
  10  18   0    2.19    0.46
 -10  18   0    1.53    0.46
 -11 -18   0    2.67    0.65
 -11 -18   0    1.97    0.64
  11 -18   0    2.77    0.64
 -11 -18   0    2.52    0.73
  11 -18   0    3.94    0.95
 -11 -18   0    1.45    0.57
  11 -18   0    2.41    0.76
 -11 -18   0    4.13    1.34
  11 -18   0    2.36    0.75
  11  18   0    2.83    0.83
 -11  18   0    2.83    0.70
   0 -19   0    0.02    0.07
   0 -19   0    0.23    0.17
   0 -19   0    0.13    0.12
   0 -19   0    0.16    0.12
   0 -19   0    0.15    0.09
   0 -19   0    0.31    0.14
   0 -19   0    0.05    0.19
   0  19   0    0.09    0.18
   0  19   0   -0.05    0.08
   0  19   0    0.23    0.17
   1 -19   0    3.37    0.43
  -1 -19   0    3.82    0.49
   1 -19   0    3.96    0.55
  -1 -19   0    3.74    0.43
   1 -19   0    3.62    0.49
   1 -19   0    3.07    0.61
  -1 -19   0    4.16    0.63
   1 -19   0    4.61    0.50
   1 -19   0    3.29    0.67
  -1 -19   0    3.37    0.62
  -1 -19   0    2.95    0.43
   1 -19   0    4.20    0.48
  -1 -19   0    3.29    0.45
  -1 -19   0    3.45    0.48
  -1 -19   0    3.17    0.41
   1 -19   0    4.15    0.48
   1 -19   0    3.88    0.42
  -1  19   0    3.75    0.65
   1  19   0    3.95    0.67
  -1  19   0    4.11    0.61
   1  19   0    4.88    0.87
   1  19   0    3.11    0.61
  -1  19   0    3.59    0.60
   2 -19   0    0.55    0.19
   2 -19   0    0.47    0.16
   2 -19   0    0.59    0.30
   2 -19   0    0.45    0.20
   2 -19   0    0.53    0.18
   2 -19   0    0.67    0.30
  -2 -19   0    0.15    0.20
  -2 -19   0    0.53    0.18
  -2 -19   0    0.45    0.19
  -2 -19   0    0.58    0.25
  -2 -19   0    0.46    0.20
  -2 -19   0    0.32    0.18
   2 -19   0    0.58    0.16
   2 -19   0    0.66    0.19
  -2 -19   0    0.63    0.22
   2 -19   0    0.65    0.20
  -2 -19   0    0.75    0.20
  -2 -19   0    0.27    0.22
   2  19   0    0.17    0.18
   2  19   0    0.47    0.24
   2  19   0    0.35    0.28
  -2  19   0    0.59    0.25
  -2  19   0    0.57    0.27
  -2  19   0    0.34    0.20
   3 -19   0    6.69    0.58
   3 -19   0    7.37    0.61
  -3 -19   0    7.63    0.66
   3 -19   0    7.08    0.68
  -3 -19   0    7.00    0.66
   3 -19   0    6.23    0.53
   3 -19   0    6.40    0.57
   3 -19   0    7.47    0.60
  -3 -19   0    7.22    0.62
   3 -19   0    6.42    0.82
  -3 -19   0    7.52    0.63
   3 -19   0    8.30    0.57
  -3 -19   0    8.67    1.04
   3 -19   0    6.03    0.91
  -3 -19   0    7.27    0.67
   3 -19   0    6.31    0.93
   3 -19   0    8.26    0.62
   3  19   0    7.30    1.10
  -3  19   0    9.43    1.08
   3  19   0    7.60    0.68
   3  19   0    7.42    0.59
  -3  19   0    7.52    0.93
  -3  19   0    9.21    0.78
   3  19   0    6.39    0.95
   4 -19   0    9.69    0.72
   4 -19   0   10.20    0.87
  -4 -19   0    9.84    0.85
  -4 -19   0   10.77    0.73
  -4 -19   0    9.55    0.81
  -4 -19   0    8.43    1.08
   4 -19   0   10.55    0.78
   4 -19   0   10.06    0.89
  -4 -19   0   11.15    0.84
   4 -19   0   11.22    0.80
   4 -19   0    9.29    0.78
  -4 -19   0   10.43    0.85
   4 -19   0    8.35    1.08
  -4  19   0   10.78    0.82
  -4  19   0    7.94    1.03
  -4  19   0    8.16    0.79
   4  19   0   10.37    0.77
   4  19   0    9.50    0.75
   4  19   0    7.78    1.08
  -4  19   0   11.40    1.29
   4  19   0    7.73    1.25
  -5 -19   0    2.65    0.54
   5 -19   0    3.18    0.51
   5 -19   0    2.97    0.48
  -5 -19   0    2.62    0.53
  -5 -19   0    4.12    0.74
   5 -19   0    2.28    0.46
  -5 -19   0    3.20    0.60
   5 -19   0    4.04    0.87
   5 -19   0    2.83    0.50
   5 -19   0    3.50    0.53
  -5 -19   0    3.30    0.55
   5 -19   0    3.28    0.64
  -5  19   0    3.58    0.75
  -5  19   0    3.02    0.66
   5  19   0    3.36    0.53
  -5  19   0    2.62    0.51
   5  19   0    3.20    0.78
   5  19   0    3.06    0.71
  -5  19   0    2.87    0.61
  -5  19   0    3.58    0.46
   5  19   0    3.34    0.46
  -5  19   0    3.85    0.65
  -6 -19   0   16.00    1.98
   6 -19   0   14.39    1.05
  -6 -19   0   14.09    1.26
  -6 -19   0   17.52    1.25
   6 -19   0   15.52    1.30
   6 -19   0   15.12    1.13
   6 -19   0   15.00    1.74
   6 -19   0   14.60    1.10
  -6 -19   0   16.04    1.19
  -6 -19   0   15.24    1.23
  -6 -19   0   17.65    1.46
   6 -19   0   14.69    1.17
  -6 -19   0   12.70    1.17
  -6  19   0   14.97    1.00
  -6  19   0   13.81    1.21
  -6  19   0   16.37    1.05
   6  19   0   14.47    1.22
  -6  19   0   14.03    0.97
   6  19   0   16.30    1.53
  -6  19   0   14.29    1.73
   6  19   0   14.36    1.93
   7 -19   0    1.38    0.39
   7 -19   0    1.45    0.42
   7 -19   0    1.70    0.45
   7 -19   0    1.11    0.44
  -7 -19   0    1.54    0.46
   7 -19   0    0.82    0.49
  -7 -19   0    1.20    0.43
  -7 -19   0    1.73    0.51
  -7 -19   0    1.55    0.48
  -7 -19   0    1.42    0.30
   7 -19   0    1.59    0.41
   7 -19   0    2.10    0.67
  -7  19   0    1.60    0.40
   7  19   0    1.50    0.45
  -7  19   0    1.36    0.34
  -7  19   0    1.94    0.68
   7  19   0    1.50    0.60
   8 -19   0    1.78    0.50
   8 -19   0    2.14    0.67
   8 -19   0    0.82    0.33
  -8 -19   0    2.38    0.65
  -8 -19   0    2.02    0.54
   8 -19   0    1.93    0.74
  -8 -19   0    2.08    0.56
   8 -19   0    3.21    0.80
   8 -19   0    2.37    0.54
  -8 -19   0    2.12    0.41
  -8 -19   0    1.47    0.51
  -8  19   0    2.46    0.66
  -8  19   0    1.83    0.43
  -8  19   0    1.97    0.44
  -8  19   0    2.36    0.79
   8  19   0    1.76    0.62
  -8  19   0    1.90    0.59
   9 -19   0    6.92    1.33
   9 -19   0    7.94    1.10
  -9 -19   0    6.65    1.06
  -9 -19   0    5.31    0.88
   9 -19   0    5.91    1.28
  -9 -19   0    6.56    0.84
  -9 -19   0    8.01    1.20
   9 -19   0    6.33    1.08
   9 -19   0    4.66    0.79
  -9 -19   0    6.88    1.07
   9  19   0    6.62    1.31
  -9  19   0    6.60    0.88
   9  19   0    6.87    0.62
  -9  19   0    6.10    1.34
  -9  19   0    6.17    0.81
  10 -19   0    2.06    0.78
  10 -19   0    2.47    0.67
 -10 -19   0    2.07    0.64
 -10 -19   0    1.71    0.53
 -10 -19   0    2.62    0.57
 -10 -19   0    2.03    0.67
  10 -19   0    1.77    0.57
 -10 -19   0    1.81    0.59
  10 -19   0    1.79    0.52
  10  19   0    2.06    0.44
 -10  19   0    2.30    0.54
  10  19   0    1.22    0.58
  11 -19   0    3.38    0.95
 -11 -19   0    5.49    1.01
  11 -19   0    4.30    1.04
 -11 -19   0    4.57    1.11
 -11 -19   0    4.49    0.92
  11 -19   0    3.69    0.85
 -11 -19   0    4.60    0.98
  11  19   0    2.96    0.91
  11  19   0    3.86    0.65
   0 -20   0   45.49    2.38
   0 -20   0   43.92    2.22
   0 -20   0   43.31    2.51
   0 -20   0   43.96    2.16
   0 -20   0   46.12    2.23
   0 -20   0   45.21    2.22
   0 -20   0   46.78    2.22
   0 -20   0   44.27    2.57
   0 -20   0   46.16    2.16
   0  20   0   40.21    2.45
   0  20   0   45.08    2.63
   0  20   0   45.32    2.51
  -1 -20   0    1.43    0.27
   1 -20   0    1.51    0.43
   1 -20   0    1.94    0.37
   1 -20   0    1.03    0.25
   1 -20   0    1.95    0.29
  -1 -20   0    1.74    0.33
   1 -20   0    1.96    0.33
  -1 -20   0    2.29    0.53
   1 -20   0    1.48    0.28
   1 -20   0    2.00    0.29
  -1 -20   0    1.56    0.31
  -1 -20   0    1.36    0.36
  -1 -20   0    1.07    0.26
   1 -20   0    2.04    0.34
   1 -20   0    1.73    0.48
  -1 -20   0    1.42    0.30
  -1 -20   0    1.42    0.27
   1  20   0    1.25    0.39
   1  20   0    1.25    0.38
  -1  20   0    1.45    0.36
   1  20   0    0.90    0.33
  -1  20   0    2.13    0.49
  -1  20   0    1.51    0.39
   1  20   0    1.09    0.43
   2 -20   0   -0.02    0.09
  -2 -20   0    0.00    0.08
   2 -20   0    0.10    0.11
  -2 -20   0    0.04    0.14
   2 -20   0    0.12    0.11
  -2 -20   0   -0.03    0.08
   2 -20   0   -0.07    0.10
  -2 -20   0    0.16    0.16
   2 -20   0   -0.02    0.14
  -2 -20   0    0.01    0.11
  -2 -20   0   -0.13    0.10
  -2 -20   0    0.22    0.21
   2 -20   0    0.19    0.10
  -2 -20   0    0.02    0.08
   2 -20   0    0.11    0.13
   2 -20   0    0.04    0.09
   2 -20   0    0.00    0.09
  -2  20   0   -0.10    0.08
   2  20   0    0.09    0.14
  -2  20   0   -0.12    0.07
   2  20   0   -0.05    0.11
  -2  20   0   -0.16    0.08
   2  20   0   -0.15    0.13
   3 -20   0    1.29    0.26
   3 -20   0    1.48    0.46
   3 -20   0    1.47    0.27
   3 -20   0    1.63    0.39
  -3 -20   0    1.41    0.33
  -3 -20   0    1.21    0.32
   3 -20   0    1.22    0.28
  -3 -20   0    1.52    0.34
  -3 -20   0    1.47    0.36
   3 -20   0    1.69    0.34
   3 -20   0    1.30    0.29
   3 -20   0    1.29    0.28
   3 -20   0    1.62    0.52
  -3 -20   0    1.10    0.37
  -3 -20   0    1.46    0.37
  -3  20   0    1.05    0.34
   3  20   0    1.06    0.43
   3  20   0    0.94    0.30
  -3  20   0    1.18    0.36
   3  20   0    0.96    0.41
  -3  20   0    0.86    0.31
   4 -20   0    4.66    0.83
  -4 -20   0    5.61    0.52
  -4 -20   0    5.83    0.78
   4 -20   0    4.88    0.90
  -4 -20   0    5.59    0.74
   4 -20   0    5.43    0.66
  -4 -20   0    6.07    0.78
  -4 -20   0    4.73    0.79
   4 -20   0    6.34    0.53
   4 -20   0    6.59    0.85
   4 -20   0    5.41    0.65
   4 -20   0    5.67    0.67
  -4 -20   0    5.00    0.67
   4  20   0    6.24    0.58
  -4  20   0    6.91    0.65
   4  20   0    5.21    0.88
   4  20   0    5.74    0.54
   4  20   0    5.17    0.99
  -4  20   0    5.42    0.85
  -4  20   0    6.30    0.92
  -5 -20   0   19.86    1.37
   5 -20   0   20.53    1.31
   5 -20   0   19.10    1.22
   5 -20   0   19.82    1.68
  -5 -20   0   21.02    1.36
  -5 -20   0   18.37    1.36
   5 -20   0   21.21    1.49
  -5 -20   0   19.76    1.53
  -5 -20   0   20.84    1.42
  -5 -20   0   20.35    1.62
   5 -20   0   20.55    1.31
   5 -20   0   21.10    1.31
   5  20   0   19.15    1.17
   5  20   0   20.24    1.86
  -5  20   0   20.59    1.66
  -5  20   0   17.86    1.27
  -5  20   0   18.82    1.54
  -5  20   0   21.75    1.45
   5  20   0   17.69    1.73
  -6 -20   0   12.56    1.41
   6 -20   0   13.45    1.03
  -6 -20   0   11.48    1.07
   6 -20   0   12.49    0.95
  -6 -20   0   12.94    1.44
   6 -20   0   13.89    1.21
  -6 -20   0   13.56    1.07
   6 -20   0   12.33    1.00
   6 -20   0   12.11    1.01
  -6 -20   0   12.61    1.46
   6 -20   0    9.83    1.31
  -6  20   0   12.48    0.88
   6  20   0   12.81    1.00
   6  20   0   16.34    1.53
  -6  20   0   11.30    1.07
  -6  20   0   12.23    0.87
  -6  20   0   16.33    1.49
  -7 -20   0    0.12    0.20
   7 -20   0    0.19    0.15
   7 -20   0    0.46    0.33
   7 -20   0    0.19    0.31
  -7 -20   0    0.52    0.34
  -7 -20   0    0.09    0.12
  -7 -20   0    0.10    0.19
   7 -20   0    0.00    0.19
   7 -20   0    0.17    0.15
  -7 -20   0    0.17    0.20
   7 -20   0    0.24    0.23
   7 -20   0    0.32    0.24
  -7  20   0    0.22    0.14
  -7  20   0    0.16    0.13
  -7  20   0    0.21    0.27
   7  20   0    0.34    0.39
  -7  20   0    0.20    0.14
  -8 -20   0   13.65    1.28
   8 -20   0   13.79    1.17
   8 -20   0   11.43    1.55
  -8 -20   0   14.36    1.28
   8 -20   0   11.28    1.64
  -8 -20   0   14.26    1.61
   8 -20   0   14.37    1.19
   8 -20   0   14.21    1.94
   8 -20   0   13.27    1.15
  -8 -20   0   14.61    1.24
  -8 -20   0   13.28    0.93
  -8  20   0   12.35    1.85
  -8  20   0    9.99    1.67
  -8  20   0   13.14    1.04
  -8  20   0   12.52    0.99
   8  20   0   12.75    1.90
  -9 -20   0    1.07    0.46
   9 -20   0    1.33    0.46
  -9 -20   0    0.86    0.40
   9 -20   0    0.87    0.42
   9 -20   0    1.27    0.44
  -9 -20   0    1.02    0.37
  -9 -20   0    1.50    0.39
  -9 -20   0    1.48    0.53
   9 -20   0    1.58    0.67
  -9  20   0    1.84    0.45
   9  20   0    0.56    0.46
  10 -20   0    0.39    0.32
 -10 -20   0   -0.03    0.15
 -10 -20   0    0.15    0.17
 -10 -20   0    0.23    0.29
 -10 -20   0   -0.03    0.21
 -10 -20   0    0.35    0.34
  10 -20   0    0.41    0.28
  10 -20   0    0.49    0.31
 -10  20   0   -0.02    0.11
  10  20   0    0.33    0.38
  10  20   0    0.37    0.18
   0 -21   0    0.17    0.15
   0 -21   0   -0.02    0.11
   0 -21   0    0.24    0.11
   0 -21   0    0.29    0.17
   0 -21   0    0.17    0.11
   0 -21   0   -0.15    0.09
   0 -21   0    0.09    0.08
   0 -21   0    0.15    0.11
   0 -21   0    0.11    0.12
   0  21   0    0.01    0.16
   0  21   0    0.09    0.11
  -1 -21   0    0.25    0.15
  -1 -21   0    0.15    0.12
  -1 -21   0   -0.01    0.16
   1 -21   0    0.33    0.13
   1 -21   0    0.00    0.12
  -1 -21   0    0.11    0.10
  -1 -21   0    0.27    0.15
   1 -21   0    0.23    0.14
   1 -21   0   -0.04    0.13
  -1 -21   0    0.18    0.17
   1 -21   0    0.11    0.11
  -1 -21   0    0.35    0.21
  -1 -21   0    0.00    0.12
   1 -21   0   -0.01    0.10
   1 -21   0    0.17    0.11
  -1 -21   0   -0.03    0.10
   1 -21   0    0.16    0.13
   1 -21   0    0.03    0.12
   1  21   0    0.11    0.15
   1  21   0    0.15    0.19
  -1  21   0    0.22    0.17
  -1  21   0    0.32    0.24
   1  21   0    0.31    0.21
   2 -21   0    2.58    0.40
  -2 -21   0    4.00    0.50
   2 -21   0    1.87    0.30
  -2 -21   0    2.36    0.54
   2 -21   0    2.42    0.38
  -2 -21   0    1.82    0.47
   2 -21   0    1.84    0.50
  -2 -21   0    2.20    0.40
   2 -21   0    2.36    0.39
  -2 -21   0    2.69    0.45
  -2 -21   0    2.09    0.35
  -2 -21   0    2.43    0.50
  -2 -21   0    1.68    0.36
   2 -21   0    2.16    0.55
   2 -21   0    2.11    0.31
  -2 -21   0    2.65    0.50
   2 -21   0    1.68    0.32
   2 -21   0    2.13    0.36
  -2  21   0    2.00    0.46
  -2  21   0    1.86    0.47
   2  21   0    1.89    0.56
  -2  21   0    1.69    0.40
  -3 -21   0    0.00    0.18
  -3 -21   0    0.08    0.11
  -3 -21   0    0.05    0.10
  -3 -21   0    0.08    0.11
  -3 -21   0   -0.03    0.10
  -3 -21   0    0.20    0.15
   3 -21   0   -0.02    0.09
   3 -21   0    0.28    0.20
   3 -21   0    0.01    0.10
  -3 -21   0    0.01    0.13
   3 -21   0    0.35    0.17
   3 -21   0    0.29    0.15
   3 -21   0    0.05    0.09
   3 -21   0    0.26    0.22
   3 -21   0    0.12    0.13
  -3 -21   0    0.10    0.15
   3 -21   0    0.35    0.24
  -3 -21   0   -0.03    0.15
  -3 -21   0    0.30    0.19
   3  21   0    0.62    0.34
  -3  21   0    0.18    0.17
   3  21   0    0.06    0.15
   3  21   0    0.10    0.20
  -3  21   0    0.12    0.16
  -3  21   0    0.18    0.19
   4 -21   0    5.65    0.62
  -4 -21   0    5.66    0.75
  -4 -21   0    6.51    0.76
  -4 -21   0    4.75    0.83
   4 -21   0    5.15    0.65
   4 -21   0    5.42    0.67
   4 -21   0    7.40    0.89
  -4 -21   0    5.83    0.65
   4 -21   0    4.42    0.81
  -4 -21   0    5.17    0.84
   4 -21   0    5.89    0.68
   4 -21   0    4.50    0.94
  -4 -21   0    5.90    0.79
   4 -21   0    6.52    0.59
   4 -21   0    5.55    0.67
   4  21   0    4.29    0.93
   4  21   0    5.78    0.71
  -4  21   0    5.29    1.22
   4  21   0    5.39    1.00
  -4  21   0    6.60    0.82
   4  21   0    6.10    0.68
  -4  21   0    5.09    0.80
   5 -21   0    2.69    1.01
  -5 -21   0    2.75    0.63
   5 -21   0    5.48    0.82
  -5 -21   0    3.26    0.59
   5 -21   0    3.46    0.52
   5 -21   0    3.62    0.56
  -5 -21   0    2.88    0.59
   5 -21   0    4.21    0.63
  -5 -21   0    3.56    0.71
   5 -21   0    3.42    0.55
  -5 -21   0    3.14    0.68
  -5 -21   0    3.48    0.59
   5  21   0    3.91    0.81
  -5  21   0    4.04    0.67
  -6 -21   0    7.10    1.07
  -6 -21   0    7.03    0.96
   6 -21   0    6.12    1.05
   6 -21   0    7.73    0.91
  -6 -21   0    7.19    0.96
   6 -21   0    7.35    1.02
  -6 -21   0    8.14    1.04
   6 -21   0    7.86    0.96
   6 -21   0    7.73    0.94
   6 -21   0    6.36    0.80
  -6  21   0    7.08    0.98
  -6  21   0    7.65    0.60
   6  21   0    5.63    1.05
   6  21   0    7.94    0.92
  -7 -21   0    0.08    0.18
  -7 -21   0    0.30    0.24
  -7 -21   0   -0.21    0.09
   7 -21   0    0.11    0.14
   7 -21   0    0.08    0.16
  -7 -21   0    0.00    0.20
   7 -21   0   -0.15    0.09
   7 -21   0   -0.11    0.16
   7 -21   0    0.22    0.17
  -7  21   0    0.06    0.12
   7  21   0   -0.17    0.21
  -7  21   0   -0.10    0.17
   8 -21   0    3.38    0.83
  -8 -21   0    3.72    0.75
  -8 -21   0    4.65    0.83
   8 -21   0    4.45    0.90
  -8 -21   0    5.14    0.90
  -8 -21   0    5.29    0.97
   8 -21   0    2.81    0.63
   8 -21   0    4.98    0.82
  -8  21   0    2.69    0.98
   8  21   0    3.11    0.88
  -8  21   0    5.28    0.71
  -9 -21   0    0.33    0.33
  -9 -21   0    0.02    0.22
  -9 -21   0    0.32    0.22
   9 -21   0    0.38    0.37
  -9 -21   0    0.34    0.29
  -9 -21   0    0.13    0.20
   9 -21   0    0.60    0.37
   9 -21   0    0.37    0.26
   9 -21   0    0.01    0.17
   9  21   0    0.51    0.51
  -9  21   0    0.19    0.15
 -10 -21   0    6.01    1.03
  10 -21   0    7.93    1.41
  10 -21   0    7.72    1.31
 -10 -21   0    5.68    1.10
  10 -21   0    8.08    1.09
 -10 -21   0    7.81    1.21
  10  21   0    8.17    1.47
   0 -22   0   26.02    1.38
   0 -22   0   25.34    1.38
   0 -22   0   22.83    1.28
   0 -22   0   22.83    1.70
   0 -22   0   26.55    1.72
   0 -22   0   24.42    1.37
   0 -22   0   23.68    1.75
   0 -22   0   23.30    1.29
   0 -22   0   25.54    1.38
   0  22   0   25.28    1.80
   0  22   0   24.15    1.58
   1 -22   0   17.68    1.06
  -1 -22   0   16.78    1.08
   1 -22   0   18.23    1.41
   1 -22   0   17.96    1.05
   1 -22   0   16.79    0.98
   1 -22   0   18.47    1.43
  -1 -22   0   19.88    1.32
  -1 -22   0   16.00    1.08
  -1 -22   0   17.42    1.10
   1 -22   0   17.31    1.05
  -1 -22   0   17.97    1.02
   1 -22   0   18.73    1.07
  -1 -22   0   18.31    1.42
  -1 -22   0   18.95    1.05
  -1 -22   0   19.21    1.10
   1 -22   0   17.46    1.11
  -1 -22   0   17.99    1.30
   1 -22   0   17.43    0.99
  -1  22   0   16.88    1.22
   1  22   0   19.29    1.38
  -1  22   0   15.64    1.35
   1  22   0   14.33    1.38
   1  22   0   17.48    1.34
  -2 -22   0   -0.05    0.12
  -2 -22   0    0.04    0.11
   2 -22   0    0.11    0.11
   2 -22   0    0.02    0.09
   2 -22   0   -0.08    0.07
   2 -22   0    0.15    0.14
   2 -22   0    0.06    0.11
  -2 -22   0    0.04    0.13
  -2 -22   0    0.01    0.12
  -2 -22   0   -0.07    0.12
   2 -22   0    0.19    0.21
   2 -22   0    0.06    0.10
  -2 -22   0   -0.06    0.07
   2 -22   0   -0.09    0.05
  -2 -22   0    0.14    0.13
  -2 -22   0    0.14    0.12
  -2 -22   0    0.02    0.14
   2 -22   0    0.02    0.14
   2  22   0   -0.01    0.16
  -2  22   0    0.12    0.14
  -2  22   0    0.06    0.13
   2  22   0   -0.01    0.09
  -2  22   0    0.02    0.15
  -3 -22   0    3.26    0.55
  -3 -22   0    2.30    0.45
   3 -22   0    1.95    0.52
  -3 -22   0    2.58    0.47
  -3 -22   0    1.62    0.38
   3 -22   0    3.21    0.42
   3 -22   0    2.34    0.54
   3 -22   0    2.70    0.42
  -3 -22   0    2.75    0.62
   3 -22   0    3.43    0.49
  -3 -22   0    1.82    0.36
  -3 -22   0    3.94    0.72
  -3 -22   0    2.76    0.48
   3 -22   0    2.86    0.44
   3 -22   0    2.74    0.38
  -3 -22   0    2.71    0.43
   3 -22   0    2.84    0.65
   3 -22   0    2.63    0.43
  -3 -22   0    2.55    0.60
   3  22   0    2.10    0.59
   3  22   0    2.16    0.61
  -3  22   0    1.68    0.42
  -3  22   0    2.61    0.53
  -3  22   0    1.89    0.46
   4 -22   0   10.49    0.89
   4 -22   0   10.40    0.77
  -4 -22   0    8.47    0.70
  -4 -22   0   10.07    0.87
   4 -22   0    8.72    0.73
   4 -22   0    9.62    0.70
   4 -22   0    8.53    0.71
   4 -22   0    9.55    0.76
   4 -22   0    9.03    1.25
  -4 -22   0    9.07    0.79
   4 -22   0    9.02    1.19
   4 -22   0    9.48    0.68
  -4 -22   0   10.63    1.24
  -4  22   0    9.19    0.83
  -4  22   0    8.99    1.12
  -4  22   0    8.53    1.05
   4  22   0    8.62    1.24
   5 -22   0    0.31    0.22
   5 -22   0    0.53    0.21
   5 -22   0    0.62    0.27
   5 -22   0    0.62    0.25
  -5 -22   0    0.59    0.27
   5 -22   0    0.74    0.23
  -5 -22   0    0.51    0.28
  -5 -22   0    0.76    0.39
  -5 -22   0    0.41    0.27
   5 -22   0    0.26    0.19
   5 -22   0    1.39    0.50
  -5  22   0    1.10    0.44
   5  22   0    0.46    0.36
   6 -22   0    0.66    0.25
  -6 -22   0    0.57    0.28
   6 -22   0    0.52    0.25
  -6 -22   0    0.61    0.27
   6 -22   0    0.67    0.41
   6 -22   0    0.89    0.30
  -6 -22   0    0.94    0.39
   6 -22   0    0.46    0.22
  -6 -22   0    0.98    0.36
  -6 -22   0    0.80    0.35
   6 -22   0    0.84    0.41
   6  22   0    0.59    0.30
  -6  22   0    0.74    0.32
  -6  22   0    0.85    0.24
   6  22   0    0.70    0.45
  -6  22   0    0.55    0.34
  -6  22   0    0.89    0.26
  -7 -22   0    4.24    0.86
  -7 -22   0    4.16    0.72
   7 -22   0    3.84    0.69
   7 -22   0    4.42    0.71
  -7 -22   0    2.94    0.70
   7 -22   0    5.35    1.12
   7 -22   0    3.28    0.69
  -7 -22   0    4.44    0.80
   7 -22   0    3.64    0.69
  -7  22   0    4.08    0.81
   7  22   0    3.68    0.91
  -7  22   0    2.33    0.71
   8 -22   0    1.12    0.47
  -8 -22   0    1.49    0.51
  -8 -22   0    2.57    0.67
   8 -22   0    1.53    0.59
  -8 -22   0    2.44    0.62
   8 -22   0    1.00    0.36
  -8 -22   0    1.76    0.51
   8  22   0    1.73    0.68
  -8  22   0    1.55    0.68
  -9 -22   0   14.43    1.69
  -9 -22   0   11.55    1.44
  -9 -22   0   12.20    1.42
  -9 -22   0   16.56    2.36
   9 -22   0   13.15    1.19
   9 -22   0   10.87    1.47
   9 -22   0   14.83    2.29
   9 -22   0   10.65    1.31
   9  22   0   11.50    1.74
  -9  22   0   10.22    0.94
   0 -23   0    0.08    0.13
   0 -23   0    0.09    0.17
   0 -23   0    0.34    0.14
   0 -23   0    0.13    0.24
   0 -23   0    0.15    0.21
   0 -23   0    0.22    0.12
   0 -23   0    0.23    0.14
   0 -23   0    0.13    0.10
   0 -23   0    0.19    0.10
   0  23   0    0.29    0.18
   0  23   0    0.13    0.14
   0  23   0    0.06    0.17
   1 -23   0   12.47    0.87
  -1 -23   0   12.83    1.20
   1 -23   0   13.45    0.88
  -1 -23   0   14.69    0.89
  -1 -23   0   14.13    0.93
  -1 -23   0   14.08    1.11
  -1 -23   0   13.93    0.94
   1 -23   0   14.12    0.90
   1 -23   0   12.68    1.20
  -1 -23   0   14.92    0.96
   1 -23   0   14.72    0.97
  -1 -23   0   13.46    0.85
  -1 -23   0   13.32    1.12
   1 -23   0   14.58    0.83
   1 -23   0   14.91    1.26
   1 -23   0   14.38    0.91
  -1 -23   0   14.70    0.93
  -1  23   0   12.01    1.17
   1  23   0   14.11    1.15
   1  23   0   15.31    1.17
  -1  23   0   12.20    0.99
  -1  23   0   14.31    1.04
   1  23   0   15.21    1.34
  -2 -23   0    2.57    0.51
  -2 -23   0    2.26    0.36
   2 -23   0    2.66    0.40
  -2 -23   0    2.46    0.43
  -2 -23   0    2.40    0.45
  -2 -23   0    2.37    0.62
   2 -23   0    2.09    0.31
   2 -23   0    2.00    0.34
   2 -23   0    2.39    0.40
  -2 -23   0    2.03    0.40
  -2 -23   0    2.58    0.40
  -2 -23   0    2.01    0.39
   2 -23   0    1.98    0.36
   2 -23   0    1.63    0.51
  -2 -23   0    1.67    0.45
   2 -23   0    2.69    0.66
  -2  23   0    1.16    0.33
   2  23   0    2.11    0.64
  -2  23   0    2.36    0.58
   2  23   0    1.44    0.45
  -2  23   0    1.13    0.32
   2  23   0    1.73    0.50
   3 -23   0    4.56    0.42
  -3 -23   0    5.43    0.71
   3 -23   0    4.57    0.56
  -3 -23   0    6.29    0.75
   3 -23   0    5.62    0.52
   3 -23   0    5.56    0.77
  -3 -23   0    5.33    0.90
   3 -23   0    4.09    0.90
  -3 -23   0    5.54    0.75
   3 -23   0    6.53    1.00
  -3 -23   0    4.99    0.63
   3 -23   0    4.91    0.44
  -3 -23   0    4.83    0.80
   3 -23   0    4.67    0.57
  -3 -23   0    4.85    0.60
  -3 -23   0    6.53    0.77
   3 -23   0    5.70    0.52
  -3  23   0    6.47    0.92
  -3  23   0    3.82    0.61
   3  23   0    4.99    0.95
  -3  23   0    3.72    0.62
  -4 -23   0    0.15    0.18
   4 -23   0    0.23    0.13
  -4 -23   0    0.62    0.25
  -4 -23   0   -0.01    0.13
   4 -23   0    0.58    0.21
  -4 -23   0    0.42    0.29
   4 -23   0    0.34    0.17
   4 -23   0   -0.08    0.16
   4 -23   0    0.37    0.19
   4 -23   0    0.40    0.19
  -4 -23   0    0.26    0.17
   4 -23   0    0.34    0.17
  -4 -23   0    0.52    0.21
   4 -23   0    0.22    0.20
  -4 -23   0    0.55    0.22
  -4  23   0    0.10    0.18
  -4  23   0    0.32    0.23
   4  23   0   -0.01    0.23
  -5 -23   0    8.77    1.04
  -5 -23   0    7.90    1.17
   5 -23   0    9.11    0.78
   5 -23   0    9.82    1.17
   5 -23   0    7.39    1.10
   5 -23   0    9.36    0.77
  -5 -23   0    8.71    1.07
   5 -23   0    8.92    0.71
  -5 -23   0    8.33    1.01
   5 -23   0    9.81    0.82
   5 -23   0    8.73    0.76
   5 -23   0    8.34    1.29
   5 -23   0    9.20    0.83
  -5  23   0    8.14    1.11
   5  23   0    8.80    1.34
   5  23   0    9.93    0.77
   6 -23   0    0.06    0.15
  -6 -23   0    0.12    0.18
  -6 -23   0    0.00    0.15
   6 -23   0    0.02    0.09
   6 -23   0   -0.09    0.09
  -6 -23   0    0.16    0.24
  -6 -23   0    0.35    0.22
   6 -23   0    0.22    0.19
   6 -23   0   -0.13    0.16
  -6  23   0   -0.05    0.14
   6  23   0   -0.13    0.22
   7 -23   0    0.97    0.46
  -7 -23   0    0.49    0.32
   7 -23   0    0.56    0.29
  -7 -23   0    0.55    0.30
   7 -23   0    1.45    0.47
  -7 -23   0    0.76    0.37
   7 -23   0    1.11    0.38
  -7 -23   0    1.01    0.42
   7 -23   0    1.93    0.49
  -7  23   0    0.89    0.34
  -7  23   0    1.06    0.28
   7  23   0    1.71    0.67
  -7  23   0    1.01    0.50
   8 -23   0    1.25    0.43
   8 -23   0    1.54    0.55
  -8 -23   0    1.88    0.55
  -8 -23   0    1.80    0.60
   8 -23   0    1.16    0.53
   8 -23   0    2.79    0.64
  -8 -23   0    2.63    0.60
  -8 -23   0    0.85    0.38
   8  23   0    1.55    0.63
  -8  23   0    1.56    0.53
   9 -23   0    0.05    0.13
  -9 -23   0    0.05    0.19
  -9 -23   0    0.58    0.35
  -9 -23   0    0.59    0.43
   9 -23   0    0.43    0.38
   9 -23   0    0.25    0.31
   9  23   0   -0.17    0.34
   0 -24   0   45.19    2.79
   0 -24   0   51.61    2.81
   0 -24   0   45.59    2.33
   0 -24   0   44.65    2.24
   0 -24   0   46.65    2.34
   0 -24   0   47.78    2.35
   0 -24   0   45.28    2.32
   0 -24   0   47.60    2.53
   0  24   0   46.42    2.51
   0  24   0   48.34    2.53
   0  24   0   43.40    2.81
   1 -24   0   13.64    0.95
  -1 -24   0   14.66    0.93
  -1 -24   0   12.77    0.85
  -1 -24   0   14.19    0.95
   1 -24   0   13.12    0.80
   1 -24   0   14.32    0.90
   1 -24   0   13.98    1.25
   1 -24   0   14.83    0.91
   1 -24   0   16.33    1.81
   1 -24   0   12.34    0.86
  -1 -24   0   13.06    0.91
  -1 -24   0   15.14    1.32
  -1 -24   0   13.96    1.11
   1 -24   0   13.23    0.88
  -1 -24   0   12.53    0.82
  -1 -24   0   12.79    1.11
   1 -24   0   14.18    0.81
  -1 -24   0   14.07    0.94
  -1  24   0   13.79    0.98
   1  24   0   12.50    1.07
   1  24   0   14.30    1.27
  -1  24   0   14.26    1.26
   1  24   0   11.81    1.47
  -1  24   0   13.66    0.97
  -2 -24   0    3.31    0.51
   2 -24   0    3.07    0.72
  -2 -24   0    2.19    0.40
   2 -24   0    3.20    0.45
   2 -24   0    2.93    0.43
  -2 -24   0    3.24    0.59
  -2 -24   0    2.97    0.42
   2 -24   0    3.39    0.47
  -2 -24   0    3.35    0.46
   2 -24   0    2.26    0.33
  -2 -24   0    2.99    0.57
   2 -24   0    3.01    1.04
  -2 -24   0    2.64    0.59
  -2 -24   0    2.45    0.44
   2 -24   0    3.15    0.38
   2 -24   0    3.22    0.45
   2  24   0    3.60    0.67
   2  24   0    2.08    0.88
  -2  24   0    2.66    0.44
  -2  24   0    2.73    0.62
  -2  24   0    2.56    0.44
  -3 -24   0    0.06    0.14
  -3 -24   0    0.37    0.20
   3 -24   0    0.47    0.20
  -3 -24   0    0.25    0.16
  -3 -24   0    0.31    0.15
  -3 -24   0    0.15    0.21
   3 -24   0    0.37    0.18
  -3 -24   0    0.18    0.14
  -3 -24   0    0.29    0.20
   3 -24   0    0.17    0.25
  -3 -24   0    0.39    0.21
   3 -24   0    0.38    0.15
   3 -24   0    0.14    0.11
   3 -24   0    0.47    0.22
   3 -24   0    0.38    0.19
  -3 -24   0    0.41    0.20
  -3  24   0    0.13    0.19
  -3  24   0    0.48    0.21
   3  24   0    0.11    0.27
  -4 -24   0    1.00    0.46
   4 -24   0    1.01    0.46
  -4 -24   0    0.92    0.32
   4 -24   0    0.63    0.23
   4 -24   0    1.06    0.30
   4 -24   0    0.47    0.17
  -4 -24   0    0.69    0.24
  -4 -24   0    0.96    0.28
  -4 -24   0    0.47    0.28
  -4 -24   0    1.15    0.36
  -4 -24   0    0.96    0.40
   4 -24   0    0.65    0.23
   4 -24   0    0.51    0.36
  -4 -24   0    1.16    0.31
   4 -24   0    0.93    0.32
   4 -24   0    0.43    0.20
   4 -24   0    0.53    0.19
   4  24   0    1.03    0.51
  -4  24   0    0.73    0.29
  -5 -24   0   10.61    1.17
  -5 -24   0    8.05    1.16
   5 -24   0    7.81    1.32
   5 -24   0    7.73    0.71
   5 -24   0    7.35    1.12
   5 -24   0    7.95    0.73
   5 -24   0    7.92    0.64
   5 -24   0    6.83    0.63
  -5 -24   0    9.74    0.88
   5 -24   0    8.96    0.77
   5 -24   0    8.34    0.73
  -5 -24   0    9.22    1.08
   5 -24   0    7.74    0.98
  -5 -24   0   10.67    0.86
   5  24   0    7.62    1.26
  -5  24   0    7.46    1.06
   6 -24   0    0.39    0.38
   6 -24   0    0.49    0.24
   6 -24   0    0.34    0.22
  -6 -24   0    0.63    0.30
   6 -24   0    0.28    0.19
   6 -24   0    0.26    0.18
  -6 -24   0    0.28    0.29
   6 -24   0    0.08    0.14
  -6 -24   0    0.40    0.27
  -6 -24   0    0.82    0.32
   6  24   0    0.41    0.44
  -6  24   0    0.26    0.22
   7 -24   0    1.37    0.47
  -7 -24   0    1.05    0.45
   7 -24   0    1.12    0.37
  -7 -24   0    0.98    0.38
  -7 -24   0    1.28    0.43
   7 -24   0    0.82    0.31
   7 -24   0    0.38    0.31
  -7 -24   0    1.43    0.48
  -7  24   0    1.06    0.49
   7  24   0    1.12    0.61
   8 -24   0    4.03    0.74
   8 -24   0    9.31    2.56
   8 -24   0    5.17    0.83
  -8 -24   0    8.01    1.18
  -8 -24   0    4.62    0.95
   8 -24   0    6.39    1.12
  -8 -24   0    4.91    0.82
   8  24   0    5.30    1.16
  -8  24   0    4.38    0.59
   0 -25   0    0.23    0.17
   0 -25   0    0.51    0.18
   0 -25   0    0.06    0.10
   0 -25   0    0.41    0.22
   0 -25   0    0.18    0.14
   0 -25   0    0.27    0.11
   0 -25   0    0.39    0.15
   0 -25   0    0.02    0.13
   0 -25   0    0.32    0.22
   0  25   0    0.30    0.27
   0  25   0    0.21    0.12
  -1 -25   0    2.17    0.39
  -1 -25   0    2.03    0.39
  -1 -25   0    1.90    0.35
  -1 -25   0    2.16    0.49
   1 -25   0    1.95    0.28
  -1 -25   0    1.99    0.37
   1 -25   0    2.55    0.39
   1 -25   0    1.59    0.52
   1 -25   0    1.76    0.55
   1 -25   0    1.76    0.37
  -1 -25   0    1.90    0.31
   1 -25   0    2.10    0.29
  -1 -25   0    1.70    0.48
   1 -25   0    2.40    0.38
  -1 -25   0    1.65    0.55
   1 -25   0    2.38    0.38
   1 -25   0    2.31    0.42
  -1  25   0    1.21    0.46
   1  25   0    1.79    0.41
   2 -25   0    1.32    0.28
  -2 -25   0    1.33    0.32
   2 -25   0    1.23    0.43
   2 -25   0    1.17    0.26
   2 -25   0    0.87    0.24
  -2 -25   0    1.14    0.28
  -2 -25   0    1.27    0.34
  -2 -25   0    1.28    0.32
   2 -25   0    0.99    0.21
   2 -25   0    0.81    0.19
  -2 -25   0    0.94    0.30
  -2 -25   0    1.51    0.47
   2 -25   0    0.99    0.42
  -2 -25   0    1.23    0.46
   2 -25   0    1.51    0.38
  -2 -25   0    0.99    0.33
  -2 -25   0    0.89    0.23
  -2  25   0    1.40    0.46
   2  25   0    1.33    0.52
   2  25   0    0.59    0.29
  -3 -25   0    0.47    0.27
   3 -25   0    0.38    0.18
   3 -25   0    0.16    0.11
   3 -25   0    0.28    0.28
   3 -25   0    0.10    0.14
  -3 -25   0   -0.15    0.15
   3 -25   0    0.20    0.23
  -3 -25   0    0.33    0.19
  -3 -25   0    0.39    0.18
   3 -25   0    0.31    0.13
  -3 -25   0    0.11    0.11
   3 -25   0    0.21    0.13
  -3 -25   0    0.08    0.16
  -3 -25   0    0.52    0.34
  -3 -25   0    0.03    0.12
   3 -25   0    0.09    0.11
  -3 -25   0    0.20    0.19
   3 -25   0    0.20    0.16
   3  25   0    0.42    0.36
   3  25   0    0.03    0.14
  -3  25   0    0.24    0.24
   4 -25   0    2.47    0.64
  -4 -25   0    1.67    0.55
  -4 -25   0    1.72    0.44
  -4 -25   0    2.47    0.49
   4 -25   0    1.71    0.30
   4 -25   0    1.62    0.38
  -4 -25   0    2.41    0.45
   4 -25   0    1.74    0.60
  -4 -25   0    2.05    0.41
   4 -25   0    2.31    0.47
  -4 -25   0    2.14    0.47
   4 -25   0    2.22    0.44
   4 -25   0    1.90    0.37
  -4 -25   0    1.58    0.43
   4 -25   0    1.57    0.33
   4 -25   0    2.00    0.40
   4  25   0    1.43    0.56
  -5 -25   0    3.13    0.62
   5 -25   0    2.11    0.51
  -5 -25   0    2.52    0.58
  -5 -25   0    2.62    0.51
   5 -25   0    1.99    0.43
   5 -25   0    2.36    0.64
  -5 -25   0    2.49    0.52
  -5 -25   0    2.09    0.60
   5 -25   0    2.71    0.41
  -5 -25   0    2.47    0.54
   5 -25   0    2.38    0.73
   5 -25   0    2.85    0.56
   5 -25   0    1.72    0.40
   5 -25   0    1.96    0.41
   5  25   0    2.46    0.76
   6 -25   0    8.55    0.82
  -6 -25   0    7.92    1.25
   6 -25   0    7.93    1.34
  -6 -25   0    6.98    0.99
   6 -25   0    8.75    0.82
   6 -25   0    8.59    0.96
  -6 -25   0   10.58    1.21
  -6 -25   0    9.09    1.06
   6 -25   0    9.35    1.38
   6 -25   0   10.07    0.83
   6 -25   0    9.47    0.74
   6 -25   0    7.90    1.10
   6  25   0   10.38    1.63
  -7 -25   0    0.15    0.26
  -7 -25   0    0.08    0.16
   7 -25   0    0.32    0.34
   7 -25   0   -0.08    0.10
   7 -25   0    0.09    0.15
  -7 -25   0    0.35    0.25
   7 -25   0    0.10    0.15
  -7 -25   0    0.11    0.25
   7  25   0   -0.23    0.17
  -8 -25   0    2.04    0.55
  -8 -25   0    2.37    0.63
   8 -25   0    2.98    0.96
   8  25   0    1.52    0.68
   0 -26   0   42.35    2.10
   0 -26   0   47.31    2.84
   0 -26   0   46.85    2.47
   0 -26   0   43.82    2.67
   0 -26   0   46.59    2.69
   0 -26   0   44.45    2.24
   0 -26   0   45.91    2.24
   0 -26   0   43.47    2.10
   0 -26   0   42.99    2.22
   0  26   0   40.09    2.16
   1 -26   0    0.38    0.27
   1 -26   0    0.54    0.21
   1 -26   0    0.59    0.19
   1 -26   0    0.49    0.22
  -1 -26   0    0.59    0.20
  -1 -26   0    0.18    0.19
  -1 -26   0    0.23    0.10
   1 -26   0    0.61    0.21
  -1 -26   0    0.81    0.33
  -1 -26   0    0.53    0.17
  -1 -26   0    0.85    0.26
  -1 -26   0    0.41    0.33
   1 -26   0    0.31    0.13
  -1 -26   0    0.21    0.16
   1 -26   0    0.75    0.22
   1 -26   0    0.68    0.22
   1 -26   0    0.45    0.16
  -1 -26   0    0.20    0.15
   1 -26   0    0.34    0.29
   1  26   0    0.68    0.43
  -1  26   0    0.56    0.38
  -2 -26   0    1.03    0.31
   2 -26   0    0.83    0.25
   2 -26   0    1.34    0.29
  -2 -26   0    1.43    0.42
   2 -26   0    1.29    0.22
  -2 -26   0    0.96    0.27
  -2 -26   0    1.00    0.27
  -2 -26   0    1.38    0.35
  -2 -26   0    1.34    0.53
   2 -26   0    0.87    0.43
  -2 -26   0    1.25    0.31
   2 -26   0    1.34    0.22
  -2 -26   0    1.62    0.43
   2 -26   0    1.23    0.47
   2 -26   0    1.02    0.26
   2 -26   0    1.32    0.28
  -2 -26   0    0.84    0.36
   2  26   0    1.42    0.57
   2  26   0    1.11    0.38
  -2  26   0    1.07    0.39
   3 -26   0    5.83    0.43
   3 -26   0    5.70    0.65
  -3 -26   0    6.80    1.08
   3 -26   0    5.85    1.01
  -3 -26   0    3.15    0.74
  -3 -26   0    5.71    0.72
  -3 -26   0    5.86    0.73
  -3 -26   0    5.13    0.63
   3 -26   0    5.27    0.50
   3 -26   0    5.84    0.53
  -3 -26   0    5.56    0.76
  -3 -26   0    5.49    0.77
   3 -26   0    6.66    1.16
   3 -26   0    5.50    0.44
  -3 -26   0    5.64    0.84
   3 -26   0    6.69    0.55
  -3  26   0    5.31    0.84
   3  26   0    4.40    0.81
   3  26   0    5.50    1.09
   4 -26   0    9.25    0.73
  -4 -26   0    7.45    0.97
   4 -26   0   10.30    0.74
   4 -26   0    9.20    0.63
   4 -26   0   10.17    1.42
  -4 -26   0    9.61    0.88
   4 -26   0    8.99    0.82
   4 -26   0    8.74    0.73
  -4 -26   0    9.18    1.26
  -4 -26   0    9.24    0.79
   4 -26   0    6.87    1.15
  -4 -26   0   10.58    0.88
   4 -26   0    8.77    0.71
   4 -26   0   10.85    0.79
  -4 -26   0    9.09    0.84
  -4 -26   0    9.27    0.77
   4  26   0   10.00    1.47
  -5 -26   0    0.13    0.17
   5 -26   0    0.05    0.24
   5 -26   0    0.05    0.09
  -5 -26   0    0.01    0.11
   5 -26   0    0.04    0.12
  -5 -26   0    0.15    0.16
   5 -26   0    0.27    0.14
   5 -26   0    0.29    0.19
   5 -26   0    0.03    0.12
   5 -26   0    0.15    0.25
  -5 -26   0    0.00    0.19
   5 -26   0    0.13    0.13
  -5 -26   0    0.00    0.17
  -5  26   0    0.12    0.22
   5  26   0    0.21    0.39
  -6 -26   0    2.47    0.55
  -6 -26   0    2.52    0.58
   6 -26   0    2.41    0.47
   6 -26   0    2.53    0.40
  -6 -26   0    1.64    0.49
   6 -26   0    3.14    0.79
  -6 -26   0    2.03    0.60
   6 -26   0    2.07    0.53
   6 -26   0    2.60    0.50
  -6 -26   0    1.49    0.44
   6 -26   0    2.33    0.72
   6 -26   0    2.48    0.51
   6  26   0    1.90    0.69
  -7 -26   0    1.19    0.50
  -7 -26   0    2.73    0.64
   7 -26   0    2.30    0.48
   7 -26   0    0.84    0.56
  -7 -26   0    2.41    0.62
   7 -26   0    2.18    0.63
  -7 -26   0    1.56    0.46
   7  26   0    1.83    0.72
   0 -27   0    0.22    0.22
   0 -27   0    0.10    0.12
   0 -27   0    0.14    0.10
   0 -27   0    0.30    0.17
   0 -27   0    0.25    0.10
   0 -27   0    0.50    0.13
   0 -27   0    0.22    0.13
   0 -27   0    0.21    0.17
   0 -27   0    0.33    0.28
   0  27   0    0.12    0.22
  -1 -27   0    1.75    0.53
   1 -27   0    2.55    0.28
  -1 -27   0    3.49    0.39
  -1 -27   0    3.01    0.45
  -1 -27   0    3.04    0.48
  -1 -27   0    2.78    0.45
   1 -27   0    3.04    0.74
  -1 -27   0    2.27    0.52
  -1 -27   0    3.52    0.67
   1 -27   0    2.83    0.45
   1 -27   0    2.99    0.25
   1 -27   0    3.06    0.50
   1 -27   0    2.89    0.40
  -1 -27   0    3.51    0.48
  -1 -27   0    3.64    0.40
   1 -27   0    3.02    0.43
   1 -27   0    2.87    0.43
   1 -27   0    2.68    0.39
  -1  27   0    2.53    0.74
   1  27   0    3.61    0.87
   2 -27   0    0.10    0.24
  -2 -27   0    0.08    0.13
   2 -27   0    0.09    0.10
   2 -27   0    0.05    0.09
   2 -27   0    0.09    0.07
   2 -27   0    0.11    0.07
   2 -27   0    0.29    0.15
  -2 -27   0    0.30    0.22
  -2 -27   0    0.02    0.09
   2 -27   0    0.05    0.11
  -2 -27   0    0.29    0.28
  -2 -27   0   -0.07    0.10
  -2 -27   0    0.12    0.11
   2 -27   0    0.07    0.22
  -2  27   0   -0.04    0.15
   2  27   0    0.17    0.15
   2  27   0    0.86    0.48
  -3 -27   0    4.34    0.66
   3 -27   0    3.34    0.78
  -3 -27   0    4.11    0.66
  -3 -27   0    3.12    0.74
   3 -27   0    4.13    0.52
  -3 -27   0    3.53    0.51
   3 -27   0    4.10    0.50
  -3 -27   0    3.72    0.79
   3 -27   0    3.71    0.32
  -3 -27   0    4.78    0.65
  -3 -27   0    3.06    0.54
   3 -27   0    4.55    0.33
  -3 -27   0    3.76    0.58
   3 -27   0    3.97    0.52
   3 -27   0    3.25    0.46
   3 -27   0    3.24    0.74
  -3  27   0    4.08    0.76
   3  27   0    3.67    0.86
   4 -27   0    0.35    0.17
  -4 -27   0    0.46    0.24
   4 -27   0    0.42    0.19
  -4 -27   0    0.72    0.30
   4 -27   0    0.43    0.33
   4 -27   0    0.71    0.26
  -4 -27   0    0.81    0.33
   4 -27   0    0.71    0.18
  -4 -27   0    0.85    0.40
  -4 -27   0    0.44    0.21
   4 -27   0   -0.09    0.19
  -4 -27   0    0.76    0.31
   4 -27   0    0.44    0.19
   4  27   0    0.30    0.37
  -5 -27   0   10.75    0.97
   5 -27   0    8.33    0.66
   5 -27   0    7.48    1.30
   5 -27   0    8.46    0.73
   5 -27   0    8.99    0.73
  -5 -27   0    8.24    1.05
   5 -27   0   10.52    0.93
  -5 -27   0    9.68    1.13
  -5 -27   0    8.02    1.21
   5 -27   0    9.79    0.79
   5 -27   0   10.12    0.83
   5 -27   0    7.47    1.25
  -5 -27   0    9.21    0.83
   5  27   0   10.26    1.61
  -6 -27   0    2.19    0.65
   6 -27   0    3.67    0.86
   6 -27   0    4.38    0.83
  -6 -27   0    2.38    0.64
  -6 -27   0    2.09    0.69
   6 -27   0    3.16    0.43
   6 -27   0    3.42    0.95
  -6 -27   0    3.30    0.68
   6 -27   0    3.35    0.53
   6 -27   0    2.67    0.48
   6 -27   0    2.31    0.48
  -6 -27   0    3.89    0.64
   6  27   0    2.19    0.81
   0 -28   0    9.04    0.66
   0 -28   0    7.95    0.62
   0 -28   0    8.63    0.80
   0 -28   0    8.78    0.64
   0 -28   0    8.58    0.65
   0 -28   0    7.27    1.17
   0 -28   0    7.45    1.09
   0  28   0    8.35    1.31
   1 -28   0    2.94    0.75
  -1 -28   0    3.15    0.46
  -1 -28   0    3.02    0.63
   1 -28   0    2.56    0.66
  -1 -28   0    2.67    0.44
  -1 -28   0    2.76    0.59
   1 -28   0    3.33    0.50
  -1 -28   0    3.19    0.47
   1 -28   0    2.71    0.40
  -1 -28   0    2.91    0.73
  -1 -28   0    3.01    0.46
  -1 -28   0    3.12    0.35
   1 -28   0    2.88    0.42
   1 -28   0    3.92    0.46
   1 -28   0    3.13    0.41
  -1  28   0    3.44    0.78
   1  28   0    2.14    0.69
   2 -28   0    1.12    0.49
  -2 -28   0    1.32    0.31
  -2 -28   0    0.62    0.23
  -2 -28   0    1.84    0.48
  -2 -28   0    1.09    0.23
  -2 -28   0    1.44    0.32
   2 -28   0    0.88    0.24
  -2 -28   0    2.14    0.66
   2 -28   0    1.26    0.49
   2 -28   0    1.61    0.29
  -2 -28   0    0.89    0.35
   2 -28   0    1.21    0.26
  -2 -28   0    0.91    0.27
  -2  28   0    1.04    0.43
   2  28   0    0.55    0.43
   3 -28   0    4.54    0.92
  -3 -28   0    3.50    0.63
   3 -28   0    3.52    0.81
   3 -28   0    4.20    0.51
  -3 -28   0    4.44    0.82
  -3 -28   0    3.70    0.59
  -3 -28   0    4.78    0.68
   3 -28   0    4.60    0.52
   3 -28   0    4.05    0.51
   3 -28   0    5.11    0.58
  -3 -28   0    5.04    0.70
  -3 -28   0    4.37    0.90
  -3 -28   0    4.92    0.70
   3  28   0    3.59    0.93
  -3  28   0    5.02    0.84
   4 -28   0    3.06    0.50
   4 -28   0    3.31    0.86
   4 -28   0    2.70    0.42
  -4 -28   0    2.93    0.50
  -4 -28   0    3.12    0.58
   4 -28   0    3.07    0.45
   4 -28   0    2.98    0.75
  -4 -28   0    2.30    0.51
  -4 -28   0    2.26    0.50
   4 -28   0    3.16    0.50
  -4 -28   0    2.64    0.72
   4 -28   0    3.20    0.48
   4 -28   0    2.36    0.28
   4  28   0    2.83    0.69
   4  28   0    2.64    0.83
  -5 -28   0    2.93    0.59
  -5 -28   0    2.46    0.64
   5 -28   0    2.13    0.72
   5 -28   0    1.70    0.37
  -5 -28   0    1.85    0.42
   5 -28   0    2.44    0.47
   5 -28   0    2.91    0.48
   5 -28   0    2.39    0.42
   5 -28   0    2.68    0.54
  -5 -28   0    1.81    0.47
   5 -28   0    2.99    0.89
   5 -28   0    2.06    0.39
   5  28   0    1.69    0.72
   0 -29   0    0.43    0.22
   0 -29   0    0.13    0.13
   0 -29   0    0.07    0.08
   0 -29   0    0.21    0.24
   0 -29   0    0.17    0.12
   0 -29   0    0.35    0.13
   0 -29   0    0.24    0.12
   0 -29   0    0.38    0.30
   0  29   0    0.31    0.37
  -1 -29   0    8.71    1.31
  -1 -29   0    8.33    1.07
  -1 -29   0    7.97    1.10
  -1 -29   0    8.73    0.67
   1 -29   0    7.64    0.58
   1 -29   0    6.45    1.12
   1 -29   0    5.97    1.00
  -1 -29   0    8.24    0.64
  -1 -29   0    8.37    0.63
   1  29   0    8.18    1.37
  -1  29   0    7.01    1.17
   2 -29   0    1.80    0.61
  -2 -29   0    1.38    0.31
  -2 -29   0    1.58    0.44
  -2 -29   0    0.92    0.37
   2 -29   0    1.34    0.54
  -2 -29   0    1.01    0.21
   2 -29   0    1.37    0.26
  -2 -29   0    1.03    0.28
  -2 -29   0    1.56    0.36
  -2 -29   0    0.76    0.23
  -2 -29   0    1.07    0.50
  -2  29   0    0.92    0.42
   2  29   0    1.22    0.60
   3 -29   0    1.92    0.65
  -3 -29   0    1.77    0.33
  -3 -29   0    1.55    0.38
   3 -29   0    2.09    0.35
  -3 -29   0    1.78    0.59
   3 -29   0    1.95    0.32
  -3 -29   0    1.10    0.32
  -3 -29   0    1.42    0.39
   3 -29   0    0.79    0.45
  -3 -29   0    1.79    0.40
  -3  29   0    2.47    0.64
   3  29   0    1.42    0.64
   4 -29   0    0.10    0.10
   4 -29   0    0.11    0.13
  -4 -29   0    0.12    0.12
  -4 -29   0   -0.16    0.12
   4 -29   0    0.10    0.09
   4 -29   0    0.12    0.23
  -4 -29   0    0.14    0.17
  -4 -29   0    0.30    0.18
   4 -29   0    0.00    0.08
   4  29   0   -0.28    0.15
   0 -30   0   15.24    1.14
   0 -30   0   16.54    1.45
   0 -30   0   16.58    1.92
   0 -30   0   15.36    1.27
   0  30   0   18.55    1.67
   1 -30   0    4.91    0.94
  -1 -30   0    5.54    1.03
   1 -30   0    3.52    0.83
  -1 -30   0    4.67    0.98
  -1 -30   0    4.59    0.55
  -1 -30   0    4.68    0.44
  -1 -30   0    4.72    0.55
  -1 -30   0    4.56    0.53
  -1  30   0    5.79    1.09
   1  30   0    5.26    1.10
  -2 -30   0    0.14    0.13
  -2 -30   0    0.15    0.08
  -2 -30   0    0.17    0.20
  -2 -30   0    0.19    0.11
  -2 -30   0    0.15    0.26
  -2 -30   0    0.19    0.12
   2 -30   0    0.31    0.28
  -2 -30   0    0.37    0.21
  -2  30   0    0.56    0.35
   2  30   0    0.76    0.44
  14   0  -1   -0.03    0.15
 -14   0   1    0.26    0.34
 -14   0   1    0.48    0.34
 -14   0   1    0.25    0.34
  14   0  -1    0.03    0.14
  14   0  -1   -0.11    0.13
 -14   0   1    0.07    0.22
  14   0  -1   -0.01    0.15
  13   0  -1   -0.11    0.14
  13   0  -1    0.03    0.18
 -13   0   1    0.58    0.36
 -13   0   1    0.12    0.25
 -13   0   1    0.04    0.16
 -13   0   1    0.35    0.54
  13   0  -1   -0.15    0.14
 -13   0   1    0.19    0.25
  13   0  -1    0.78    0.57
  13   0  -1    0.95    0.55
  12   0  -1   -0.05    0.19
  12   0  -1   -0.07    0.17
 -12   0   1    0.62    0.50
  12   0  -1    0.02    0.16
  12   0  -1    0.05    0.18
  12   0  -1    0.31    0.36
 -12   0   1   -0.20    0.15
 -12   0   1    0.00    0.12
 -12   0   1   -0.01    0.12
 -12   0   1   -0.01    0.22
  11   0  -1    0.58    0.55
  11   0  -1    0.77    0.41
 -11   0   1   -0.11    0.15
 -11   0   1    0.25    0.27
 -11   0   1    0.45    0.24
  11   0  -1    0.45    0.29
  11   0  -1    0.61    0.33
  11   0  -1    0.66    0.33
 -11   0   1    0.13    0.22
 -11   0   1    0.89    0.41
 -11   0   1    0.43    0.58
 -11   0   1    0.66    0.32
  11   0  -1    0.68    0.37
  10   0  -1    0.11    0.21
  10   0  -1    0.06    0.19
  10   0  -1   -0.03    0.09
 -10   0   1    0.03    0.13
 -10   0   1    0.05    0.18
  10   0  -1    0.29    0.24
  10   0  -1    0.13    0.22
 -10   0   1    0.24    0.23
  10   0  -1   -0.06    0.25
 -10   0   1   -0.17    0.06
 -10   0   1    0.04    0.18
 -10   0   1   -0.06    0.17
  -9   0   1    0.50    0.41
   9   0  -1    1.03    0.40
  -9   0   1    0.79    0.37
  -9   0   1    0.74    0.34
  -9   0   1    1.07    0.40
  -9   0   1    0.89    0.34
   9   0  -1    1.59    0.69
   9   0  -1    0.61    0.28
  -9   0   1    0.87    0.33
   9   0  -1    0.86    0.34
  -9   0   1    0.47    0.31
   9   0  -1    1.43    0.47
  -9   0   1    0.69    0.28
  -8   0   1   -0.08    0.08
  -8   0   1    0.07    0.23
  -8   0   1   -0.07    0.14
   8   0  -1   -0.01    0.14
   8   0  -1    0.11    0.29
  -8   0   1    0.04    0.13
  -8   0   1   -0.05    0.11
   8   0  -1    0.03    0.09
  -8   0   1   -0.02    0.10
  -8   0   1    0.01    0.15
  -8   0   1   -0.06    0.08
   8   0  -1   -0.02    0.13
   8   0  -1    0.06    0.18
  -7   0   1   10.07    0.85
   7   0  -1    9.74    0.88
   7   0  -1   11.46    1.62
  -7   0   1   10.58    0.89
   7   0  -1   11.50    0.89
  -7   0   1    9.06    0.80
  -7   0   1    9.74    0.87
   7   0  -1   10.10    0.84
  -7   0   1    9.33    0.89
  -7   0   1    9.40    0.87
  -7   0   1   11.03    0.85
  -7   0   1   11.96    1.70
   7   0  -1   11.76    0.99
   7   0  -1   10.70    0.89
   6   0  -1   -0.09    0.03
   6   0  -1    0.06    0.09
  -6   0   1   -0.11    0.04
  -6   0   1    0.07    0.11
  -6   0   1    0.16    0.13
   6   0  -1   -0.01    0.07
  -6   0   1    0.03    0.11
  -6   0   1    0.01    0.09
  -6   0   1   -0.04    0.10
  -6   0   1    0.01    0.20
  -6   0   1    0.10    0.13
   6   0  -1    0.16    0.12
   6   0  -1   -0.14    0.06
   6   0  -1   -0.04    0.08
   6   0  -1   -0.06    0.07
  -5   0   1   60.14    3.05
   5   0  -1   57.44    3.53
   5   0  -1   65.86    3.09
  -5   0   1   64.77    3.13
   5   0  -1   65.75    3.13
  -5   0   1   63.97    3.11
  -5   0   1   65.00    3.09
   5   0  -1   59.75    3.16
   5   0  -1   63.57    3.08
  -5   0   1   64.23    3.17
  -5   0   1   60.09    3.05
  -5   0   1   70.32    3.16
  -4   0   1   -0.01    0.06
  -4   0   1    0.01    0.07
   4   0  -1   -0.07    0.05
  -4   0   1    0.19    0.21
  -4   0   1    0.13    0.11
  -4   0   1   -0.02    0.07
   4   0  -1    0.12    0.16
   4   0  -1    0.02    0.09
   4   0  -1    0.01    0.07
  -4   0   1    0.06    0.07
  -4   0   1    0.10    0.09
   4   0  -1   -0.03    0.05
  -4   0   1   -0.06    0.05
   4   0  -1    0.17    0.12
   4   0  -1    0.05    0.16
  -3   0   1  107.00    5.12
   2   0  -1    0.17    0.07
   2   0  -1    0.00    0.05
   2   0  -1    0.16    0.07
   2   0  -1    0.27    0.09
   2   0  -1    0.05    0.06
  -2   0   1    0.08    0.06
   2   0  -1    0.00    0.05
  -2   0   1    0.07    0.06
  -2   0   1   -0.02    0.04
   2   0  -1    0.02    0.04
   2   0  -1   -0.07    0.07
  -2   0   1    0.04    0.05
  -2   0   1    0.03    0.10
  -2   0   1    0.01    0.05
  -2   0   1    0.00    0.04
  -2   0   1    0.00    0.05
  -1   0   1    0.02    0.02
  -1   0   1    0.00    0.02
   1   0  -1   -0.01    0.01
   1   0  -1    0.00    0.01
  -1   0   1    0.02    0.02
  -1   0   1    0.04    0.04
   1   0  -1    0.01    0.01
  -1   0   1    0.00    0.02
   1   0  -1   -0.02    0.01
   1   0  -1   -0.02    0.01
  -1   0   1    0.01    0.02
   1   0  -1    0.01    0.04
  -1   0   1   -0.01    0.01
  -1   0  -1   17.06    0.97
  -2   0  -1    0.01    0.05
  -2   0  -1    0.03    0.06
  -2   0  -1    0.06    0.05
  -2   0  -1   -0.01    0.04
   2   0   1    0.01    0.05
   2   0   1    0.06    0.07
  -2   0  -1   -0.03    0.04
   2   0   1    0.02    0.09
   2   0   1   -0.02    0.04
  -2   0  -1    0.01    0.06
   2   0   1    0.04    0.05
  -2   0  -1    0.00    0.04
   2   0   1    0.02    0.05
  -2   0  -1   -0.10    0.07
   2   0   1   -0.03    0.04
   2   0   1    0.00    0.04
   2   0   1    0.02    0.11
   3   0   1    5.33    0.47
   3   0   1    6.37    0.42
   3   0   1    6.16    0.45
   3   0   1    6.50    0.45
   3   0   1    5.23    0.43
   3   0   1    5.81    0.47
   3   0   1    5.59    0.45
  -3   0  -1    6.95    0.89
   3   0   1    6.07    0.45
  -3   0  -1    6.43    0.47
  -3   0  -1    5.88    0.45
  -3   0  -1    4.97    0.46
  -3   0  -1    5.84    0.46
  -3   0  -1    5.50    0.43
  -3   0  -1    4.94    0.42
   3   0   1    6.28    0.83
   4   0   1   -0.06    0.05
  -4   0  -1   -0.02    0.07
   4   0   1    0.01    0.06
   4   0   1    0.04    0.07
   4   0   1    0.03    0.08
  -4   0  -1   -0.03    0.06
  -4   0  -1    0.05    0.10
   4   0   1   -0.03    0.05
  -4   0  -1   -0.04    0.05
   4   0   1    0.00    0.08
  -4   0  -1   -0.09    0.04
  -4   0  -1    0.03    0.15
   4   0   1   -0.04    0.13
  -4   0  -1   -0.01    0.07
   4   0   1    0.03    0.09
   4   0   1    0.09    0.09
   5   0   1   51.40    2.61
  -5   0  -1   54.68    2.64
   5   0   1   57.05    3.22
   5   0   1   48.01    2.59
   5   0   1   52.78    2.63
  -5   0  -1   51.42    2.72
  -5   0  -1   51.37    2.63
   5   0   1   52.81    2.67
  -5   0  -1   50.23    3.14
   5   0   1   51.32    2.65
  -5   0  -1   49.95    2.60
   5   0   1   50.73    2.70
  -5   0  -1   52.83    2.67
  -5   0  -1   53.51    2.66
   5   0   1   53.29    2.61
   5   0   1   54.84    2.57
  -6   0  -1   -0.04    0.08
   6   0   1    0.10    0.12
  -6   0  -1   -0.02    0.09
   6   0   1   -0.06    0.08
  -6   0  -1    0.06    0.21
   6   0   1    0.09    0.13
  -6   0  -1    0.02    0.15
   6   0   1   -0.06    0.06
  -6   0  -1    0.02    0.11
   6   0   1    0.05    0.10
   6   0   1    0.13    0.14
  -6   0  -1   -0.03    0.08
   6   0   1   -0.03    0.18
   6   0   1   -0.11    0.05
  -6   0  -1    0.25    0.20
  -7   0  -1   23.10    1.51
   7   0   1   22.82    1.58
   7   0   1   21.38    1.36
   7   0   1   22.65    1.44
  -7   0  -1   22.12    1.48
   7   0   1   23.45    1.48
  -7   0  -1   19.80    1.42
  -7   0  -1   23.33    1.58
   7   0   1   21.91    1.55
  -7   0  -1   20.09    2.33
  -7   0  -1   22.55    1.45
   7   0   1   25.38    1.56
   7   0   1   21.00    1.46
   7   0   1   20.19    1.93
  -7   0  -1   22.93    1.45
   8   0   1    0.02    0.12
  -8   0  -1    0.03    0.15
   8   0   1    0.03    0.13
   8   0   1   -0.16    0.06
  -8   0  -1   -0.12    0.12
  -8   0  -1    0.00    0.13
   8   0   1   -0.08    0.16
  -8   0  -1    0.00    0.14
  -8   0  -1    0.02    0.24
   8   0   1   -0.01    0.15
  -8   0  -1   -0.03    0.09
  -8   0  -1    0.00    0.09
   8   0   1   -0.02    0.12
   8   0   1   -0.03    0.10
  -9   0  -1    8.28    0.99
  -9   0  -1    7.47    1.04
   9   0   1    9.28    1.08
   9   0   1    8.60    1.00
  -9   0  -1   10.03    1.26
   9   0   1    9.44    1.10
  -9   0  -1    9.74    1.13
  -9   0  -1    7.72    1.61
  -9   0  -1    9.72    1.11
   9   0   1    8.46    1.62
  -9   0  -1   11.55    1.55
   9   0   1   11.01    1.44
  -9   0  -1   10.33    1.36
   9   0   1   10.53    1.34
  10   0   1   -0.13    0.12
 -10   0  -1   -0.10    0.22
  10   0   1    0.12    0.18
 -10   0  -1   -0.19    0.08
  10   0   1   -0.04    0.18
  10   0   1    0.01    0.14
 -10   0  -1    0.01    0.15
  10   0   1   -0.05    0.28
 -10   0  -1    0.03    0.12
 -10   0  -1    0.23    0.25
 -10   0  -1   -0.08    0.13
 -10   0  -1    0.03    0.12
 -10   0  -1   -0.27    0.10
  10   0   1   -0.13    0.13
  11   0   1    2.65    0.57
  11   0   1    1.73    0.52
 -11   0  -1    1.69    0.54
  11   0   1    2.23    0.59
  11   0   1    1.24    0.76
 -11   0  -1    1.43    0.80
  11   0   1    3.44    0.82
 -11   0  -1    2.06    0.64
  11   0   1    3.05    0.74
 -11   0  -1    2.90    0.75
 -11   0  -1    3.34    0.72
 -12   0  -1    0.24    0.49
 -12   0  -1    0.20    0.26
 -12   0  -1   -0.17    0.12
  12   0   1    0.17    0.24
 -12   0  -1   -0.07    0.15
 -12   0  -1    0.09    0.13
  12   0   1    0.01    0.26
  12   0   1    0.32    0.24
  12   0   1    0.09    0.18
 -12   0  -1    0.02    0.14
  12   0   1   -0.12    0.15
 -13   0  -1    1.50    0.56
 -13   0  -1    1.43    0.57
 -13   0  -1    2.34    0.72
  13   0   1    2.44    0.61
  13   0   1    1.90    0.54
  13   0   1    2.01    1.06
  13   0   1    1.68    0.60
 -13   0  -1    0.79    0.86
  13   0   1    1.93    0.60
 -13   0  -1    2.81    0.76
  14  -1  -1    5.24    1.29
 -14  -1   1    4.06    0.97
  14  -1  -1    3.82    0.77
  14  -1  -1    4.54    0.94
  14  -1  -1    3.23    0.80
 -14  -1   1    3.72    0.92
 -14  -1   1    4.28    0.99
  14   1  -1    3.72    0.88
  14   1  -1    4.61    0.88
 -14   1   1    3.22    0.79
  14   1  -1    4.02    0.88
 -14   1   1    3.42    0.82
 -14   1   1    3.14    0.81
  13  -1  -1    3.55    1.37
 -13  -1   1    2.23    0.70
 -13  -1   1    4.87    1.64
  13  -1  -1    5.45    0.99
  13  -1  -1    4.97    0.86
 -13  -1   1    5.22    0.96
  13  -1  -1    5.06    0.98
  13  -1  -1    3.46    0.82
 -13  -1   1    4.61    0.95
 -13  -1   1    5.69    1.07
 -13   1   1    3.24    0.80
 -13   1   1    3.53    0.85
 -13   1   1    4.28    0.89
 -13   1   1    4.81    0.96
  13   1  -1    3.77    0.95
  13   1  -1    3.96    0.83
 -13   1   1    2.32    1.09
  13   1  -1    3.79    0.85
  13   1  -1    4.00    1.49
 -12  -1   1    5.61    1.05
 -12  -1   1    4.23    0.86
 -12  -1   1    3.76    0.80
  12  -1  -1    6.35    0.95
  12  -1  -1    5.86    1.15
  12  -1  -1    2.95    0.65
  12  -1  -1    6.80    1.12
 -12  -1   1    5.43    0.88
 -12  -1   1    5.96    1.58
 -12  -1   1    4.96    0.95
  12   1  -1    5.42    0.90
  12   1  -1    2.51    1.02
 -12   1   1    4.57    0.94
  12   1  -1    4.48    0.85
 -12   1   1    3.35    1.24
 -12   1   1    4.52    0.90
  12   1  -1    6.04    1.00
 -12   1   1    2.40    0.89
  12   1  -1    5.61    0.97
 -12   1   1    4.41    0.88
 -12   1   1    5.81    0.95
  11  -1  -1    0.24    0.29
 -11  -1   1    0.05    0.12
 -11  -1   1    0.20    0.22
 -11  -1   1    0.19    0.25
  11  -1  -1    0.17    0.27
 -11  -1   1   -0.05    0.09
  11  -1  -1    0.39    0.29
  11  -1  -1    0.21    0.40
 -11  -1   1    0.16    0.44
  11  -1  -1   -0.13    0.13
 -11  -1   1    0.30    0.33
 -11  -1   1    0.28    0.29
  11  -1  -1   -0.02    0.18
 -11   1   1    0.14    0.15
  11   1  -1    0.49    0.42
 -11   1   1    0.11    0.23
 -11   1   1    0.09    0.15
  11   1  -1    0.77    0.71
 -11   1   1    0.44    0.54
  11   1  -1    0.10    0.16
  11   1  -1    0.15    0.19
 -11   1   1    0.08    0.18
 -11   1   1    0.38    0.34
  11   1  -1    0.31    0.23
 -11   1   1    0.20    0.24
  11   1  -1    0.29    0.26
  10  -1  -1    1.08    0.42
  10  -1  -1    1.39    0.47
  10  -1  -1    1.24    0.46
 -10  -1   1    1.54    0.47
  10  -1  -1    0.96    0.59
 -10  -1   1    0.66    0.34
  10  -1  -1    1.25    0.41
 -10  -1   1    0.58    0.47
 -10  -1   1    0.70    0.33
  10  -1  -1    1.91    0.55
 -10  -1   1    1.22    0.43
 -10  -1   1    1.67    0.55
 -10  -1   1    0.80    0.58
  10   1  -1    1.33    0.45
  10   1  -1    0.92    0.59
 -10   1   1    1.24    0.65
 -10   1   1    1.26    0.45
  10   1  -1    1.86    0.60
  10   1  -1    1.65    0.54
 -10   1   1    1.02    0.37
  10   1  -1    1.34    0.46
 -10   1   1    1.72    0.51
 -10   1   1    0.81    0.35
 -10   1   1    1.85    0.56
 -10   1   1    1.06    0.37
  10   1  -1    1.40    0.44
  -9  -1   1   32.98    2.13
  -9  -1   1   31.99    2.15
  -9  -1   1   34.47    2.09
   9  -1  -1   32.79    2.11
  -9  -1   1   31.99    2.02
  -9  -1   1   32.82    2.10
  -9  -1   1   34.92    2.87
   9  -1  -1   30.41    2.08
  -9  -1   1   33.95    2.12
   9  -1  -1   30.59    2.06
   9  -1  -1   36.74    2.29
   9  -1  -1   33.81    2.07
   9  -1  -1   30.99    2.73
  -9  -1   1   32.82    2.02
  -9   1   1   27.71    2.03
  -9   1   1   31.62    2.75
  -9   1   1   36.87    2.04
  -9   1   1   34.23    2.12
  -9   1   1   31.58    1.99
   9   1  -1   30.33    2.09
  -9   1   1   31.40    2.07
   9   1  -1   33.82    2.08
   9   1  -1   33.55    2.14
  -9   1   1   30.36    2.14
  -9   1   1   35.44    2.09
   9   1  -1   35.61    2.24
   9   1  -1   32.29    2.79
  -8  -1   1    0.45    0.24
   8  -1  -1    1.14    0.39
  -8  -1   1    0.31    0.19
  -8  -1   1    0.44    0.25
  -8  -1   1    0.47    0.29
   8  -1  -1    0.09    0.30
   8  -1  -1    0.48    0.27
  -8  -1   1    0.28    0.23
  -8  -1   1    1.37    0.61
  -8  -1   1    0.15    0.20
   8  -1  -1    0.51    0.25
  -8  -1   1    0.27    0.18
   8  -1  -1    0.79    0.30
  -8   1   1    0.48    0.25
  -8   1   1    0.25    0.20
   8   1  -1    0.41    0.23
   8   1  -1    1.26    0.43
   8   1  -1    0.51    0.46
  -8   1   1    0.31    0.26
  -8   1   1    0.28    0.21
  -8   1   1    0.53    0.28
  -8   1   1    0.20    0.32
  -8   1   1    0.86    0.32
  -8   1   1    0.76    0.30
   8   1  -1    0.57    0.30
   8   1  -1    0.76    0.32
  -7  -1   1    5.81    0.70
  -7  -1   1    6.88    1.27
  -7  -1   1    6.30    0.79
   7  -1  -1    6.80    0.89
  -7  -1   1    8.10    0.92
  -7  -1   1    4.19    0.75
  -7  -1   1    5.15    0.72
   7  -1  -1    5.16    0.71
  -7  -1   1    5.32    0.72
  -7  -1   1    7.38    0.93
   7  -1  -1    4.90    0.66
   7  -1  -1    3.57    0.57
   7  -1  -1    4.40    0.98
   7  -1  -1    6.36    0.79
  -7   1   1    5.40    0.73
   7   1  -1    4.62    0.69
  -7   1   1    5.41    0.70
  -7   1   1    5.36    1.09
  -7   1   1    6.21    0.93
  -7   1   1    4.89    0.61
   7   1  -1    5.00    0.70
   7   1  -1    5.18    0.69
   7   1  -1    6.70    1.01
   7   1  -1    5.99    0.76
  -7   1   1    4.96    0.67
   7   1  -1    4.95    1.05
  -7   1   1    5.70    0.80
  -7   1   1    4.36    0.66
  -6  -1   1    0.94    0.29
  -6  -1   1    1.37    0.32
  -6  -1   1    1.27    0.28
   6  -1  -1    1.13    0.31
   6  -1  -1    1.18    0.30
  -6  -1   1    0.74    0.25
   6  -1  -1    0.85    0.40
   6  -1  -1    0.86    0.29
  -6  -1   1    0.57    0.36
  -6  -1   1    1.03    0.31
   6  -1  -1    0.96    0.32
  -6  -1   1    0.72    0.26
  -6  -1   1    1.17    0.34
   6  -1  -1    1.02    0.29
   6  -1  -1    0.64    0.25
   6   1  -1    0.69    0.26
  -6   1   1    0.74    0.26
  -6   1   1    0.68    0.42
   6   1  -1    1.10    0.34
   6   1  -1    1.17    0.31
   6   1  -1    0.98    0.29
  -6   1   1    0.71    0.23
  -6   1   1    1.04    0.28
  -6   1   1    0.78    0.28
  -6   1   1    0.89    0.28
  -6   1   1    0.87    0.24
   6   1  -1    1.64    0.40
  -6   1   1    0.76    0.29
   6   1  -1    1.50    0.36
   6   1  -1    0.55    0.35
   5  -1  -1   53.19    2.65
   5  -1  -1   55.94    2.67
  -5  -1   1   57.74    2.72
  -5  -1   1   53.13    2.65
   5  -1  -1   53.20    2.70
  -5  -1   1   59.38    3.27
  -5  -1   1   53.13    2.70
   5  -1  -1   52.35    2.68
  -5  -1   1   52.04    2.66
   5  -1  -1   55.52    3.18
  -5  -1   1   54.70    2.74
  -5  -1   1   50.89    2.70
   5  -1  -1   54.35    2.78
  -5  -1   1   53.23    2.67
   5  -1  -1   51.74    2.67
   5   1  -1   54.65    2.67
  -5   1   1   53.56    2.69
   5   1  -1   55.54    2.71
  -5   1   1   51.30    2.69
  -5   1   1   52.91    2.75
  -5   1   1   56.67    2.68
   5   1  -1   52.13    2.67
  -5   1   1   52.78    2.62
   5   1  -1   54.84    2.76
  -5   1   1   62.68    3.28
   5   1  -1   53.26    2.66
  -5   1   1   53.07    2.64
  -5   1   1   52.19    2.68
   5   1  -1   54.19    2.71
   5   1  -1   49.30    3.14
  -4  -1   1    0.62    0.20
  -4  -1   1    0.49    0.16
  -4  -1   1    1.10    0.40
   4  -1  -1    1.12    0.27
  -4  -1   1    0.70    0.21
   4  -1  -1    0.46    0.15
  -4  -1   1    0.40    0.15
   4  -1  -1    0.64    0.19
   4  -1  -1    0.70    0.20
   4  -1  -1    0.57    0.30
  -4  -1   1    0.80    0.23
   4  -1  -1    0.90    0.21
  -4  -1   1    0.51    0.18
   4  -1  -1    0.84    0.23
  -4  -1   1    0.91    0.23
   4   1  -1    0.66    0.22
  -4   1   1    0.59    0.18
   4   1  -1    1.05    0.25
  -4   1   1    0.91    0.22
  -4   1   1    0.70    0.21
  -4   1   1    0.67    0.22
   4   1  -1    0.56    0.18
   4   1  -1    0.61    0.19
  -4   1   1    1.43    0.29
  -4   1   1    0.81    0.21
  -4   1   1    0.63    0.29
   4   1  -1    0.50    0.30
   4   1  -1    1.02    0.24
   4   1  -1    0.67    0.22
  -4   1   1    0.60    0.21
  -3  -1   1    0.31    0.20
   3  -1  -1    0.61    0.24
   3  -1  -1    0.46    0.14
   3  -1  -1    0.76    0.18
   3  -1  -1    0.62    0.17
  -3  -1   1    0.81    0.20
   3  -1  -1    0.84    0.20
  -3  -1   1    0.72    0.16
  -3  -1   1    0.50    0.15
  -3  -1   1    0.48    0.15
  -3  -1   1    0.77    0.18
   3  -1  -1    0.90    0.20
  -3  -1   1    0.86    0.20
  -3   1   1    0.92    0.21
  -3   1   1    0.33    0.16
   3   1  -1    0.71    0.19
  -3   1   1    0.63    0.16
   3   1  -1    0.91    0.21
   3   1  -1    0.68    0.17
  -3   1   1    0.55    0.13
   3   1  -1    0.59    0.15
   3   1  -1    1.12    0.34
   3   1  -1    0.61    0.19
  -3   1   1    0.38    0.12
  -3   1   1    0.62    0.16
  -3   1   1    0.65    0.25
   3   1  -1    0.31    0.12
  -3   1   1    0.47    0.15
  -2  -1   1   45.98    2.25
  -2  -1   1   43.35    2.01
   2  -1  -1   40.37    2.17
  -2   1   1   42.98    2.00
   2   1  -1   42.75    2.01
   2   1  -1   45.12    2.25
   1  -1  -1    1.56    0.12
  -1   1   1    0.99    0.13
  -1  -1  -1    7.68    0.54
   1  -1   1    8.31    0.45
   1  -1   1    8.38    0.44
   1  -1   1    8.04    0.57
   1  -1   1    8.12    0.44
  -1  -1  -1    8.45    0.40
   1  -1   1    7.89    0.43
  -1  -1  -1    8.48    0.46
  -1  -1  -1    7.98    0.43
  -1  -1  -1    8.44    0.48
  -1  -1  -1    8.10    0.42
  -1  -1  -1    6.41    0.42
  -1  -1  -1    7.27    0.42
   1  -1   1    7.11    0.45
   1   1   1    9.19    0.57
   1   1   1    8.35    0.45
   1   1   1    7.71    0.43
  -1   1  -1    9.00    0.46
   1   1   1    7.89    0.43
  -1   1  -1    6.49    0.53
  -1   1  -1    7.26    0.43
  -1   1  -1    8.11    0.46
   1   1   1    7.57    0.44
   2  -1   1   11.32    0.68
  -2  -1  -1   12.31    0.69
  -2  -1  -1   11.77    0.66
  -2  -1  -1   12.05    0.70
   2  -1   1   13.12    0.90
   2  -1   1   11.69    0.67
   2  -1   1   12.43    0.67
  -2  -1  -1   11.74    0.87
  -2  -1  -1   11.64    0.66
   2  -1   1   12.69    0.72
  -2  -1  -1   11.53    0.66
   2  -1   1   10.63    0.69
   2  -1   1   11.84    0.68
   2  -1   1   11.37    0.67
   2  -1   1   12.45    0.61
  -2   1  -1   11.65    0.66
  -2   1  -1   12.20    0.88
   2   1   1   11.01    0.67
  -2   1  -1   12.20    0.68
   2   1   1   12.17    0.70
   2   1   1   11.59    0.68
   2   1   1   14.05    0.92
   2   1   1   12.38    0.66
   2   1   1   12.49    0.67
   2   1   1   11.06    0.65
   2   1   1   12.49    0.63
  -2   1  -1   12.06    0.68
  -2   1  -1   11.47    0.67
   3  -1   1    1.58    0.42
  -3  -1  -1    1.95    0.29
   3  -1   1    1.48    0.21
  -3  -1  -1    1.42    0.23
  -3  -1  -1    2.21    0.54
   3  -1   1    1.39    0.30
   3  -1   1    2.34    0.34
   3  -1   1    1.17    0.21
   3  -1   1    1.10    0.20
  -3  -1  -1    1.35    0.23
   3  -1   1    1.77    0.28
  -3  -1  -1    1.45    0.26
  -3  -1  -1    1.85    0.32
   3  -1   1    1.08    0.20
  -3  -1  -1    0.86    0.18
   3  -1   1    1.44    0.26
   3   1   1    1.43    0.21
  -3   1  -1    2.54    0.52
   3   1   1    1.72    0.29
  -3   1  -1    1.70    0.27
   3   1   1    1.57    0.24
   3   1   1    1.81    0.43
   3   1   1    1.58    0.26
   3   1   1    1.46    0.27
  -3   1  -1    1.19    0.22
  -3   1  -1    1.28    0.28
  -3   1  -1    1.65    0.27
   3   1   1    1.65    0.27
   3   1   1    1.53    0.29
  -3   1  -1    1.34    0.24
   3   1   1    1.58    0.24
   4  -1   1   34.62    1.77
   4  -1   1   33.18    1.74
  -4  -1  -1   33.69    1.82
  -4  -1  -1   35.10    1.79
   4  -1   1   33.36    2.16
  -4  -1  -1   37.83    2.24
  -4  -1  -1   32.66    1.78
   4  -1   1   32.70    1.82
  -4  -1  -1   33.85    1.75
   4  -1   1   35.35    1.79
   4  -1   1   33.34    1.78
   4  -1   1   33.91    1.74
   4  -1   1   32.10    1.74
  -4  -1  -1   32.23    1.74
   4  -1   1   32.72    1.65
  -4  -1  -1   33.97    1.74
  -4   1  -1   32.55    1.75
   4   1   1   35.64    1.74
   4   1   1   33.83    1.74
   4   1   1   32.59    1.77
  -4   1  -1   34.03    1.74
  -4   1  -1   33.00    1.77
  -4   1  -1   33.08    1.74
   4   1   1   33.95    1.82
   4   1   1   34.51    1.78
   4   1   1   35.11    1.77
   4   1   1   32.71    1.73
   4   1   1   34.04    2.16
   4   1   1   33.78    1.70
  -4   1  -1   30.89    2.12
  -5  -1  -1    1.81    0.34
   5  -1   1    1.96    0.31
   5  -1   1    2.60    0.67
   5  -1   1    3.22    0.52
   5  -1   1    3.00    0.57
   5  -1   1    3.20    0.47
  -5  -1  -1    2.27    0.42
   5  -1   1    3.62    0.51
  -5  -1  -1    1.96    0.38
  -5  -1  -1    3.39    0.76
   5  -1   1    3.29    0.53
  -5  -1  -1    3.11    0.50
  -5  -1  -1    3.69    0.60
   5  -1   1    3.05    0.41
   5  -1   1    3.45    0.49
  -5  -1  -1    2.57    0.44
  -5   1  -1    2.17    0.39
   5   1   1    3.16    0.74
   5   1   1    2.07    0.39
  -5   1  -1    3.07    0.51
  -5   1  -1    3.19    0.47
   5   1   1    3.42    0.48
   5   1   1    3.58    0.48
  -5   1  -1    2.65    0.41
   5   1   1    2.47    0.44
  -5   1  -1    2.68    0.70
   5   1   1    2.09    0.38
  -5   1  -1    3.80    0.54
   5   1   1    2.82    0.49
   5   1   1    2.01    0.38
   5   1   1    3.81    0.54
  -5   1  -1    2.29    0.41
  -6  -1  -1   26.53    1.64
  -6  -1  -1   28.80    1.74
  -6  -1  -1   29.13    1.65
   6  -1   1   30.19    1.76
   6  -1   1   29.69    1.64
   6  -1   1   28.94    2.18
  -6  -1  -1   28.57    2.18
   6  -1   1   27.17    1.67
   6  -1   1   28.65    1.54
  -6  -1  -1   27.56    1.67
   6  -1   1   24.50    1.62
   6  -1   1   29.92    1.77
  -6  -1  -1   28.14    1.65
   6  -1   1   27.34    1.63
   6  -1   1   27.97    1.64
  -6   1  -1   24.67    1.58
   6   1   1   28.13    1.67
  -6   1  -1   26.26    1.59
  -6   1  -1   26.99    1.79
   6   1   1   29.78    1.75
   6   1   1   28.40    1.64
  -6   1  -1   27.97    2.16
   6   1   1   23.03    2.03
  -6   1  -1   25.62    1.63
   6   1   1   25.69    1.60
   6   1   1   29.16    1.60
  -6   1  -1   29.10    1.66
   6   1   1   26.80    1.60
   6   1   1   27.19    1.58
  -7  -1  -1    2.65    0.52
  -7  -1  -1    2.68    0.52
   7  -1   1    3.39    0.58
  -7  -1  -1    3.04    0.63
   7  -1   1    2.27    0.46
   7  -1   1    2.50    0.55
   7  -1   1    3.05    0.49
  -7  -1  -1    3.04    0.85
   7  -1   1    3.84    0.67
   7  -1   1    3.82    0.95
  -7  -1  -1    3.49    0.64
  -7  -1  -1    2.31    0.51
  -7  -1  -1    2.46    0.50
   7  -1   1    3.59    0.58
   7  -1   1    2.03    0.46
   7   1   1    2.74    0.56
  -7   1  -1    2.57    0.81
  -7   1  -1    2.71    0.56
  -7   1  -1    2.61    0.52
   7   1   1    2.83    0.51
   7   1   1    1.93    0.40
   7   1   1    2.27    0.65
  -7   1  -1    2.98    0.57
   7   1   1    4.03    1.00
   7   1   1    3.24    0.62
  -7   1  -1    3.40    0.57
  -7   1  -1    2.06    0.47
  -7   1  -1    3.31    0.60
   7   1   1    3.88    0.59
  -8  -1  -1    0.25    0.20
  -8  -1  -1    0.05    0.15
  -8  -1  -1    0.35    0.22
  -8  -1  -1    0.39    0.38
  -8  -1  -1   -0.04    0.15
   8  -1   1    0.47    0.22
  -8  -1  -1    0.17    0.20
   8  -1   1    0.33    0.26
   8  -1   1    0.19    0.17
   8  -1   1    0.11    0.17
   8  -1   1    0.10    0.16
   8  -1   1    0.22    0.33
   8  -1   1    0.34    0.25
  -8  -1  -1    0.32    0.19
   8   1   1    0.50    0.30
  -8   1  -1    0.17    0.14
  -8   1  -1    0.25    0.35
  -8   1  -1    0.05    0.14
  -8   1  -1    0.23    0.19
   8   1   1    0.19    0.19
  -8   1  -1    0.09    0.20
  -8   1  -1    0.18    0.20
   8   1   1   -0.04    0.10
  -8   1  -1    0.03    0.17
   8   1   1    0.05    0.16
  -8   1  -1    0.03    0.11
   8   1   1    0.05    0.10
   8   1   1    0.20    0.34
   8   1   1    0.12    0.16
  -9  -1  -1   33.60    2.80
   9  -1   1   30.18    1.91
  -9  -1  -1   27.26    1.99
  -9  -1  -1   27.27    1.85
  -9  -1  -1   28.91    1.93
   9  -1   1   30.06    2.08
   9  -1   1   25.38    2.94
  -9  -1  -1   27.32    1.86
   9  -1   1   26.57    1.92
  -9  -1  -1   29.33    2.04
  -9  -1  -1   30.27    1.99
   9  -1   1   28.37    1.75
  -9  -1  -1   29.58    1.88
   9  -1   1   33.87    1.98
   9   1   1   29.40    2.04
  -9   1  -1   28.99    1.93
  -9   1  -1   29.18    1.97
  -9   1  -1   30.00    1.96
   9   1   1   28.71    1.82
   9   1   1   30.64    2.00
  -9   1  -1   27.40    1.79
  -9   1  -1   29.63    2.67
   9   1   1   26.13    2.53
   9   1   1   25.94    1.83
  -9   1  -1   28.63    1.88
   9   1   1   28.62    1.84
  -9   1  -1   28.05    1.86
  10  -1   1    0.74    0.54
 -10  -1  -1    0.00    0.22
 -10  -1  -1    0.27    0.18
  10  -1   1   -0.05    0.10
 -10  -1  -1    0.15    0.22
  10  -1   1    0.35    0.25
  10  -1   1    0.21    0.23
 -10  -1  -1    0.18    0.19
 -10  -1  -1    0.13    0.31
 -10  -1  -1   -0.05    0.14
  10  -1   1    0.14    0.22
 -10  -1  -1    0.39    0.26
  10  -1   1    0.15    0.23
 -10  -1  -1   -0.09    0.11
 -10   1  -1    0.50    0.26
  10   1   1    0.30    0.24
 -10   1  -1    0.54    0.34
  10   1   1   -0.10    0.11
 -10   1  -1    0.35    0.30
  10   1   1    0.09    0.20
 -10   1  -1    0.40    0.28
 -10   1  -1    0.34    0.22
 -10   1  -1    0.20    0.23
  10   1   1    0.21    0.23
 -10   1  -1    0.50    0.50
 -11  -1  -1   15.72    1.41
 -11  -1  -1   16.28    1.41
  11  -1   1   16.21    1.25
  11  -1   1   15.96    1.39
 -11  -1  -1   16.12    1.43
  11  -1   1   17.07    1.50
  11  -1   1   12.66    1.68
  11  -1   1   16.37    1.39
 -11  -1  -1   12.87    1.77
 -11  -1  -1   16.75    2.66
  11   1   1   14.81    2.11
  11   1   1   13.20    2.33
  11   1   1   13.65    1.65
  11   1   1   14.65    1.27
 -11   1  -1   16.41    2.66
 -11   1  -1   17.03    1.47
 -11   1  -1   13.09    1.53
  11   1   1   15.47    1.32
 -11   1  -1   16.45    1.49
 -11   1  -1   14.64    1.66
  11   1   1   15.33    1.36
  12  -1   1    1.44    0.82
  12  -1   1    1.66    0.62
 -12  -1  -1    1.19    0.49
  12  -1   1    2.15    0.58
  12  -1   1    2.33    0.57
 -12  -1  -1    1.91    0.64
 -12  -1  -1    2.33    0.68
 -12  -1  -1    1.50    0.52
 -12  -1  -1    1.49    0.86
 -12  -1  -1    1.63    0.53
  12  -1   1    1.39    0.48
  12   1   1    1.30    0.49
 -12   1  -1    1.09    0.48
 -12   1  -1    2.31    0.71
 -12   1  -1    0.95    0.42
 -12   1  -1    0.75    0.73
  12   1   1    1.61    0.56
 -12   1  -1    1.54    0.52
  12   1   1    0.90    0.73
  12   1   1    2.19    0.54
 -12   1  -1    1.66    0.57
  12   1   1    1.59    0.55
 -13  -1  -1    3.99    0.91
  13  -1   1    6.22    1.78
 -13  -1  -1    5.84    1.05
  13  -1   1    5.96    1.05
  13  -1   1    4.58    1.06
 -13  -1  -1    4.77    0.98
  13  -1   1    3.12    0.79
  13  -1   1    5.07    0.84
 -13  -1  -1    5.00    1.04
 -13   1  -1    4.42    0.98
  13   1   1    4.89    1.35
  13   1   1    5.51    0.93
 -13   1  -1    5.27    0.98
 -13   1  -1    5.52    1.78
  13   1   1    6.08    1.76
  13   1   1    5.01    1.08
 -13   1  -1    4.99    1.02
  13   1   1    4.22    0.88
 -14  -2   1    8.46    1.41
 -14  -2   1    9.16    1.46
  14  -2  -1   10.62    1.51
 -14  -2   1   11.73    1.55
 -14  -2   1    9.78    1.62
  14  -2  -1   12.00    1.60
  14  -2  -1   11.05    1.63
 -14   2   1   10.61    1.57
 -14   2   1   11.32    1.66
  14   2  -1   11.76    1.50
  14   2  -1   11.46    1.44
  14   2  -1   11.57    1.51
  14   2  -1   14.33    2.70
 -14   2   1   13.06    1.65
 -13  -2   1    0.55    0.39
 -13  -2   1    0.21    0.26
  13  -2  -1   -0.06    0.17
 -13  -2   1    0.94    0.76
  13  -2  -1    0.39    0.32
  13  -2  -1   -0.02    0.15
 -13  -2   1    0.30    0.29
  13  -2  -1    0.01    0.20
  13  -2  -1   -0.16    0.23
 -13  -2   1    0.05    0.19
 -13   2   1    0.30    0.27
  13   2  -1    0.52    0.37
  13   2  -1    0.60    0.37
 -13   2   1   -0.19    0.25
 -13   2   1    0.37    0.30
 -13   2   1   -0.09    0.22
  13   2  -1   -0.09    0.22
  13   2  -1    0.38    0.61
 -13   2   1    0.05    0.21
  12  -2  -1    3.34    1.22
 -12  -2   1    5.18    1.51
 -12  -2   1    4.72    0.88
  12  -2  -1    4.89    1.03
  12  -2  -1    6.37    0.95
  12  -2  -1    6.39    1.58
 -12  -2   1    4.44    0.91
  12  -2  -1    7.73    1.23
 -12  -2   1    3.98    0.82
 -12  -2   1    5.21    0.99
  12   2  -1    5.32    0.95
  12   2  -1    3.54    1.24
 -12   2   1    5.42    0.99
 -12   2   1    2.06    1.01
 -12   2   1    3.85    0.82
 -12   2   1    4.24    0.88
  12   2  -1    4.45    0.83
  12   2  -1    3.33    0.75
  12   2  -1    4.82    0.86
 -12   2   1    5.95    0.99
  11  -2  -1    8.49    1.19
 -11  -2   1    8.07    1.27
 -11  -2   1    5.16    0.92
  11  -2  -1    4.87    0.96
 -11  -2   1    6.72    1.12
  11  -2  -1    6.92    1.60
 -11  -2   1    6.12    1.03
  11  -2  -1    4.61    0.76
 -11  -2   1    6.94    1.65
  11  -2  -1    6.50    0.90
  11  -2  -1    7.44    1.39
 -11  -2   1    4.83    0.87
  11   2  -1    8.26    1.15
 -11   2   1    5.71    0.92
 -11   2   1    6.82    0.99
  11   2  -1    6.05    0.94
  11   2  -1    5.32    1.46
 -11   2   1    4.96    0.91
 -11   2   1    6.18    0.86
  11   2  -1    4.58    0.77
 -11   2   1    6.32    1.02
 -11   2   1    6.35    1.52
  11   2  -1    7.19    1.14
 -10  -2   1   18.19    1.52
 -10  -2   1   19.99    1.53
 -10  -2   1   20.95    1.50
 -10  -2   1   21.24    2.87
  10  -2  -1   20.38    2.68
  10  -2  -1   17.69    1.43
  10  -2  -1   19.64    1.54
  10  -2  -1   18.57    1.60
  10  -2  -1   18.54    1.50
 -10  -2   1   18.69    1.52
  10  -2  -1   19.40    1.51
 -10  -2   1   18.19    1.46
 -10  -2   1   18.43    1.56
 -10   2   1   18.52    1.50
 -10   2   1   16.81    1.39
  10   2  -1   19.01    1.45
 -10   2   1   16.19    1.41
  10   2  -1   18.31    1.45
 -10   2   1   18.01    1.34
 -10   2   1   16.13    2.39
  10   2  -1   22.99    2.90
  10   2  -1   15.62    1.47
  10   2  -1   18.02    1.50
 -10   2   1   16.52    1.51
  10   2  -1   19.63    1.48
 -10   2   1   19.81    1.53
  -9  -2   1    5.66    0.82
  -9  -2   1    8.12    1.12
   9  -2  -1    5.03    0.80
   9  -2  -1    6.43    1.15
  -9  -2   1    5.95    0.85
   9  -2  -1    3.21    0.99
  -9  -2   1    7.76    1.02
  -9  -2   1    5.65    0.86
   9  -2  -1    5.49    0.99
   9  -2  -1    5.17    0.86
  -9  -2   1    4.81    0.84
  -9  -2   1    3.64    0.70
  -9  -2   1    5.91    1.36
   9  -2  -1    4.21    0.79
  -9   2   1    6.10    1.33
  -9   2   1    4.60    0.77
  -9   2   1    6.39    0.94
   9   2  -1    8.56    1.19
   9   2  -1    5.19    1.26
  -9   2   1    6.63    0.96
   9   2  -1    4.24    0.82
  -9   2   1    5.94    0.86
  -9   2   1    5.42    0.75
   9   2  -1    6.35    1.00
  -9   2   1    6.39    0.89
   9   2  -1    5.03    0.78
  -8  -2   1   26.39    1.77
   8  -2  -1   26.43    1.75
  -8  -2   1   26.28    1.70
  -8  -2   1   27.35    1.78
   8  -2  -1   31.02    1.85
  -8  -2   1   28.91    1.77
  -8  -2   1   30.43    1.89
  -8  -2   1   27.28    2.38
   8  -2  -1   25.82    1.71
   8  -2  -1   28.26    1.91
  -8  -2   1   27.18    1.80
  -8  -2   1   27.25    1.74
   8  -2  -1   22.64    2.63
   8  -2  -1   27.43    1.72
   8   2  -1   29.33    1.77
  -8   2   1   23.81    1.73
   8   2  -1   28.22    2.41
  -8   2   1   27.01    1.84
  -8   2   1   29.00    1.81
   8   2  -1   23.61    1.77
  -8   2   1   27.67    1.77
   8   2  -1   27.48    1.80
  -8   2   1   27.67    1.69
   8   2  -1   26.27    1.75
  -8   2   1   27.32    1.72
  -8   2   1   28.55    2.39
  -8   2   1   29.75    1.81
  -7  -2   1    3.45    0.61
  -7  -2   1    3.50    0.59
   7  -2  -1    2.86    0.58
  -7  -2   1    3.68    0.70
  -7  -2   1    3.28    0.60
   7  -2  -1    1.75    0.37
   7  -2  -1    1.86    0.44
  -7  -2   1    2.76    0.82
  -7  -2   1    1.85    0.42
   7  -2  -1    2.66    0.49
  -7  -2   1    1.67    0.39
  -7  -2   1    3.14    0.56
   7  -2  -1    1.78    0.77
   7   2  -1    2.99    0.81
  -7   2   1    2.17    0.40
  -7   2   1    2.31    0.48
  -7   2   1    1.70    0.40
  -7   2   1    2.72    0.44
   7   2  -1    2.62    0.49
   7   2  -1    3.49    0.63
   7   2  -1    2.35    0.48
  -7   2   1    3.60    0.62
  -7   2   1    2.82    0.52
   7   2  -1    2.52    0.47
  -7   2   1    1.88    0.67
   7   2  -1    2.24    0.43
  -6  -2   1   45.24    3.07
  -6  -2   1   49.12    2.60
   6  -2  -1   49.47    2.70
  -6  -2   1   51.13    2.61
   6  -2  -1   48.18    2.59
   6  -2  -1   47.84    2.53
  -6  -2   1   50.43    2.58
   6  -2  -1   50.93    2.57
  -6  -2   1   50.60    2.59
  -6  -2   1   51.94    2.65
   6  -2  -1   47.45    2.55
   6  -2  -1   51.67    2.60
  -6  -2   1   50.40    2.56
   6  -2  -1   47.75    3.10
   6   2  -1   48.02    2.56
   6   2  -1   48.29    2.58
   6   2  -1   46.64    2.54
  -6   2   1   50.64    2.59
  -6   2   1   49.33    2.48
   6   2  -1   51.78    2.63
  -6   2   1   50.47    2.60
   6   2  -1   51.87    3.20
  -6   2   1   49.10    2.51
  -6   2   1   47.93    3.09
  -6   2   1   47.22    2.65
  -6   2   1   47.08    2.57
  -6   2   1   52.61    2.57
  -5  -2   1   13.63    0.93
  -5  -2   1   12.86    0.92
   5  -2  -1   12.81    0.99
   5  -2  -1   14.17    0.92
  -5  -2   1   13.76    0.96
   5  -2  -1   15.51    0.94
  -5  -2   1   14.99    1.33
  -5  -2   1   12.56    0.94
  -5  -2   1   13.49    0.93
  -5  -2   1   13.28    0.91
   5  -2  -1   13.50    0.93
   5  -2  -1   14.88    0.95
   5  -2  -1   15.43    1.32
  -5  -2   1   13.14    0.94
   5  -2  -1   13.11    0.93
   5   2  -1   13.18    0.96
  -5   2   1   13.96    1.00
  -5   2   1   13.53    0.94
   5   2  -1   15.58    0.96
  -5   2   1   13.56    0.89
  -5   2   1   15.84    0.95
   5   2  -1   14.59    0.97
  -5   2   1   13.55    0.93
  -5   2   1   16.81    1.36
   5   2  -1   13.27    1.55
  -5   2   1   13.93    0.87
   5   2  -1   14.62    0.95
  -5   2   1   13.70    0.94
   5   2  -1   15.16    0.97
   5   2  -1   15.54    0.95
   4  -2  -1   10.00    0.97
   4  -2  -1   10.42    0.80
  -4  -2   1   11.69    1.05
  -4  -2   1   11.53    0.78
  -4  -2   1   10.83    0.76
  -4  -2   1   11.33    0.76
  -4  -2   1   11.91    0.76
   4  -2  -1   11.49    0.76
   4  -2  -1   11.49    0.75
   4  -2  -1   11.52    0.74
  -4  -2   1    9.93    0.72
   4  -2  -1    9.51    0.70
   4  -2  -1   10.72    0.74
  -4  -2   1   11.28    0.77
  -4  -2   1   12.70    0.80
  -4   2   1   12.49    0.78
   4   2  -1   10.82    0.74
  -4   2   1   11.80    0.74
  -4   2   1   14.10    1.10
   4   2  -1   11.70    0.75
  -4   2   1   11.35    0.70
   4   2  -1   12.89    0.79
  -4   2   1   11.09    0.75
  -4   2   1   10.55    0.71
  -4   2   1   12.02    0.77
   4   2  -1   11.26    0.77
  -4   2   1   10.52    0.79
   4   2  -1   12.19    0.80
   4   2  -1   11.11    0.74
   3  -2  -1    0.28    0.10
   3  -2  -1    0.42    0.14
   3  -2  -1    0.28    0.11
  -3  -2   1    0.21    0.10
  -3  -2   1    0.43    0.24
  -3  -2   1    0.57    0.15
  -3  -2   1    0.35    0.13
   3  -2  -1    0.40    0.13
   3  -2  -1    0.42    0.21
   3  -2  -1    0.17    0.09
  -3  -2   1    0.20    0.11
  -3  -2   1    0.39    0.14
  -3  -2   1    0.30    0.12
   3  -2  -1    0.13    0.09
   3  -2  -1    0.41    0.13
  -3  -2   1    0.39    0.13
  -3   2   1    0.34    0.12
  -3   2   1    0.29    0.11
  -3   2   1    0.14    0.10
  -3   2   1    0.42    0.13
  -3   2   1    0.60    0.14
  -3   2   1    0.31    0.14
   3   2  -1    0.34    0.13
  -3   2   1    0.42    0.13
   3   2  -1    0.54    0.26
  -3   2   1    0.09    0.11
   3   2  -1    0.27    0.11
   3   2  -1    0.20    0.10
   3   2  -1    0.52    0.15
   3   2  -1    0.30    0.13
   3   2  -1    0.21    0.10
   2  -2  -1  333.14   15.86
  -2  -2   1  376.14   20.53
   2  -2  -1  400.19   19.31
  -2  -2   1  337.51   19.30
  -2  -2   1  359.94   16.00
  -2  -2   1  376.16   16.06
   2  -2  -1  359.97   15.91
   2  -2  -1  354.49   19.40
  -2   2   1  343.71   18.80
   2   2  -1  389.51   19.89
  -2   2   1  356.27   19.30
   2   2  -1  361.42   16.01
   2   2  -1  344.92   20.11
   2   2  -1  381.16   16.08
   1  -2  -1    1.87    0.14
   1  -2  -1    1.70    0.17
  -1  -2   1    1.73    0.17
   1  -2  -1    2.08    0.14
   1  -2  -1    2.08    0.15
  -1  -2   1    1.80    0.16
  -1  -2   1    2.31    0.32
   1  -2  -1    1.86    0.13
   1  -2  -1    2.00    0.23
  -1  -2   1    1.42    0.17
  -1  -2   1    1.56    0.15
   1  -2  -1    2.34    0.15
  -1  -2   1    2.34    0.17
  -1  -2   1    1.49    0.18
   1   2  -1    1.20    0.18
   1   2  -1    2.00    0.16
   1   2  -1    1.87    0.16
   1   2  -1    1.85    0.15
   1   2  -1    1.87    0.16
   1   2  -1    1.99    0.16
  -1   2   1    1.78    0.14
  -1   2   1    1.92    0.18
   1   2  -1    2.26    0.32
   0  -2   1    0.17    0.04
   0  -2   1    0.00    0.03
   0  -2   1    0.01    0.02
   0  -2   1    0.01    0.03
   0  -2   1    0.09    0.04
   0  -2   1    0.05    0.03
   0   2  -1    0.01    0.02
   0   2  -1    0.02    0.02
   0   2  -1    0.02    0.02
   0   2   1   -0.01    0.02
   0   2  -1    0.02    0.02
   1  -2   1   88.94    6.66
   1  -2   1   99.85    6.50
  -1  -2  -1   97.95    6.61
   1  -2   1   99.07    4.40
  -1  -2  -1   91.54    4.30
   1  -2   1   93.05    4.37
  -1  -2  -1   99.84    6.27
  -1  -2  -1   88.33    4.31
  -1   2  -1   89.82    6.33
   1   2   1   88.70    4.31
   1   2   1   93.79    4.31
  -1   2  -1   90.63    6.75
  -2  -2  -1    4.75    0.34
   2  -2   1    4.44    0.34
  -2  -2  -1    4.66    0.35
  -2  -2  -1    4.75    0.60
  -2  -2  -1    4.51    0.36
   2  -2   1    5.63    0.66
  -2  -2  -1    3.94    0.34
   2  -2   1    4.62    0.36
   2  -2   1    4.32    0.33
   2  -2   1    5.06    0.36
   2  -2   1    4.12    0.35
  -2  -2  -1    4.30    0.36
  -2  -2  -1    4.55    0.34
   2  -2   1    4.71    0.34
  -2  -2  -1    4.21    0.34
   2   2   1    5.24    0.34
   2   2   1    4.64    0.36
  -2   2  -1    3.52    0.35
   2   2   1    4.43    0.33
   2   2   1    4.93    0.28
  -2   2  -1    4.21    0.36
  -2   2  -1    6.16    0.70
  -2   2  -1    4.58    0.35
  -2   2  -1    4.40    0.35
  -2   2  -1    5.02    0.35
   2   2   1    4.66    0.34
   2   2   1    5.25    0.63
   2   2   1    5.00    0.37
   2   2   1    4.18    0.34
  -2   2  -1    4.78    0.34
   3  -2   1    5.94    0.44
   3  -2   1    6.30    0.48
  -3  -2  -1    6.18    0.45
  -3  -2  -1    6.04    0.48
  -3  -2  -1    8.43    0.95
   3  -2   1    5.59    0.44
   3  -2   1    5.60    0.44
   3  -2   1    4.95    0.46
  -3  -2  -1    6.16    0.45
   3  -2   1    6.73    0.49
  -3  -2  -1    5.95    0.46
  -3  -2  -1    5.63    0.46
   3  -2   1    5.52    0.35
   3  -2   1    5.60    0.45
   3  -2   1    6.74    0.87
  -3  -2  -1    5.13    0.42
   3   2   1    4.78    0.44
  -3   2  -1    5.95    0.44
   3   2   1    5.60    0.43
  -3   2  -1    5.62    0.44
   3   2   1    5.27    0.38
  -3   2  -1    5.63    0.46
   3   2   1    5.77    0.44
   3   2   1    5.58    0.45
  -3   2  -1    5.53    0.48
   3   2   1    5.52    0.44
   3   2   1    6.33    0.47
   3   2   1    5.67    0.77
  -3   2  -1    5.65    0.43
  -3   2  -1    4.63    0.42
   3   2   1    6.30    0.48
  -3   2  -1    4.32    0.70
   4  -2   1    1.50    0.27
  -4  -2  -1    1.48    0.32
   4  -2   1    1.51    0.46
   4  -2   1    1.56    0.32
   4  -2   1    1.33    0.22
  -4  -2  -1    1.58    0.32
  -4  -2  -1    1.30    0.29
  -4  -2  -1    1.24    0.43
   4  -2   1    1.75    0.33
   4  -2   1    1.15    0.28
   4  -2   1    1.44    0.29
  -4  -2  -1    1.79    0.33
  -4  -2  -1    2.08    0.40
  -4  -2  -1    0.97    0.25
   4  -2   1    1.16    0.27
   4  -2   1    1.21    0.27
  -4   2  -1    1.60    0.39
   4   2   1    1.39    0.29
   4   2   1    1.67    0.39
  -4   2  -1    1.23    0.26
  -4   2  -1    1.12    0.23
  -4   2  -1    1.21    0.29
   4   2   1    0.75    0.22
  -4   2  -1    1.17    0.42
   4   2   1    1.26    0.27
   4   2   1    1.55    0.47
  -4   2  -1    1.77    0.32
   4   2   1    1.73    0.32
   4   2   1    1.04    0.26
   4   2   1    1.91    0.35
  -4   2  -1    1.62    0.31
   4   2   1    1.39    0.26
   5  -2   1   42.98    2.31
  -5  -2  -1   44.49    2.30
   5  -2   1   42.88    2.32
   5  -2   1   39.85    2.13
   5  -2   1   44.33    2.40
   5  -2   1   45.41    2.30
  -5  -2  -1   43.55    2.33
  -5  -2  -1   44.20    2.30
   5  -2   1   42.89    2.30
   5  -2   1   44.95    2.35
  -5  -2  -1   44.58    2.33
  -5  -2  -1   47.83    2.88
   5  -2   1   43.97    2.79
  -5  -2  -1   47.21    2.41
   5   2   1   46.76    2.23
   5   2   1   49.55    2.92
   5   2   1   44.46    2.30
  -5   2  -1   45.03    2.32
   5   2   1   45.13    2.33
  -5   2  -1   43.04    2.32
   5   2   1   45.41    2.29
  -5   2  -1   43.41    2.27
   5   2   1   47.64    2.40
  -5   2  -1   43.14    2.39
  -5   2  -1   44.49    2.32
  -5   2  -1   53.35    3.28
   5   2   1   43.51    2.28
  -5   2  -1   45.20    2.29
   6  -2   1   61.08    2.92
   6  -2   1   57.31    3.06
   6  -2   1   58.51    3.11
  -6  -2  -1   60.74    3.09
  -6  -2  -1   61.76    3.13
  -6  -2  -1   67.38    3.41
  -6  -2  -1   56.58    3.14
   6  -2   1   60.60    3.69
   6  -2   1   59.65    3.10
   6  -2   1   60.31    3.06
   6  -2   1   64.92    3.25
   6  -2   1   59.89    3.07
  -6  -2  -1   61.11    3.72
  -6  -2  -1   59.60    3.07
  -6  -2  -1   62.54    3.15
   6  -2   1   63.42    3.13
  -6   2  -1   58.83    3.03
  -6   2  -1   64.91    3.13
   6   2   1   61.37    3.06
   6   2   1   55.61    3.04
  -6   2  -1   62.09    3.13
  -6   2  -1   61.42    3.74
  -6   2  -1   53.23    3.77
   6   2   1   63.83    3.10
   6   2   1   63.15    3.76
   6   2   1   63.93    3.01
   6   2   1   56.94    3.08
   6   2   1   61.19    3.18
   6   2   1   59.03    3.12
  -6   2  -1   62.55    3.11
  -6   2  -1   61.16    3.07
   7  -2   1    7.27    0.92
   7  -2   1    5.43    0.74
  -7  -2  -1    4.47    0.72
   7  -2   1    7.60    0.91
   7  -2   1    7.32    0.91
  -7  -2  -1    5.98    1.22
  -7  -2  -1    7.53    0.90
   7  -2   1    8.29    1.39
   7  -2   1    6.34    0.87
  -7  -2  -1    5.20    0.66
  -7  -2  -1    7.32    0.95
  -7  -2  -1    7.69    0.96
  -7  -2  -1    6.53    0.91
   7  -2   1    6.31    0.86
   7   2   1    6.13    0.82
  -7   2  -1    6.59    0.86
   7   2   1    6.67    0.87
  -7   2  -1    7.70    0.95
  -7   2  -1    4.48    0.65
  -7   2  -1    8.84    0.95
   7   2   1    6.82    0.83
  -7   2  -1    5.70    1.15
   7   2   1    6.96    0.86
   7   2   1    6.66    1.28
   7   2   1    6.82    0.63
   7   2   1    8.64    1.03
  -7   2  -1    6.26    0.93
  -7   2  -1    5.17    0.70
   8  -2   1   15.92    2.13
  -8  -2  -1   13.56    1.14
  -8  -2  -1   14.06    1.14
   8  -2   1   13.37    1.12
  -8  -2  -1   14.34    1.13
  -8  -2  -1   14.61    1.19
  -8  -2  -1   11.54    1.13
   8  -2   1   13.65    0.98
  -8  -2  -1   13.11    1.09
   8  -2   1   14.03    1.23
   8  -2   1   12.20    1.06
  -8  -2  -1   18.66    2.36
   8  -2   1   13.46    1.15
   8   2   1   14.03    1.20
   8   2   1   11.96    1.85
   8   2   1   18.27    1.53
  -8   2  -1   15.53    2.14
  -8   2  -1   15.75    1.21
  -8   2  -1   14.65    1.13
  -8   2  -1   13.83    1.14
   8   2   1   12.93    1.08
  -8   2  -1   13.68    1.09
  -8   2  -1   12.42    1.16
   8   2   1   14.31    1.10
  -8   2  -1   15.23    1.17
   8   2   1   13.39    1.05
   9  -2   1    0.63    0.29
  -9  -2  -1    0.38    0.21
   9  -2   1    1.57    0.68
  -9  -2  -1    1.37    0.42
   9  -2   1    0.82    0.35
   9  -2   1    0.57    0.32
  -9  -2  -1    0.77    0.35
  -9  -2  -1    1.59    0.55
   9  -2   1    1.97    0.54
  -9  -2  -1    1.20    0.65
   9  -2   1    0.82    0.33
  -9  -2  -1    1.52    0.50
  -9  -2  -1    1.52    0.47
   9  -2   1    0.97    0.32
  -9  -2  -1    1.20    0.37
  -9   2  -1    0.83    0.34
  -9   2  -1    1.26    0.41
  -9   2  -1    0.72    0.36
   9   2   1    0.96    0.36
  -9   2  -1    1.05    0.37
  -9   2  -1    1.06    0.36
   9   2   1    2.56    0.62
  -9   2  -1    0.56    0.31
   9   2   1    1.20    0.37
   9   2   1    0.92    0.38
   9   2   1    1.07    0.60
   9   2   1    0.45    0.27
  -9   2  -1    1.47    0.73
 -10  -2  -1   10.85    1.32
 -10  -2  -1   13.35    1.60
  10  -2   1   11.64    1.52
 -10  -2  -1   15.01    1.64
  10  -2   1   11.13    0.94
 -10  -2  -1   11.79    2.04
  10  -2   1   10.21    1.95
 -10  -2  -1   12.66    1.42
  10  -2   1   11.77    1.35
 -10  -2  -1   11.40    1.38
  10  -2   1   11.32    1.24
 -10  -2  -1   13.90    1.52
  10  -2   1   10.08    1.33
 -10  -2  -1    8.35    1.04
  10   2   1    9.67    0.99
  10   2   1   13.53    2.19
  10   2   1    9.57    1.23
 -10   2  -1    9.82    1.26
  10   2   1    9.97    1.18
 -10   2  -1   10.90    1.26
  10   2   1    9.27    1.34
 -10   2  -1   13.87    1.57
 -10   2  -1   11.21    2.02
 -10   2  -1   10.20    0.96
  10   2   1   11.01    1.33
 -11  -2  -1    0.09    0.18
  11  -2   1    0.24    0.23
 -11  -2  -1    0.21    0.37
  11  -2   1    0.46    0.43
 -11  -2  -1    0.58    0.36
 -11  -2  -1    0.83    0.55
 -11  -2  -1    0.62    0.33
 -11  -2  -1    0.85    0.39
  11  -2   1    0.86    0.38
  11  -2   1    0.97    0.36
  11  -2   1    0.54    0.38
  11  -2   1    0.34    0.30
 -11   2  -1    0.07    0.17
 -11   2  -1    0.46    0.33
 -11   2  -1    0.61    0.36
  11   2   1    0.42    0.29
  11   2   1    1.00    0.61
  11   2   1    0.34    0.27
 -11   2  -1    0.40    0.32
  11   2   1    0.16    0.23
 -11   2  -1    0.90    0.69
 -11   2  -1    0.51    0.33
  11   2   1    0.88    0.37
  12  -2   1    1.41    0.42
  12  -2   1    1.13    0.47
 -12  -2  -1    1.58    0.61
 -12  -2  -1    1.97    0.61
  12  -2   1    1.29    0.47
 -12  -2  -1    2.46    0.66
 -12  -2  -1    1.16    0.73
  12  -2   1    0.89    0.76
 -12  -2  -1    1.76    0.60
  12  -2   1    2.39    0.65
  12   2   1    1.38    0.81
 -12   2  -1    1.29    0.48
  12   2   1    1.09    0.54
 -12   2  -1    1.28    0.48
 -12   2  -1    2.65    1.16
  12   2   1    1.55    0.49
  12   2   1    1.63    0.51
 -12   2  -1    1.81    0.65
  12   2   1    2.39    0.61
 -12   2  -1    1.70    0.55
 -13  -2  -1    0.82    0.44
  13  -2   1    0.80    0.39
  13  -2   1    1.65    0.59
  13  -2   1    0.19    0.27
 -13  -2  -1    1.42    0.59
 -13  -2  -1    2.18    1.39
 -13  -2  -1    1.27    0.51
  13  -2   1    1.04    0.41
  13   2   1    0.81    0.36
  13   2   1    0.69    0.36
 -13   2  -1    1.96    1.09
  13   2   1    0.38    0.30
 -13   2  -1    1.03    0.53
 -13   2  -1    0.83    0.40
 -13   2  -1    1.73    0.60
  14  -3  -1    3.79    0.74
  14  -3  -1    1.79    0.61
 -14  -3   1    3.19    0.84
 -14  -3   1    2.70    0.79
 -14  -3   1    1.97    0.68
 -14  -3   1    3.48    0.85
  14  -3  -1    2.07    0.61
  14  -3  -1    1.86    0.63
 -14   3   1    2.02    0.65
  14   3  -1    2.76    0.76
 -14   3   1    2.33    0.72
 -14   3   1    2.74    0.73
  14   3  -1    3.48    1.24
  14   3  -1    1.89    0.60
  14   3  -1    2.08    0.61
  13  -3  -1    1.08    0.41
 -13  -3   1    2.07    0.63
  13  -3  -1    1.49    0.64
 -13  -3   1    0.69    0.39
 -13  -3   1    1.47    0.57
  13  -3  -1    1.79    0.63
 -13  -3   1    0.84    0.44
  13  -3  -1    1.24    0.50
 -13   3   1    1.09    0.38
  13   3  -1    0.77    0.46
 -13   3   1    1.04    0.75
  13   3  -1    1.81    0.62
  13   3  -1    0.38    0.53
  13   3  -1    1.35    0.51
 -13   3   1    2.11    0.71
 -13   3   1    1.93    0.60
  13   3  -1    1.14    0.46
 -13   3   1    1.07    0.49
 -12  -3   1    0.59    0.57
 -12  -3   1    0.38    0.35
  12  -3  -1    0.65    0.50
  12  -3  -1    0.09    0.19
  12  -3  -1    0.50    0.30
 -12  -3   1    0.35    0.35
  12  -3  -1   -0.02    0.17
  12  -3  -1   -0.09    0.21
 -12  -3   1    0.49    0.36
 -12  -3   1    0.16    0.21
  12   3  -1    0.28    0.27
 -12   3   1   -0.08    0.10
  12   3  -1    0.18    0.26
  12   3  -1    0.14    0.20
 -12   3   1    0.21    0.24
 -12   3   1    0.15    0.37
 -12   3   1    0.16    0.21
  12   3  -1    0.87    0.76
  12   3  -1    0.24    0.26
 -11  -3   1    0.15    0.18
 -11  -3   1    0.03    0.21
  11  -3  -1    0.42    0.24
 -11  -3   1    0.30    0.27
  11  -3  -1    0.21    0.31
  11  -3  -1    0.24    0.38
  11  -3  -1    0.59    0.37
  11  -3  -1    0.44    0.34
 -11  -3   1    0.56    0.53
 -11  -3   1    0.36    0.29
 -11  -3   1    0.23    0.27
 -11  -3   1    0.41    0.31
  11   3  -1    0.06    0.24
 -11   3   1    0.57    0.34
 -11   3   1    0.27    0.28
  11   3  -1    0.50    0.51
  11   3  -1    0.55    0.31
 -11   3   1   -0.01    0.13
 -11   3   1    0.52    0.27
 -11   3   1    0.16    0.24
  11   3  -1    0.53    0.37
 -11   3   1    0.19    0.21
  11   3  -1    0.25    0.22
  11   3  -1    0.45    0.33
 -11   3   1    0.61    0.62
  10  -3  -1    2.26    0.51
 -10  -3   1    1.75    0.53
  10  -3  -1    1.34    0.43
 -10  -3   1    2.60    0.62
 -10  -3   1    3.16    0.76
  10  -3  -1    1.91    0.83
 -10  -3   1    1.86    0.52
 -10  -3   1    1.55    0.51
  10  -3  -1    2.20    0.59
  10  -3  -1    1.66    0.51
 -10  -3   1    2.25    0.62
 -10  -3   1    2.01    0.86
  10  -3  -1    2.05    0.55
 -10  -3   1    2.79    0.68
  10   3  -1    2.96    0.68
 -10   3   1    3.13    0.69
 -10   3   1    2.41    0.55
  10   3  -1    2.64    0.65
  10   3  -1    1.73    0.95
  10   3  -1    2.53    0.68
 -10   3   1    2.20    0.53
 -10   3   1    2.00    0.45
  10   3  -1    2.11    0.53
 -10   3   1    2.80    0.63
 -10   3   1    2.56    0.96
 -10   3   1    1.99    0.51
   9  -3  -1    1.88    0.50
  -9  -3   1    1.30    0.44
  -9  -3   1    1.63    0.54
  -9  -3   1    2.03    0.48
  -9  -3   1    2.36    0.87
   9  -3  -1    0.92    0.39
   9  -3  -1    2.93    0.98
  -9  -3   1    0.98    0.32
   9  -3  -1    1.22    0.39
   9  -3  -1    1.16    0.42
   9  -3  -1    1.44    0.44
  -9  -3   1    1.26    0.41
  -9  -3   1    1.58    0.54
  -9  -3   1    1.23    0.41
  -9   3   1    1.52    0.48
  -9   3   1    1.79    0.45
   9   3  -1    1.79    0.48
   9   3  -1    1.44    0.47
  -9   3   1    1.93    0.49
  -9   3   1    1.80    0.49
   9   3  -1    2.28    0.54
  -9   3   1    2.00    0.73
   9   3  -1    1.42    0.67
   9   3  -1    1.92    0.48
  -9   3   1    1.02    0.37
  -9   3   1    2.02    0.53
   8  -3  -1   14.28    1.16
  -8  -3   1   11.93    1.01
   8  -3  -1   11.27    0.98
  -8  -3   1   11.41    1.78
  -8  -3   1   11.97    1.08
   8  -3  -1   14.05    1.93
  -8  -3   1   15.40    1.17
  -8  -3   1   13.69    1.10
  -8  -3   1   11.53    1.02
  -8  -3   1   13.96    1.09
  -8  -3   1   11.16    1.05
   8  -3  -1   12.86    1.08
   8  -3  -1   12.53    1.03
   8  -3  -1   10.96    1.01
   8   3  -1   11.86    1.01
   8   3  -1   13.44    1.94
  -8   3   1   10.87    1.69
  -8   3   1   12.07    1.05
   8   3  -1   12.15    1.09
   8   3  -1   12.86    1.10
  -8   3   1   13.54    1.08
   8   3  -1   13.21    1.07
  -8   3   1   13.57    1.10
  -8   3   1   12.20    0.98
  -8   3   1   13.54    1.05
  -8   3   1   13.67    0.97
  -8   3   1   11.54    1.09
  -7  -3   1    3.35    0.60
   7  -3  -1    1.85    0.63
  -7  -3   1    3.23    0.89
   7  -3  -1    2.37    0.51
   7  -3  -1    2.33    0.44
   7  -3  -1    2.35    0.47
   7  -3  -1    2.52    0.58
  -7  -3   1    2.97    0.46
  -7  -3   1    2.80    0.59
  -7  -3   1    2.46    0.54
  -7  -3   1    3.03    0.55
  -7  -3   1    2.76    0.51
   7  -3  -1    3.49    0.66
  -7  -3   1    2.77    0.53
  -7   3   1    2.01    0.43
  -7   3   1    1.83    0.77
  -7   3   1    2.17    0.45
   7   3  -1    2.42    0.48
   7   3  -1    2.36    0.73
  -7   3   1    1.79    0.41
  -7   3   1    2.63    0.52
  -7   3   1    2.53    0.43
   7   3  -1    2.80    0.55
   7   3  -1    2.62    0.58
   7   3  -1    3.34    0.60
  -7   3   1    3.11    0.57
   6  -3  -1    7.97    0.71
  -6  -3   1    7.91    0.72
   6  -3  -1    8.60    0.81
  -6  -3   1    8.44    0.75
  -6  -3   1    8.94    0.73
  -6  -3   1    8.34    0.75
  -6  -3   1    8.91    1.35
   6  -3  -1    8.18    0.71
  -6  -3   1    9.04    0.73
   6  -3  -1    9.11    0.73
   6  -3  -1    8.05    1.26
  -6  -3   1    8.22    0.75
   6  -3  -1    8.15    0.69
   6  -3  -1    9.74    0.77
  -6  -3   1    8.92    0.74
  -6   3   1    6.84    0.67
  -6   3   1    8.29    0.64
   6   3  -1    8.51    0.72
  -6   3   1    9.10    0.70
   6   3  -1    7.86    0.71
  -6   3   1    9.61    1.37
   6   3  -1    8.26    0.71
   6   3  -1    8.01    0.70
  -6   3   1    8.40    0.79
   6   3  -1    8.40    0.76
   6   3  -1    7.20    1.22
   6   3  -1    8.84    1.02
  -6   3   1    7.83    0.71
  -6   3   1    7.77    0.71
  -6   3   1    9.48    0.73
  -5  -3   1    1.02    0.29
   5  -3  -1    1.09    0.30
  -5  -3   1    0.78    0.24
  -5  -3   1    1.13    0.45
   5  -3  -1    0.64    0.19
   5  -3  -1    1.43    0.33
   5  -3  -1    0.57    0.24
  -5  -3   1    1.04    0.25
  -5  -3   1    1.12    0.30
   5  -3  -1    0.62    0.32
   5  -3  -1    0.86    0.26
   5  -3  -1    0.37    0.18
  -5  -3   1    0.68    0.21
  -5  -3   1    1.04    0.30
  -5  -3   1    1.16    0.28
  -5   3   1    0.79    0.25
  -5   3   1    0.68    0.21
  -5   3   1    0.57    0.20
   5   3  -1    0.90    0.26
   5   3  -1    1.07    0.26
  -5   3   1    0.66    0.21
  -5   3   1    1.01    0.25
   5   3  -1    0.69    0.36
   5   3  -1    1.03    0.28
   5   3  -1    0.81    0.24
   5   3  -1    1.06    0.28
   5   3  -1    0.85    0.23
  -5   3   1    0.94    0.27
  -5   3   1    1.09    0.43
  -5   3   1    1.06    0.23
   4  -3  -1    4.46    0.41
  -4  -3   1    3.88    0.48
  -4  -3   1    5.12    0.44
  -4  -3   1    5.39    0.61
  -4  -3   1    4.70    0.44
   4  -3  -1    4.56    0.73
  -4  -3   1    5.62    0.85
   4  -3  -1    4.72    0.43
   4  -3  -1    5.10    0.44
  -4  -3   1    5.57    0.46
   4  -3  -1    4.47    0.42
  -4  -3   1    3.53    0.46
   4  -3  -1    5.02    0.42
  -4  -3   1    4.32    0.49
   4  -3  -1    6.09    0.75
   4   3  -1    4.86    0.45
  -4   3   1    4.23    0.39
  -4   3   1    4.32    0.41
  -4   3   1    4.32    0.37
  -4   3   1    4.35    0.51
   4   3  -1    6.13    0.69
  -4   3   1    4.74    0.41
  -4   3   1    4.78    0.54
   4   3  -1    6.11    0.49
   4   3  -1    4.68    0.55
  -4   3   1    4.75    0.43
   4   3  -1    4.64    0.43
   4   3  -1    5.00    0.43
   4   3  -1    5.56    0.88
  -4   3   1    3.22    0.64
  -3  -3   1    3.50    0.41
  -3  -3   1    3.00    0.38
   3  -3  -1    2.48    0.23
   3  -3  -1    3.57    0.40
  -3  -3   1    2.08    0.46
  -3  -3   1    2.80    0.35
  -3  -3   1    2.81    0.35
   3  -3  -1    2.36    0.30
   3  -3  -1    2.06    0.29
  -3  -3   1    2.75    0.36
   3  -3  -1    2.69    0.35
   3  -3  -1    2.67    0.40
  -3  -3   1    2.08    0.28
  -3  -3   1    2.02    0.28
   3  -3  -1    2.12    0.44
   3  -3  -1    2.79    0.33
  -3   3   1    2.59    0.28
   3   3  -1    2.65    0.36
   3   3  -1    2.86    0.36
   3   3  -1    2.27    0.33
   3   3  -1    2.93    0.37
  -3   3   1    2.85    0.33
   3   3  -1    2.68    0.52
   3   3  -1    3.35    0.41
  -3   3   1    3.24    0.37
  -3   3   1    2.12    0.26
  -3   3   1    2.53    0.32
  -3   3   1    2.34    0.32
  -3   3   1    3.19    0.41
   3   3  -1    2.12    0.29
   2  -3  -1    7.66    0.43
   2  -3  -1    7.26    0.44
  -2  -3   1    8.24    0.48
  -2  -3   1    7.82    0.49
   2  -3  -1    7.55    0.45
  -2  -3   1    7.02    0.47
   2  -3  -1    7.31    0.43
   2  -3  -1    7.40    0.51
   2  -3  -1    7.48    0.51
  -2  -3   1    7.57    0.49
  -2  -3   1    7.71    0.49
   2  -3  -1    7.29    0.57
  -2  -3   1    8.38    0.68
  -2  -3   1    7.23    0.45
  -2  -3   1    7.75    0.51
   2   3  -1    7.40    0.47
   2   3  -1    7.53    0.45
  -2   3   1    7.62    0.42
  -2   3   1    8.21    0.52
  -2   3   1    8.08    0.45
   2   3  -1    8.03    0.67
  -2   3   1    7.04    0.57
   2   3  -1    7.70    0.48
   2   3  -1    7.75    0.48
  -2   3   1    7.33    0.42
   2   3  -1    7.02    0.51
   2   3  -1    7.71    0.46
   2   3  -1    7.53    0.49
  -2   3   1    7.45    0.45
  -1  -3   1  107.41    7.95
  -1  -3   1  144.16    8.22
  -1  -3   1  120.97    5.63
   1  -3  -1  123.43    5.42
   1  -3  -1  120.58    6.60
   1  -3  -1  117.00    5.42
   1  -3  -1  129.86    6.94
  -1  -3   1  127.35    5.67
  -1   3   1  119.64    6.61
   1   3  -1  120.62    5.65
  -1   3   1  127.15    5.44
  -1   3   1  123.57    5.42
  -1   3   1  118.53    6.77
   1   3  -1  123.54    5.65
   0  -3   1  184.25   10.89
   0  -3   1  197.84    8.56
   0  -3   1  194.52    8.56
   0  -3  -1  204.75    8.31
   0  -3  -1  193.77    8.89
   0  -3  -1  198.72    8.81
   0  -3  -1  205.82    8.32
   0  -3   1  205.91   10.68
   0   3   1  183.54    8.30
   0   3  -1  191.36    8.55
   0   3   1  175.74    8.80
   0   3   1  187.78    8.93
   0   3   1  189.56    8.30
   0   3  -1  192.85    8.55
   1  -3   1    3.50    0.26
   1  -3   1    3.30    0.24
  -1  -3  -1    3.27    0.23
  -1  -3  -1    3.08    0.22
  -1  -3  -1    2.68    0.34
   1  -3   1    3.36    0.29
   1  -3   1    4.21    0.48
  -1  -3  -1    3.63    0.29
   1  -3   1    3.01    0.23
   1  -3   1    3.26    0.25
   1  -3   1    3.46    0.24
  -1  -3  -1    3.21    0.23
  -1  -3  -1    2.88    0.24
  -1  -3  -1    3.22    0.22
  -1   3  -1    3.26    0.24
  -1   3  -1    3.36    0.26
   1   3   1    3.10    0.22
   1   3   1    2.76    0.22
  -1   3  -1    3.27    0.24
   1   3   1    2.56    0.26
  -1   3  -1    3.20    0.23
   1   3   1    3.55    0.24
  -1   3  -1    3.16    0.25
   1   3   1    3.68    0.24
  -1   3  -1    3.26    0.18
   1   3   1    3.43    0.39
   1   3   1    3.35    0.21
  -2  -3  -1   14.23    0.78
  -2  -3  -1   14.41    0.80
  -2  -3  -1   14.01    0.80
  -2  -3  -1   14.91    0.79
   2  -3   1   14.91    0.79
  -2  -3  -1   14.55    0.79
   2  -3   1   14.68    0.84
  -2  -3  -1   15.51    1.01
   2  -3   1   14.51    0.85
  -2  -3  -1   14.33    0.81
   2  -3   1   15.61    0.81
   2  -3   1   14.93    0.79
  -2  -3  -1   13.59    0.83
   2  -3   1   14.71    0.81
   2  -3   1   14.38    1.00
   2   3   1   13.56    1.08
  -2   3  -1   13.76    0.84
  -2   3  -1   14.62    0.81
   2   3   1   14.38    0.81
   2   3   1   15.13    0.78
   2   3   1   14.87    0.80
   2   3   1   15.04    0.85
  -2   3  -1   13.95    0.84
   2   3   1   15.18    0.79
   2   3   1   14.06    0.80
  -2   3  -1   14.05    0.79
  -2   3  -1   15.20    0.79
  -2   3  -1   14.51    0.79
  -3  -3  -1    3.98    0.47
  -3  -3  -1    3.16    0.39
  -3  -3  -1    3.89    0.65
  -3  -3  -1    3.39    0.40
   3  -3   1    3.76    0.43
  -3  -3  -1    4.32    0.52
  -3  -3  -1    4.12    0.46
   3  -3   1    3.32    0.41
   3  -3   1    3.91    0.35
   3  -3   1    4.16    0.40
   3  -3   1    3.98    0.65
   3  -3   1    4.84    0.52
   3  -3   1    3.20    0.45
  -3  -3  -1    3.88    0.44
   3  -3   1    4.11    0.47
  -3   3  -1    3.39    0.40
  -3   3  -1    4.39    0.38
  -3   3  -1    4.14    0.37
   3   3   1    4.04    0.35
   3   3   1    3.72    0.33
  -3   3  -1    3.45    0.60
   3   3   1    3.03    0.57
   3   3   1    3.48    0.43
   3   3   1    4.16    0.49
   3   3   1    3.97    0.37
  -3   3  -1    3.69    0.45
   3   3   1    4.69    0.48
   3   3   1    3.70    0.43
  -3   3  -1    3.84    0.34
   4  -3   1   77.18    3.80
  -4  -3  -1   78.04    4.27
   4  -3   1   80.88    4.29
   4  -3   1   85.85    3.84
  -4  -3  -1   78.00    3.85
   4  -3   1   85.78    3.89
  -4  -3  -1   79.03    3.81
  -4  -3  -1   84.29    3.84
  -4  -3  -1   82.07    3.83
  -4   3  -1   86.28    3.99
   4   3   1   79.75    3.81
  -4   3  -1   88.89    4.37
  -4   3  -1   77.82    3.91
   4   3   1   82.26    3.86
   4   3   1   83.72    3.84
   4   3   1   88.78    4.38
  -5  -3  -1   15.61    1.00
   5  -3   1   14.81    1.35
   5  -3   1   14.51    0.98
   5  -3   1   15.96    1.00
   5  -3   1   14.25    0.96
  -5  -3  -1   14.51    1.36
  -5  -3  -1   14.82    1.04
  -5  -3  -1   14.04    0.99
   5  -3   1   14.01    0.83
   5  -3   1   14.49    1.02
   5  -3   1   12.79    0.96
  -5  -3  -1   13.68    0.96
   5  -3   1   15.23    1.08
  -5  -3  -1   15.02    0.98
   5  -3   1   12.91    0.97
  -5  -3  -1   15.36    1.02
   5   3   1   14.61    0.97
   5   3   1   13.36    0.97
  -5   3  -1   13.44    1.03
   5   3   1   14.32    1.35
   5   3   1   15.43    1.01
   5   3   1   14.01    0.96
  -5   3  -1   14.09    0.95
   5   3   1   16.40    1.06
  -5   3  -1   13.31    0.96
  -5   3  -1   14.57    1.00
  -5   3  -1   15.31    0.98
   5   3   1   16.09    0.91
  -5   3  -1   14.83    1.66
   5   3   1   15.73    1.03
  -5   3  -1   14.87    1.00
   6  -3   1   42.99    2.32
   6  -3   1   42.86    2.08
  -6  -3  -1   44.49    2.38
  -6  -3  -1   40.33    2.29
   6  -3   1   41.65    2.24
   6  -3   1   41.62    2.25
  -6  -3  -1   40.76    2.25
  -6  -3  -1   42.56    2.27
   6  -3   1   41.49    2.29
  -6  -3  -1   43.50    2.31
   6  -3   1   42.83    2.40
  -6  -3  -1   36.10    2.74
   6  -3   1   40.11    2.26
  -6  -3  -1   41.68    2.26
   6   3   1   41.07    2.85
  -6   3  -1   38.87    2.25
   6   3   1   40.78    2.24
  -6   3  -1   42.03    2.83
   6   3   1   44.47    2.36
   6   3   1   42.28    2.26
   6   3   1   41.75    2.26
  -6   3  -1   40.68    2.28
  -6   3  -1   45.27    2.31
  -6   3  -1   41.07    2.24
   6   3   1   40.95    2.23
   6   3   1   40.61    2.28
   6   3   1   43.68    2.16
  -6   3  -1   41.96    2.22
  -7  -3  -1    0.22    0.33
  -7  -3  -1    0.32    0.27
  -7  -3  -1    0.78    0.30
  -7  -3  -1    0.38    0.23
   7  -3   1    0.28    0.18
   7  -3   1    0.55    0.27
   7  -3   1    0.57    0.21
   7  -3   1    0.50    0.26
   7  -3   1    0.33    0.23
  -7  -3  -1    0.43    0.24
  -7  -3  -1    0.32    0.19
   7  -3   1    0.67    0.45
  -7  -3  -1    0.52    0.25
   7  -3   1    0.19    0.17
  -7   3  -1    0.40    0.27
  -7   3  -1    0.31    0.32
   7   3   1    0.33    0.17
  -7   3  -1    0.74    0.30
   7   3   1    0.91    0.46
   7   3   1    0.60    0.25
  -7   3  -1    0.60    0.27
  -7   3  -1    0.74    0.28
   7   3   1    0.47    0.21
  -7   3  -1    0.47    0.20
   7   3   1    0.56    0.32
  -7   3  -1    0.34    0.20
   7   3   1    0.76    0.32
   7   3   1    0.13    0.14
  -7   3  -1    0.11    0.17
  -8  -3  -1   31.72    1.95
  -8  -3  -1   28.53    1.93
   8  -3   1   23.93    2.32
  -8  -3  -1   30.49    1.86
   8  -3   1   26.76    1.84
  -8  -3  -1   27.95    1.85
   8  -3   1   30.03    1.66
   8  -3   1   28.36    1.87
  -8  -3  -1   27.45    1.81
   8  -3   1   29.29    1.83
   8  -3   1   31.33    2.03
  -8  -3  -1   28.44    2.49
   8  -3   1   27.53    1.87
  -8   3  -1   30.41    1.91
  -8   3  -1   30.52    1.73
  -8   3  -1   31.40    2.58
  -8   3  -1   28.77    1.80
   8   3   1   29.66    1.96
  -8   3  -1   29.38    1.87
   8   3   1   27.66    2.47
   8   3   1   29.33    1.90
   8   3   1   29.77    1.83
   8   3   1   28.18    1.81
  -8   3  -1   29.16    1.83
   8   3   1   29.41    1.75
  -8   3  -1   28.14    1.85
  -9  -3  -1   -0.10    0.07
   9  -3   1   -0.09    0.10
   9  -3   1   -0.06    0.09
  -9  -3  -1    0.00    0.04
  -9  -3  -1    0.09    0.14
   9  -3   1    0.04    0.13
   9  -3   1    0.00    0.08
  -9  -3  -1    0.23    0.21
   9  -3   1   -0.09    0.11
   9  -3   1    0.38    0.25
   9  -3   1    0.05    0.27
  -9  -3  -1    0.09    0.22
  -9  -3  -1    0.11    0.18
  -9  -3  -1   -0.06    0.25
  -9   3  -1    0.05    0.18
  -9   3  -1    0.03    0.18
  -9   3  -1    0.04    0.16
  -9   3  -1   -0.05    0.08
  -9   3  -1   -0.04    0.15
   9   3   1   -0.05    0.10
  -9   3  -1    0.04    0.30
   9   3   1   -0.08    0.11
   9   3   1   -0.08    0.12
   9   3   1   -0.11    0.15
   9   3   1    0.07    0.18
  -9   3  -1    0.13    0.19
   9   3   1   -0.04    0.17
 -10  -3  -1    4.66    0.85
 -10  -3  -1    2.53    0.98
  10  -3   1    4.64    0.79
  10  -3   1    4.86    0.92
 -10  -3  -1    3.32    0.71
  10  -3   1    6.00    1.12
 -10  -3  -1    3.52    0.75
  10  -3   1    3.26    1.05
 -10  -3  -1    4.77    0.87
  10  -3   1    4.58    0.84
  10  -3   1    4.34    0.67
 -10  -3  -1    5.86    1.04
 -10  -3  -1    3.71    0.71
 -10   3  -1    3.07    1.07
 -10   3  -1    4.56    0.71
  10   3   1    3.99    0.76
  10   3   1    4.35    0.80
 -10   3  -1    4.96    0.89
 -10   3  -1    3.27    0.69
  10   3   1    3.90    0.70
 -10   3  -1    2.84    0.63
  10   3   1    5.16    1.35
  10   3   1    3.48    0.67
  10   3   1    2.90    0.60
  11  -3   1    0.12    0.23
  11  -3   1    0.31    0.33
  11  -3   1    0.49    0.26
 -11  -3  -1    0.46    0.31
 -11  -3  -1    0.34    0.29
  11  -3   1    0.03    0.18
  11  -3   1    0.73    0.39
  11  -3   1    0.39    0.44
 -11  -3  -1   -0.04    0.26
 -11  -3  -1    0.36    0.34
 -11  -3  -1    0.40    0.31
 -11   3  -1    0.20    0.23
  11   3   1    0.60    0.32
  11   3   1    0.32    0.46
  11   3   1    0.06    0.16
 -11   3  -1    0.75    0.63
 -11   3  -1    0.27    0.29
 -11   3  -1    0.70    0.29
 -11   3  -1    0.27    0.18
  11   3   1    0.77    0.40
 -11   3  -1    0.52    0.34
  11   3   1    0.41    0.27
  12  -3   1    3.61    0.64
  12  -3   1    3.86    1.15
 -12  -3  -1    3.71    0.85
  12  -3   1    3.82    1.31
  12  -3   1    4.49    0.90
 -12  -3  -1    2.32    0.68
  12  -3   1    2.91    0.79
 -12  -3  -1    3.49    0.80
 -12  -3  -1    3.94    0.90
  12   3   1    5.05    0.91
  12   3   1    2.97    0.76
 -12   3  -1    3.72    0.82
 -12   3  -1    4.41    0.87
  12   3   1    3.29    0.71
 -12   3  -1    5.09    1.56
  12   3   1    2.83    1.15
  12   3   1    4.77    0.87
 -12   3  -1    4.51    0.93
 -13  -3  -1    1.53    0.55
 -13  -3  -1    1.40    0.60
  13  -3   1    0.73    0.42
 -13  -3  -1    0.58    0.67
 -13  -3  -1    1.45    0.54
  13  -3   1    1.19    0.40
  13  -3   1    1.15    0.47
 -13  -3  -1    1.09    0.56
  13  -3   1    1.04    0.41
  13   3   1    1.36    0.49
 -13   3  -1    1.14    0.50
 -13   3  -1    1.86    0.62
  13   3   1    0.67    0.34
  13   3   1    1.99    0.71
 -13   3  -1    1.61    0.56
 -13   3  -1    0.63    0.34
  13   3   1    0.73    0.41
  13   3   1    1.31    0.84
 -14  -4   1    4.50    0.97
 -14  -4   1    5.30    1.13
 -14  -4   1    5.50    1.14
  14  -4  -1    4.22    0.98
  14  -4  -1    4.68    0.94
  14  -4  -1    5.11    1.04
  14  -4  -1    5.61    0.87
 -14  -4   1    4.86    1.01
  14   4  -1    3.92    0.83
  14   4  -1    5.22    0.98
 -14   4   1    6.96    1.17
  14   4  -1    5.06    1.00
 -14   4   1    3.54    0.84
  14   4  -1    4.11    1.23
 -14   4   1    5.73    1.05
 -13  -4   1    1.12    0.54
  13  -4  -1    0.06    0.22
 -13  -4   1    0.39    0.27
  13  -4  -1    0.55    0.36
 -13  -4   1    0.83    0.45
  13  -4  -1    0.60    0.41
 -13  -4   1    0.65    0.44
  13  -4  -1    1.37    0.62
  13   4  -1    0.27    0.32
  13   4  -1    0.20    0.25
  13   4  -1    0.61    0.84
 -13   4   1    0.78    0.38
  13   4  -1    0.28    0.33
  13   4  -1    0.93    0.44
 -13   4   1    0.32    0.26
 -13   4   1    0.76    0.40
 -13   4   1    0.77    0.33
 -12  -4   1    4.18    0.84
 -12  -4   1    2.91    0.75
 -12  -4   1    1.77    0.57
  12  -4  -1    1.40    0.49
  12  -4  -1    3.25    0.81
  12  -4  -1    3.80    1.27
  12  -4  -1    2.18    0.68
  12  -4  -1    2.47    0.57
 -12  -4   1    2.12    0.67
 -12  -4   1    3.82    1.27
  12  -4  -1    2.37    0.68
 -12   4   1    3.75    1.30
 -12   4   1    1.59    0.56
  12   4  -1    1.91    0.60
 -12   4   1    2.02    0.58
 -12   4   1    2.93    0.74
  12   4  -1    2.78    0.78
  12   4  -1    2.66    1.10
  12   4  -1    3.47    0.69
 -11  -4   1    0.02    0.16
  11  -4  -1    0.08    0.20
  11  -4  -1   -0.01    0.20
  11  -4  -1   -0.15    0.12
  11  -4  -1    0.37    0.32
  11  -4  -1    0.34    0.22
  11  -4  -1    0.03    0.24
 -11  -4   1    0.14    0.19
 -11  -4   1   -0.06    0.07
 -11  -4   1    0.06    0.17
 -11  -4   1    0.25    0.25
 -11  -4   1   -0.08    0.20
 -11   4   1    0.11    0.15
 -11   4   1    0.67    0.39
  11   4  -1   -0.08    0.11
  11   4  -1   -0.15    0.16
  11   4  -1    0.29    0.26
 -11   4   1    0.17    0.23
  11   4  -1    0.16    0.15
 -11   4   1   -0.03    0.09
  11   4  -1    0.20    0.19
  11   4  -1    0.49    0.53
 -11   4   1   -0.05    0.23
 -11   4   1    0.65    0.33
  10  -4  -1   10.67    1.92
  10  -4  -1   13.55    1.30
  10  -4  -1   14.23    1.29
 -10  -4   1   14.53    1.30
 -10  -4   1   12.49    1.18
 -10  -4   1   18.01    2.60
  10  -4  -1   14.15    1.28
  10  -4  -1   14.09    1.24
 -10  -4   1   14.03    1.25
  10  -4  -1   15.33    1.42
 -10  -4   1   14.52    1.32
 -10  -4   1   15.67    1.32
 -10  -4   1   13.63    1.30
 -10   4   1   12.02    1.38
  10   4  -1   14.91    1.31
 -10   4   1   13.61    1.15
  10   4  -1   11.89    2.09
  10   4  -1   14.82    1.34
 -10   4   1   14.12    1.28
 -10   4   1   15.08    2.27
  10   4  -1   14.18    1.23
  10   4  -1   19.25    2.60
 -10   4   1   14.33    1.27
 -10   4   1   16.24    1.28
 -10   4   1   14.03    1.10
   9  -4  -1   15.33    1.37
  -9  -4   1   13.68    1.16
  -9  -4   1   14.26    2.18
  -9  -4   1   14.74    1.25
   9  -4  -1   15.60    1.27
  -9  -4   1   12.28    1.18
  -9  -4   1   13.99    1.21
   9  -4  -1   12.41    1.91
   9  -4  -1   13.17    1.23
   9  -4  -1   14.60    1.22
  -9  -4   1   15.38    1.28
  -9  -4   1   14.88    1.23
   9  -4  -1   14.53    1.19
  -9  -4   1   14.07    1.19
  -9   4   1   16.61    2.25
  -9   4   1   13.87    1.15
  -9   4   1   12.33    1.01
  -9   4   1   13.97    1.11
   9   4  -1   18.83    2.44
   9   4  -1   17.05    1.34
   9   4  -1   14.62    1.19
  -9   4   1   14.76    1.21
   9   4  -1   14.59    1.24
  -9   4   1   14.05    1.21
  -9   4   1   13.39    1.19
   9   4  -1   16.38    1.30
   8  -4  -1   20.46    1.43
  -8  -4   1   23.90    1.59
  -8  -4   1   20.31    1.50
  -8  -4   1   22.15    2.09
  -8  -4   1   21.88    1.53
   8  -4  -1   22.03    1.57
   8  -4  -1   19.95    1.45
  -8  -4   1   18.26    1.39
  -8  -4   1   20.99    1.49
   8  -4  -1   21.86    2.03
   8  -4  -1   21.39    1.62
  -8  -4   1   20.30    1.47
  -8  -4   1   23.77    1.53
   8  -4  -1   21.98    1.45
   8  -4  -1   19.85    1.48
  -8   4   1   22.09    1.60
   8   4  -1   23.22    1.57
   8   4  -1   22.33    1.54
  -8   4   1   21.13    1.48
   8   4  -1   20.11    2.48
  -8   4   1   19.27    1.39
  -8   4   1   21.47    1.33
  -8   4   1   21.87    1.40
  -8   4   1   17.64    2.25
   8   4  -1   22.07    1.47
  -8   4   1   20.49    1.45
  -8   4   1   21.25    1.48
   8   4  -1   20.72    1.50
   7  -4  -1   12.77    1.06
  -7  -4   1   11.06    0.96
  -7  -4   1   10.41    0.96
  -7  -4   1   11.83    1.00
  -7  -4   1   11.21    0.96
  -7  -4   1   12.40    0.96
  -7  -4   1   11.87    0.99
  -7  -4   1   13.23    1.11
   7  -4  -1   13.84    1.12
  -7  -4   1   14.05    1.84
   7  -4  -1   12.75    1.01
   7  -4  -1   11.83    0.93
   7  -4  -1   11.14    0.92
   7  -4  -1   12.14    1.69
   7  -4  -1   11.43    0.95
   7   4  -1   13.51    1.04
  -7   4   1   11.66    0.85
  -7   4   1   11.70    0.97
   7   4  -1   13.39    0.99
   7   4  -1   11.29    0.96
  -7   4   1   12.77    0.96
   7   4  -1    9.57    1.55
  -7   4   1   13.69    1.02
   7   4  -1   12.78    1.03
  -7   4   1   13.27    0.94
  -7   4   1   13.06    0.99
  -7   4   1   12.04    1.65
  -7   4   1   12.09    1.05
   6  -4  -1    6.01    0.73
  -6  -4   1    4.65    0.66
  -6  -4   1    5.57    0.68
  -6  -4   1    8.01    1.03
   6  -4  -1    4.80    0.66
   6  -4  -1    6.04    0.74
   6  -4  -1    4.55    0.55
  -6  -4   1    5.49    0.69
  -6  -4   1    4.88    0.60
   6  -4  -1    6.07    0.70
   6  -4  -1    7.02    1.12
  -6  -4   1    6.37    1.12
   6  -4  -1    5.78    0.71
  -6  -4   1    6.55    0.79
  -6   4   1    4.33    0.62
  -6   4   1    5.36    0.48
  -6   4   1    4.64    0.93
   6   4  -1    6.85    1.17
   6   4  -1    5.25    0.66
   6   4  -1    4.73    0.62
  -6   4   1    6.33    0.71
   6   4  -1    5.70    0.68
   6   4  -1    5.79    0.67
  -6   4   1    5.78    0.53
   6   4  -1    5.39    0.68
  -6   4   1    5.83    0.69
  -6   4   1    7.28    0.78
   6   4  -1    5.24    0.68
  -5  -4   1    5.27    0.67
  -5  -4   1    5.27    0.65
  -5  -4   1    6.30    1.04
  -5  -4   1    6.31    0.59
   5  -4  -1    3.94    0.54
  -5  -4   1    5.87    0.65
   5  -4  -1    6.05    0.54
   5  -4  -1    5.71    0.51
  -5  -4   1    6.39    0.71
   5  -4  -1    5.87    0.97
  -5  -4   1    7.57    0.78
   5  -4  -1    5.48    0.62
   5  -4  -1    4.99    0.63
   5  -4  -1    5.94    0.53
  -5  -4   1    5.37    0.63
  -5   4   1    5.59    0.45
  -5   4   1    5.74    0.54
  -5   4   1    6.65    0.55
   5   4  -1    6.26    0.55
  -5   4   1    6.18    0.66
   5   4  -1    7.23    0.74
  -5   4   1    6.90    0.80
   5   4  -1    5.66    0.66
   5   4  -1    5.00    0.59
   5   4  -1    6.11    1.03
  -5   4   1    7.52    1.07
   5   4  -1    5.90    0.54
   5   4  -1    4.94    0.61
  -5   4   1    4.90    0.46
  -5   4   1    7.28    0.77
   4  -4  -1    3.20    0.44
  -4  -4   1    5.14    0.83
   4  -4  -1    5.62    0.81
  -4  -4   1    4.89    0.59
  -4  -4   1    5.35    0.46
   4  -4  -1    5.79    0.46
   4  -4  -1    4.30    0.49
  -4  -4   1    4.88    0.45
  -4  -4   1    4.47    0.43
   4  -4  -1    4.87    0.44
   4  -4  -1    5.36    0.47
   4  -4  -1    4.55    0.41
  -4  -4   1    3.67    0.47
  -4  -4   1    4.24    0.50
  -4  -4   1    5.15    0.48
   4   4  -1    4.69    0.83
  -4   4   1    5.60    0.52
   4   4  -1    4.34    0.50
  -4   4   1    4.34    0.35
  -4   4   1    5.08    0.40
   4   4  -1    4.95    0.43
  -4   4   1    5.25    0.45
  -4   4   1    4.75    0.41
   4   4  -1    4.25    0.50
   4   4  -1    5.78    0.62
   4   4  -1    3.94    0.44
  -4   4   1    5.08    0.43
   4   4  -1    3.91    0.46
  -4   4   1    5.19    0.46
   3  -4  -1    4.54    0.37
  -3  -4   1    4.24    0.36
  -3  -4   1    4.20    0.37
  -3  -4   1    4.34    0.39
  -3  -4   1    5.75    0.78
   3  -4  -1    4.12    0.31
   3  -4  -1    4.38    0.42
  -3  -4   1    3.40    0.40
  -3  -4   1    4.44    0.39
   3  -4  -1    3.89    0.33
   3  -4  -1    4.22    0.34
   3  -4  -1    3.75    0.34
   3  -4  -1    5.96    0.73
  -3  -4   1    4.40    0.40
   3  -4  -1    3.92    0.37
   3   4  -1    4.34    0.37
  -3   4   1    4.05    0.69
  -3   4   1    3.02    0.45
   3   4  -1    5.13    0.40
  -3   4   1    4.59    0.52
   3   4  -1    3.85    0.35
  -3   4   1    4.47    0.33
  -3   4   1    4.44    0.31
   3   4  -1    4.58    0.39
  -3   4   1    4.69    0.37
   3   4  -1    4.11    0.36
  -3   4   1    4.81    0.36
   3   4  -1    5.71    0.79
   3   4  -1    4.80    0.40
   2  -4  -1    8.94    0.48
  -2  -4   1    7.50    0.54
   2  -4  -1    8.91    0.45
  -2  -4   1    8.19    0.53
   2  -4  -1    8.92    0.57
   2  -4  -1    7.86    0.49
  -2  -4   1    8.10    0.52
   2  -4  -1    7.83    0.60
   2  -4  -1    7.87    0.48
   2  -4  -1    8.04    0.48
  -2  -4   1    8.66    0.52
   2  -4  -1    9.12    0.53
  -2  -4   1    8.72    0.71
   2  -4  -1    8.57    0.46
  -2  -4   1    8.35    0.48
  -2  -4   1    7.98    0.53
  -2  -4   1    7.95    0.51
   2   4  -1    7.35    0.51
   2   4  -1    8.84    0.50
   2   4  -1    7.99    0.51
   2   4  -1    7.50    0.50
  -2   4   1    8.13    0.47
   2   4  -1    7.88    0.70
  -2   4   1    8.48    0.56
   2   4  -1    8.68    0.52
  -2   4   1    8.58    0.45
  -2   4   1    8.11    0.61
   2   4  -1    8.73    0.49
   2   4  -1    7.67    0.51
  -2   4   1    8.32    0.48
  -1  -4   1    5.42    0.46
  -1  -4   1    5.14    0.34
  -1  -4   1    4.95    0.36
   1  -4  -1    4.98    0.33
  -1  -4   1    5.47    0.36
  -1  -4   1    5.69    0.35
  -1  -4   1    5.31    0.33
   1  -4  -1    5.14    0.30
  -1  -4   1    5.63    0.35
   1  -4  -1    5.03    0.27
  -1  -4   1    5.20    0.36
   1  -4  -1    5.03    0.35
   1  -4  -1    5.37    0.36
   1  -4  -1    4.64    0.26
   1  -4  -1    5.19    0.27
  -1   4   1    4.65    0.34
   1   4  -1    4.52    0.32
   1   4  -1    5.10    0.33
   1   4  -1    5.69    0.48
  -1   4   1    5.10    0.26
   1   4  -1    5.81    0.36
   1   4  -1    4.82    0.37
  -1   4   1    4.98    0.33
  -1   4   1    4.48    0.34
   1   4  -1    4.84    0.33
   1   4  -1    5.23    0.33
   0  -4  -1    1.72    0.22
   0  -4  -1    2.18    0.18
   0  -4  -1    1.96    0.17
   0  -4  -1    2.11    0.14
   0  -4   1    2.13    0.14
   0  -4   1    2.45    0.18
   0  -4   1    2.36    0.27
   0  -4  -1    1.88    0.12
   0  -4   1    2.06    0.18
   0  -4   1    2.38    0.18
   0  -4   1    2.11    0.30
   0  -4   1    2.09    0.18
   0  -4  -1    1.89    0.11
   0   4  -1    1.87    0.14
   0   4   1    2.36    0.27
   0   4  -1    2.25    0.19
   0   4  -1    2.72    0.34
   0   4  -1    2.42    0.18
   0   4  -1    1.76    0.22
   0   4  -1    2.00    0.17
   0   4   1    2.18    0.14
   1  -4   1   49.32    2.42
   1   4   1   48.26    2.33
   2  -4   1    8.71    0.55
  -2  -4  -1    9.58    0.56
  -2  -4  -1    8.79    0.54
   2  -4   1    8.66    0.60
  -2  -4  -1    9.53    0.58
  -2  -4  -1    9.63    0.75
  -2  -4  -1    9.07    0.62
   2  -4   1    9.05    0.75
   2  -4   1    8.64    0.62
  -2  -4  -1    8.62    0.56
   2  -4   1    8.58    0.57
  -2  -4  -1   10.13    0.58
   2  -4   1    9.04    0.55
  -2  -4  -1    9.64    0.58
   2  -4   1    9.68    0.58
  -2   4  -1    9.52    0.62
   2   4   1    9.51    0.56
  -2   4  -1    9.96    0.56
   2   4   1    8.60    0.56
  -2   4  -1    8.59    0.55
  -2   4  -1    9.68    0.65
  -2   4  -1    9.73    0.56
   2   4   1    8.59    0.54
   2   4   1    8.98    0.62
   2   4   1    9.21    0.56
   2   4   1    9.89    0.54
   2   4   1    9.89    0.76
  -2   4  -1    9.53    0.58
  -3  -4  -1    2.87    0.56
   3  -4   1    3.00    0.38
  -3  -4  -1    4.88    0.53
   3  -4   1    2.75    0.34
  -3  -4  -1    3.58    0.42
   3  -4   1    3.24    0.41
  -3  -4  -1    3.76    0.40
  -3  -4  -1    2.82    0.37
   3  -4   1    2.19    0.37
   3  -4   1    3.60    0.43
  -3  -4  -1    3.13    0.37
   3  -4   1    4.63    0.71
  -3  -4  -1    3.03    0.38
   3  -4   1    4.31    0.45
   3  -4   1    3.12    0.34
  -3   4  -1    4.49    0.70
   3   4   1    3.67    0.41
   3   4   1    3.23    0.59
   3   4   1    3.12    0.39
   3   4   1    3.78    0.44
   3   4   1    2.75    0.32
   3   4   1    3.55    0.41
  -3   4  -1    2.74    0.37
  -3   4  -1    3.89    0.44
   3   4   1    3.88    0.43
  -3   4  -1    3.15    0.42
  -3   4  -1    3.78    0.41
  -3   4  -1    4.92    0.51
   3   4   1    4.50    0.54
  -3   4  -1    3.16    0.37
   4  -4   1   15.49    1.02
   4  -4   1   13.70    1.20
  -4  -4  -1   15.54    0.93
  -4  -4  -1   13.21    0.92
   4  -4   1   13.80    0.89
   4  -4   1   14.99    0.95
   4  -4   1   15.31    0.95
  -4  -4  -1   15.11    0.92
  -4  -4  -1   12.12    1.17
   4  -4   1   15.12    0.99
   4  -4   1   13.62    0.89
  -4  -4  -1   15.27    0.97
  -4  -4  -1   13.88    0.90
  -4  -4  -1   13.50    0.92
   4  -4   1   14.88    0.93
  -4   4  -1   14.07    0.88
   4   4   1   15.29    0.90
   4   4   1   15.36    0.92
   4   4   1   13.76    0.92
  -4   4  -1   14.40    0.99
  -4   4  -1   13.92    0.92
  -4   4  -1   12.78    0.89
   4   4   1   13.16    1.20
   4   4   1   14.76    0.94
   4   4   1   14.74    0.91
  -4   4  -1   16.07    1.28
   4   4   1   14.36    0.92
  -4   4  -1   14.73    0.90
  -5  -4  -1    2.60    0.44
   5  -4   1    3.61    0.52
   5  -4   1    2.75    0.40
   5  -4   1    3.55    0.66
   5  -4   1    2.74    0.69
  -5  -4  -1    3.67    0.56
   5  -4   1    3.66    0.51
   5  -4   1    3.01    0.53
  -5  -4  -1    2.78    0.48
  -5  -4  -1    4.19    0.56
  -5  -4  -1    3.39    0.57
   5  -4   1    3.02    0.47
   5  -4   1    3.49    0.53
  -5  -4  -1    2.92    0.71
   5   4   1    2.67    0.47
   5   4   1    3.11    0.71
   5   4   1    3.94    0.57
   5   4   1    3.62    0.51
  -5   4  -1    3.86    0.52
  -5   4  -1    4.52    0.61
  -5   4  -1    3.95    0.61
   5   4   1    2.51    0.37
  -5   4  -1    2.46    0.38
   5   4   1    3.94    0.53
   5   4   1    3.21    0.49
  -5   4  -1    4.08    0.57
   5   4   1    2.84    0.45
  -5   4  -1    2.45    0.65
  -6  -4  -1   31.19    2.38
  -6  -4  -1   31.72    1.82
  -6  -4  -1   33.28    1.93
  -6  -4  -1   33.55    1.89
   6  -4   1   34.09    1.64
   6  -4   1   31.14    1.84
  -6  -4  -1   34.54    1.91
  -6  -4  -1   30.44    1.81
   6  -4   1   35.28    2.01
   6  -4   1   31.10    2.35
   6  -4   1   31.87    1.82
  -6  -4  -1   31.84    1.84
   6  -4   1   30.90    1.86
   6  -4   1   32.48    1.91
   6  -4   1   33.67    1.88
   6  -4   1   32.04    1.81
  -6   4  -1   32.71    1.85
  -6   4  -1   29.54    1.83
  -6   4  -1   32.48    1.69
   6   4   1   32.85    1.87
  -6   4  -1   24.53    2.22
   6   4   1   34.95    2.47
   6   4   1   31.71    1.82
   6   4   1   29.37    1.79
   6   4   1   32.41    1.70
   6   4   1   30.60    1.86
   6   4   1   32.07    1.80
   6   4   1   31.84    1.86
  -6   4  -1   32.41    1.95
  -6   4  -1   28.33    1.76
   6   4   1   32.47    1.90
  -6   4  -1   33.40    1.81
   7  -4   1    0.12    0.15
  -7  -4  -1    0.12    0.17
  -7  -4  -1   -0.07    0.10
  -7  -4  -1   -0.02    0.12
  -7  -4  -1    0.20    0.16
   7  -4   1    0.21    0.12
   7  -4   1    0.17    0.17
   7  -4   1    0.04    0.13
  -7  -4  -1    0.00    0.09
   7  -4   1    0.12    0.18
  -7  -4  -1    0.17    0.16
   7  -4   1    0.03    0.13
   7  -4   1   -0.20    0.11
  -7  -4  -1   -0.10    0.18
   7  -4   1   -0.03    0.09
   7   4   1   -0.13    0.09
  -7   4  -1    0.03    0.12
  -7   4  -1    0.03    0.11
  -7   4  -1    0.06    0.12
  -7   4  -1   -0.15    0.13
  -7   4  -1    0.05    0.14
   7   4   1    0.05    0.11
   7   4   1   -0.06    0.10
  -7   4  -1    0.02    0.10
   7   4   1   -0.03    0.11
   7   4   1    0.07    0.10
  -7   4  -1    0.02    0.15
   7   4   1   -0.04    0.11
   7   4   1    0.13    0.17
   8  -4   1    0.56    0.39
  -8  -4  -1    0.20    0.34
   8  -4   1    0.64    0.33
  -8  -4  -1   -0.01    0.12
  -8  -4  -1    0.19    0.20
   8  -4   1    0.18    0.17
  -8  -4  -1   -0.11    0.10
   8  -4   1    0.30    0.20
   8  -4   1    0.11    0.20
  -8  -4  -1    0.18    0.21
  -8  -4  -1    0.21    0.21
   8  -4   1    0.27    0.21
  -8   4  -1    0.26    0.37
  -8   4  -1    0.20    0.16
   8   4   1    0.02    0.16
   8   4   1    0.21    0.19
  -8   4  -1    0.36    0.18
   8   4   1    0.15    0.21
  -8   4  -1    0.18    0.22
   8   4   1    0.18    0.23
   8   4   1    0.14    0.21
  -8   4  -1    0.23    0.21
   8   4   1    0.16    0.28
  -8   4  -1    0.43    0.26
   9  -4   1    0.63    0.30
   9  -4   1    0.30    0.23
  -9  -4  -1    0.43    0.26
   9  -4   1    0.65    0.26
   9  -4   1    0.41    0.31
  -9  -4  -1    0.52    0.29
   9  -4   1    0.31    0.45
   9  -4   1    0.42    0.27
  -9  -4  -1    1.78    0.80
   9  -4   1    1.16    0.42
  -9  -4  -1    1.10    0.39
  -9  -4  -1    0.50    0.30
  -9  -4  -1    0.50    0.30
   9   4   1    0.65    0.28
  -9   4  -1    0.94    0.31
   9   4   1    0.34    0.25
  -9   4  -1    0.60    0.29
   9   4   1    0.20    0.21
   9   4   1    1.31    0.61
  -9   4  -1    0.75    0.32
  -9   4  -1    0.47    0.26
   9   4   1    0.55    0.26
   9   4   1    0.78    0.40
  -9   4  -1    0.47    0.28
  -9   4  -1    1.24    0.67
  10  -4   1   -0.06    0.18
  10  -4   1    0.22    0.42
 -10  -4  -1    0.14    0.26
 -10  -4  -1    0.19    0.44
 -10  -4  -1    0.03    0.17
 -10  -4  -1    0.42    0.26
 -10  -4  -1    0.15    0.20
  10  -4   1    0.56    0.25
  10  -4   1    0.00    0.14
 -10  -4  -1    0.42    0.30
  10  -4   1    0.46    0.28
  10  -4   1    0.31    0.25
 -10  -4  -1    0.61    0.34
  10   4   1    0.51    0.32
  10   4   1    0.28    0.27
 -10   4  -1   -0.10    0.25
  10   4   1   -0.06    0.11
 -10   4  -1    0.31    0.23
 -10   4  -1    0.14    0.19
 -10   4  -1    0.49    0.30
  10   4   1    0.66    0.29
  10   4   1    0.32    0.25
  10   4   1    1.11    0.67
 -10   4  -1    0.61    0.33
 -11  -4  -1    0.36    0.44
  11  -4   1    0.38    0.29
  11  -4   1    0.30    0.35
 -11  -4  -1    0.66    0.40
  11  -4   1    0.05    0.19
 -11  -4  -1    0.27    0.27
  11  -4   1    0.04    0.28
  11  -4   1    0.49    0.33
 -11  -4  -1    0.18    0.20
  11  -4   1    0.19    0.17
 -11  -4  -1    0.59    0.39
 -11  -4  -1    0.88    0.39
  11   4   1    0.37    0.31
 -11   4  -1    0.12    0.21
 -11   4  -1    0.45    0.31
 -11   4  -1    0.54    0.30
  11   4   1    0.23    0.26
  11   4   1    0.24    0.18
  11   4   1    0.35    0.47
 -11   4  -1    0.28    0.48
 -11   4  -1    0.22    0.24
 -11   4  -1    0.29    0.24
  11   4   1   -0.16    0.10
  12  -4   1    2.78    0.52
  12  -4   1    3.80    0.95
  12  -4   1    3.41    0.82
 -12  -4  -1    1.44    0.55
  12  -4   1    2.64    0.74
 -12  -4  -1    2.99    0.69
 -12  -4  -1    2.74    0.72
 -12  -4  -1    2.64    0.71
  12  -4   1    1.80    0.90
  12   4   1    2.34    0.61
 -12   4  -1    3.34    0.82
 -12   4  -1    2.67    0.71
  12   4   1    1.57    0.56
 -12   4  -1    3.77    1.27
  12   4   1    2.63    0.58
  12   4   1    2.00    0.92
 -12   4  -1    3.10    1.79
  12   4   1    2.09    0.60
  13  -4   1    0.12    0.23
  13  -4   1   -0.11    0.10
 -13  -4  -1    0.44    0.39
  13  -4   1    0.34    0.32
 -13  -4  -1   -0.12    0.11
  13  -4   1    0.36    0.23
 -13  -4  -1    0.75    0.38
 -13  -4  -1   -0.11    0.29
 -13  -4  -1    0.20    0.29
 -13   4  -1    0.19    0.23
 -13   4  -1    0.40    0.27
 -13   4  -1    0.86    0.39
  13   4   1   -0.11    0.20
 -13   4  -1    0.06    0.14
  13   4   1    0.38    0.33
  13   4   1   -0.06    0.16
  13   4   1    0.19    0.17
  13   4   1   -0.08    0.30
 -14  -5   1    0.64    0.38
  14  -5  -1    1.06    0.37
  14  -5  -1    0.68    0.50
  14  -5  -1    0.01    0.19
  14  -5  -1    1.33    0.51
 -14  -5   1    0.33    0.30
 -14   5   1    0.10    0.26
  14   5  -1    0.53    0.41
 -14   5   1    0.65    0.38
  14   5  -1    0.66    0.45
  14   5  -1    0.82    0.41
  14   5  -1    0.06    0.19
 -13  -5   1    6.31    1.09
  13  -5  -1    9.05    1.27
  13  -5  -1    9.82    1.13
  13  -5  -1    9.69    1.48
 -13  -5   1    8.23    1.30
 -13  -5   1    8.13    1.34
 -13  -5   1   10.15    2.34
 -13  -5   1    7.58    1.17
  13  -5  -1    8.05    1.35
  13   5  -1    9.28    1.31
 -13   5   1   10.13    1.27
  13   5  -1    5.93    1.03
  13   5  -1    9.86    1.28
  13   5  -1    8.81    1.30
  13   5  -1    4.19    1.40
 -13   5   1    7.62    1.18
 -13   5   1   10.58    1.52
 -13   5   1    7.65    1.21
 -12  -5   1    1.71    0.55
  12  -5  -1    1.61    0.62
 -12  -5   1    1.69    0.57
  12  -5  -1    0.78    0.42
  12  -5  -1    0.97    0.68
  12  -5  -1    1.40    0.49
  12  -5  -1    1.34    0.41
 -12  -5   1    1.72    0.61
 -12  -5   1    1.51    0.49
  12  -5  -1    1.78    0.56
 -12   5   1    2.52    0.64
 -12   5   1    2.03    0.64
 -12   5   1    1.68    0.44
  12   5  -1    0.91    0.62
 -12   5   1    2.46    0.99
  12   5  -1    1.39    0.51
 -12   5   1    0.82    0.41
  12   5  -1    1.63    0.55
  12   5  -1    1.65    0.52
  12   5  -1    1.61    0.54
  11  -5  -1    2.91    0.87
 -11  -5   1    3.28    0.75
  11  -5  -1    1.50    0.76
  11  -5  -1    1.20    0.53
  11  -5  -1    3.00    0.74
  11  -5  -1    2.59    0.56
 -11  -5   1    2.49    0.58
 -11  -5   1    2.44    0.66
  11  -5  -1    1.70    0.54
 -11  -5   1    4.75    1.39
 -11  -5   1    2.28    0.66
 -11  -5   1    2.59    0.95
 -11  -5   1    1.91    0.59
  11  -5  -1    2.76    0.74
 -11   5   1    2.02    0.55
  11   5  -1    3.17    0.69
 -11   5   1    2.69    0.56
 -11   5   1    2.88    0.72
 -11   5   1    2.68    0.71
 -11   5   1    1.18    0.73
  11   5  -1    2.02    0.98
  11   5  -1    4.07    0.84
  11   5  -1    1.79    0.52
  11   5  -1    3.36    0.83
 -10  -5   1    0.86    0.40
  10  -5  -1    0.55    0.28
  10  -5  -1    0.77    0.36
  10  -5  -1    0.14    0.30
 -10  -5   1    0.73    0.37
 -10  -5   1    0.42    0.29
 -10  -5   1    0.54    0.49
  10  -5  -1    0.61    0.36
  10  -5  -1   -0.02    0.16
 -10  -5   1    1.16    0.48
 -10  -5   1    1.38    0.50
 -10  -5   1    0.59    0.30
  10   5  -1    0.63    0.50
 -10   5   1    0.46    0.32
 -10   5   1    0.82    0.31
  10   5  -1    0.66    0.33
  10   5  -1    0.41    0.28
 -10   5   1    0.42    0.26
 -10   5   1    1.80    0.82
 -10   5   1    0.68    0.30
 -10   5   1    0.39    0.20
  10   5  -1    0.44    0.30
  10   5  -1    0.53    0.35
  -9  -5   1   34.78    2.17
  -9  -5   1   30.57    2.06
   9  -5  -1   32.72    2.04
  -9  -5   1   31.46    2.12
  -9  -5   1   32.04    2.80
   9  -5  -1   32.41    2.09
   9  -5  -1   33.87    2.28
   9  -5  -1   33.19    2.19
  -9  -5   1   32.79    2.07
   9  -5  -1   30.58    2.05
  -9  -5   1   31.91    2.11
  -9  -5   1   29.79    2.05
  -9   5   1   34.01    2.05
  -9   5   1   34.52    2.09
   9   5  -1   31.04    2.10
   9   5  -1   28.23    1.97
  -9   5   1   36.52    2.15
  -9   5   1   30.93    2.70
   9   5  -1   34.59    2.16
   9   5  -1   32.97    2.13
  -9   5   1   32.11    1.95
  -8  -5   1   17.49    1.27
   8  -5  -1   16.84    1.27
   8  -5  -1   18.06    1.25
  -8  -5   1   20.08    2.43
   8  -5  -1   19.94    2.34
  -8  -5   1   18.17    1.32
   8  -5  -1   16.85    1.36
  -8  -5   1   16.96    1.27
   8  -5  -1   16.38    1.23
  -8  -5   1   17.01    1.31
   8  -5  -1   17.39    1.42
  -8  -5   1   18.87    1.36
  -8  -5   1   14.57    1.27
  -8   5   1   17.63    1.29
  -8   5   1   15.80    1.23
  -8   5   1   17.40    2.16
   8   5  -1   17.28    1.33
  -8   5   1   13.91    1.27
  -8   5   1   17.68    1.12
   8   5  -1   19.59    2.41
   8   5  -1   16.34    1.24
   8   5  -1   16.76    1.30
  -8   5   1   16.51    1.17
  -8   5   1   15.39    1.19
   8   5  -1   16.67    1.31
  -7  -5   1    1.79    0.43
   7  -5  -1    1.62    0.42
   7  -5  -1    1.40    0.58
   7  -5  -1    1.88    0.44
  -7  -5   1    1.74    0.45
  -7  -5   1    1.86    0.68
  -7  -5   1    2.00    0.45
   7  -5  -1    1.14    0.30
   7  -5  -1    1.43    0.44
   7  -5  -1    1.41    0.45
   7  -5  -1    1.41    0.35
  -7  -5   1    1.81    0.48
  -7  -5   1    2.23    0.44
  -7  -5   1    1.21    0.37
  -7  -5   1    1.39    0.39
  -7   5   1    1.64    0.41
   7   5  -1    1.92    0.44
  -7   5   1    2.08    0.48
  -7   5   1    2.02    0.53
   7   5  -1    1.75    0.38
   7   5  -1    2.24    0.50
   7   5  -1    1.55    0.40
  -7   5   1    1.20    0.29
   7   5  -1    1.37    0.59
  -7   5   1    1.45    0.36
  -7   5   1    1.98    0.38
   7   5  -1    1.95    0.40
  -7   5   1    0.90    0.48
  -6  -5   1    1.14    0.32
  -6  -5   1    1.08    0.51
   6  -5  -1    1.86    0.40
  -6  -5   1    1.33    0.36
  -6  -5   1    1.08    0.30
   6  -5  -1    1.05    0.25
   6  -5  -1    1.44    0.37
  -6  -5   1    0.79    0.26
  -6  -5   1    1.32    0.34
   6  -5  -1    0.80    0.26
  -6  -5   1    1.06    0.31
   6  -5  -1    1.22    0.30
   6  -5  -1    0.81    0.26
   6  -5  -1    1.25    0.34
   6  -5  -1    1.71    0.59
  -6   5   1    1.21    0.25
   6   5  -1    0.86    0.27
   6   5  -1    1.17    0.29
  -6   5   1    1.29    0.35
  -6   5   1    1.36    0.37
  -6   5   1    1.38    0.33
   6   5  -1    1.50    0.35
  -6   5   1    2.08    0.39
   6   5  -1    1.04    0.30
  -6   5   1    1.84    0.62
   6   5  -1    0.95    0.37
   6   5  -1    1.70    0.49
  -6   5   1    1.82    0.40
   6   5  -1    1.74    0.62
  -5  -5   1   16.52    1.11
  -5  -5   1   17.43    1.50
   5  -5  -1   16.34    1.04
   5  -5  -1   16.15    1.16
   5  -5  -1   15.59    1.07
  -5  -5   1   19.02    1.15
  -5  -5   1   17.12    1.08
  -5  -5   1   17.81    1.10
   5  -5  -1   15.06    1.35
  -5  -5   1   16.86    1.09
   5  -5  -1   15.39    1.02
   5  -5  -1   18.44    1.11
  -5  -5   1   17.02    1.10
   5  -5  -1   15.86    1.06
  -5  -5   1   16.61    1.13
   5   5  -1   16.22    1.08
  -5   5   1   17.49    0.95
   5   5  -1   17.12    1.09
  -5   5   1   19.08    1.09
   5   5  -1   17.32    1.08
   5   5  -1   16.61    1.10
   5   5  -1   16.89    1.49
  -5   5   1   16.71    1.04
   5   5  -1   15.67    1.07
   5   5  -1   17.97    1.09
  -5   5   1   19.36    1.11
  -5   5   1   16.89    1.00
  -5   5   1   15.96    1.14
  -4  -5   1    0.16    0.11
   4  -5  -1    0.03    0.08
  -4  -5   1    0.18    0.12
  -4  -5   1    0.03    0.08
   4  -5  -1    0.14    0.11
  -4  -5   1    0.35    0.25
   4  -5  -1   -0.02    0.06
   4  -5  -1    0.01    0.08
  -4  -5   1    0.31    0.14
   4  -5  -1    0.57    0.26
  -4  -5   1    0.00    0.07
  -4  -5   1    0.18    0.13
   4  -5  -1    0.13    0.09
  -4   5   1    0.06    0.08
   4   5  -1    0.07    0.09
  -4   5   1    0.04    0.07
  -4   5   1    0.07    0.08
  -4   5   1    0.26    0.16
   4   5  -1    0.04    0.10
   4   5  -1    0.16    0.11
   4   5  -1    0.01    0.15
  -4   5   1    0.14    0.09
   4   5  -1    0.18    0.11
   4   5  -1    0.19    0.11
   4   5  -1    0.03    0.09
  -4   5   1    0.02    0.08
  -3  -5   1    0.14    0.10
   3  -5  -1    0.04    0.06
   3  -5  -1    0.00    0.06
  -3  -5   1    0.06    0.08
  -3  -5   1    0.05    0.07
   3  -5  -1    0.07    0.06
   3  -5  -1    0.04    0.07
   3  -5  -1    0.08    0.09
  -3  -5   1    0.00    0.13
  -3  -5   1   -0.04    0.04
   3  -5  -1    0.10    0.07
  -3  -5   1    0.13    0.09
   3  -5  -1    0.01    0.05
   3  -5  -1    0.07    0.06
  -3  -5   1    0.11    0.09
   3  -5  -1    0.23    0.16
   3   5  -1    0.09    0.08
  -3   5   1    0.03    0.07
   3   5  -1    0.06    0.07
   3   5  -1    0.00    0.07
   3   5  -1    0.11    0.09
  -3   5   1    0.21    0.16
  -3   5   1    0.01    0.05
   3   5  -1    0.00    0.06
  -3   5   1    0.00    0.06
  -3   5   1    0.04    0.06
   3   5  -1    0.05    0.06
   3   5  -1   -0.04    0.11
  -3   5   1    0.04    0.06
   3   5  -1    0.02    0.06
  -2  -5   1    0.82    0.13
   2  -5  -1    0.65    0.19
  -2  -5   1    0.57    0.13
  -2  -5   1    0.66    0.13
  -2  -5   1    0.63    0.15
   2  -5  -1    0.40    0.11
  -2  -5   1    0.41    0.20
   2  -5  -1    0.59    0.11
  -2  -5   1    0.65    0.17
   2  -5  -1    0.83    0.14
   2  -5  -1    0.55    0.16
  -2  -5   1    0.50    0.14
   2  -5  -1    0.73    0.14
   2  -5  -1    0.42    0.10
  -2  -5   1    0.67    0.16
   2  -5  -1    0.66    0.11
  -2   5   1    0.98    0.21
  -2   5   1    0.65    0.12
   2   5  -1    0.59    0.14
  -2   5   1    0.60    0.12
   2   5  -1    0.60    0.12
   2   5  -1    0.44    0.12
  -2   5   1    0.63    0.12
  -2   5   1    0.64    0.19
   2   5  -1    0.56    0.13
  -2   5   1    0.67    0.11
   2   5  -1    0.81    0.27
   2   5  -1    1.00    0.20
   2   5  -1    0.40    0.12
   2   5  -1    0.67    0.16
  -1  -5   1    1.59    0.20
   1  -5  -1    1.47    0.11
  -1  -5   1    1.31    0.18
  -1  -5   1    1.12    0.20
   1  -5  -1    1.47    0.18
   1  -5  -1    1.25    0.21
  -1  -5   1    1.18    0.27
   1  -5  -1    1.11    0.20
  -1  -5   1    1.15    0.18
   1  -5  -1    1.35    0.11
  -1  -5   1    1.77    0.23
   1  -5  -1    2.05    0.26
  -1  -5   1    1.51    0.20
  -1  -5   1    1.51    0.19
   1  -5  -1    1.41    0.11
   1  -5  -1    1.47    0.14
   1   5  -1    2.22    0.28
  -1   5   1    1.36    0.09
  -1   5   1    1.64    0.19
  -1   5   1    1.47    0.22
   1   5  -1    1.54    0.20
   1   5  -1    1.76    0.22
  -1   5   1    1.32    0.10
  -1   5   1    1.23    0.19
   1   5  -1    1.67    0.20
   1   5  -1    1.28    0.19
   1   5  -1    1.80    0.21
   0  -5   1   10.71    0.58
   0  -5   1   11.27    0.59
   0  -5  -1   10.01    0.64
   0  -5   1   10.52    0.57
   0  -5   1   10.72    0.58
   0  -5   1   11.31    0.63
   0  -5   1   11.98    0.66
   0  -5   1   11.18    0.57
   0  -5  -1   10.23    0.49
   0  -5  -1   10.49    0.59
   0  -5   1   11.55    0.72
   0  -5  -1   10.48    0.50
   0  -5  -1   10.54    0.60
   0   5  -1   11.15    0.59
   0   5   1   10.91    0.54
   0   5  -1   10.48    0.61
   0   5  -1   10.72    0.71
   0   5  -1   11.04    0.65
   0   5   1   10.70    0.48
   0   5   1   10.79    0.65
   0   5  -1   11.09    0.56
   0   5  -1   10.96    0.53
   1  -5   1    1.25    0.17
  -1  -5  -1    1.36    0.12
   1  -5   1    2.26    0.36
  -1  -5  -1    1.37    0.20
  -1  -5  -1    0.98    0.21
  -1  -5  -1    1.54    0.19
   1  -5   1    1.55    0.27
   1  -5   1    1.41    0.20
  -1  -5  -1    1.44    0.18
   1  -5   1    1.12    0.17
   1  -5   1    1.42    0.20
   1  -5   1    1.88    0.22
  -1  -5  -1    1.34    0.15
  -1  -5  -1    1.28    0.16
  -1  -5  -1    1.53    0.26
  -1   5  -1    1.70    0.23
  -1   5  -1    1.68    0.22
   1   5   1    1.34    0.24
   1   5   1    0.92    0.18
  -1   5  -1    1.80    0.21
  -1   5  -1    1.51    0.18
   1   5   1    1.51    0.18
  -1   5  -1    1.36    0.16
   1   5   1    1.28    0.16
   1   5   1    1.74    0.20
   1   5   1    1.43    0.16
  -1   5  -1    1.16    0.20
  -1   5  -1    1.56    0.31
   1   5   1    1.26    0.19
  -2  -5  -1   40.85    1.88
  -2  -5  -1   39.41    1.90
   2  -5   1   37.97    1.95
  -2  -5  -1   37.65    2.11
  -2  -5  -1   40.28    1.90
  -2  -5  -1   39.02    1.89
   2  -5   1   40.06    1.89
   2  -5   1   41.16    1.91
   2  -5   1   40.39    2.01
  -2  -5  -1   39.97    2.00
   2  -5   1   38.68    2.16
  -2   5  -1   41.19    1.88
  -2   5  -1   39.09    1.89
   2   5   1   41.08    2.15
   2   5   1   37.11    1.86
   2   5   1   39.97    1.90
   2   5   1   40.53    1.89
   2   5   1   39.91    1.89
  -2   5  -1   41.17    1.87
  -2   5  -1   40.59    2.02
  -2   5  -1   40.18    1.96
   3  -5   1    0.32    0.17
   3  -5   1    0.26    0.13
  -3  -5  -1    0.32    0.13
   3  -5   1    0.39    0.15
   3  -5   1    0.36    0.14
  -3  -5  -1    0.18    0.17
  -3  -5  -1    0.53    0.17
  -3  -5  -1    0.26    0.12
  -3  -5  -1    0.17    0.13
  -3  -5  -1    0.36    0.14
  -3  -5  -1    0.28    0.12
  -3  -5  -1    0.37    0.14
   3  -5   1    0.28    0.12
   3  -5   1    0.45    0.23
   3  -5   1    0.23    0.14
   3  -5   1    0.20    0.10
   3   5   1    0.21    0.12
  -3   5  -1    0.14    0.10
  -3   5  -1    0.33    0.15
   3   5   1    0.24    0.11
   3   5   1    0.46    0.15
   3   5   1    0.26    0.11
   3   5   1    0.14    0.13
   3   5   1    0.26    0.11
   3   5   1    0.37    0.21
  -3   5  -1    0.07    0.08
  -3   5  -1    0.38    0.15
   3   5   1    0.46    0.14
  -3   5  -1    0.18    0.11
  -3   5  -1    0.18    0.10
  -4  -5  -1    0.98    0.24
  -4  -5  -1    0.94    0.23
   4  -5   1    1.54    0.33
  -4  -5  -1    0.97    0.23
   4  -5   1    1.06    0.27
   4  -5   1    1.05    0.39
   4  -5   1    1.28    0.30
   4  -5   1    1.07    0.25
  -4  -5  -1    1.19    0.42
   4  -5   1    1.48    0.36
   4  -5   1    1.35    0.29
  -4  -5  -1    1.53    0.33
  -4  -5  -1    1.42    0.31
  -4  -5  -1    0.70    0.21
   4  -5   1    0.91    0.22
   4   5   1    0.76    0.24
   4   5   1    1.67    0.50
  -4   5  -1    1.58    0.33
   4   5   1    1.01    0.21
  -4   5  -1    1.95    0.53
   4   5   1    1.56    0.31
  -4   5  -1    1.99    0.33
   4   5   1    1.36    0.27
   4   5   1    0.92    0.25
   4   5   1    1.87    0.35
  -4   5  -1    1.35    0.36
  -4   5  -1    0.69    0.19
   4   5   1    1.50    0.32
  -4   5  -1    1.40    0.28
  -5  -5  -1   67.61    3.32
   5  -5   1   65.79    3.29
   5  -5   1   73.19    3.28
  -5  -5  -1   69.24    3.28
  -5  -5  -1   67.26    3.83
   5  -5   1   64.73    3.77
   5  -5   1   66.73    3.24
  -5  -5  -1   67.08    3.25
   5  -5   1   66.78    3.28
   5  -5   1   67.70    3.37
  -5  -5  -1   67.72    3.30
  -5  -5  -1   67.35    3.26
   5  -5   1   68.37    3.30
  -5  -5  -1   64.67    3.29
  -5   5  -1   64.66    3.28
  -5   5  -1   65.14    3.22
   5   5   1   66.52    3.25
   5   5   1   65.38    3.32
  -5   5  -1   60.42    3.33
  -5   5  -1   69.63    3.29
   5   5   1   68.07    3.29
  -5   5  -1   59.79    3.71
   5   5   1   64.81    3.82
  -5   5  -1   65.07    3.20
   5   5   1   66.31    3.31
   5   5   1   65.68    3.28
   6  -5   1    1.34    0.54
   6  -5   1    3.14    0.59
  -6  -5  -1    1.87    0.40
  -6  -5  -1    2.07    0.41
   6  -5   1    3.28    0.54
  -6  -5  -1    1.50    0.36
   6  -5   1    1.22    0.32
  -6  -5  -1    1.64    0.62
  -6  -5  -1    1.57    0.38
   6  -5   1    1.78    0.41
   6  -5   1    1.77    0.38
  -6  -5  -1    2.16    0.49
   6  -5   1    1.98    0.47
  -6  -5  -1    1.56    0.33
   6  -5   1    2.88    0.53
   6   5   1    1.97    0.42
   6   5   1    2.13    0.46
   6   5   1    1.06    0.50
  -6   5  -1    2.31    0.46
  -6   5  -1    2.96    0.61
  -6   5  -1    2.52    0.46
   6   5   1    1.70    0.39
  -6   5  -1    1.52    0.57
   6   5   1    2.12    0.35
   6   5   1    2.57    0.50
  -6   5  -1    1.81    0.34
   6   5   1    1.54    0.35
  -6   5  -1    2.70    0.38
   6   5   1    2.16    0.42
  -6   5  -1    2.95    0.54
   6   5   1    2.33    0.49
  -7  -5  -1   15.47    1.13
   7  -5   1   13.83    0.86
   7  -5   1   12.84    1.03
  -7  -5  -1   11.44    1.00
   7  -5   1   14.78    1.08
  -7  -5  -1   12.72    1.09
  -7  -5  -1   13.00    1.09
   7  -5   1   14.76    1.13
   7  -5   1   12.75    1.11
   7  -5   1   15.75    1.24
   7  -5   1   14.53    1.11
  -7  -5  -1   15.05    1.99
  -7  -5  -1   13.07    1.04
   7  -5   1   13.39    1.85
  -7  -5  -1   13.14    1.09
   7   5   1   14.40    1.05
  -7   5  -1   14.11    1.05
   7   5   1   13.57    0.93
  -7   5  -1   15.34    1.11
  -7   5  -1   14.47    0.93
  -7   5  -1   13.58    1.16
   7   5   1   15.34    1.15
   7   5   1   14.86    1.14
   7   5   1   14.94    1.93
  -7   5  -1   15.60    1.07
   7   5   1   13.65    1.10
  -7   5  -1   14.27    1.93
  -7   5  -1   13.10    1.08
  -8  -5  -1    7.22    0.96
   8  -5   1    8.36    0.65
  -8  -5  -1    9.63    1.68
   8  -5   1    9.02    1.20
   8  -5   1    8.57    1.56
   8  -5   1    8.17    1.02
  -8  -5  -1    7.99    1.05
  -8  -5  -1    9.18    1.04
  -8  -5  -1    7.89    1.00
  -8  -5  -1    8.70    1.02
   8  -5   1    9.48    1.19
   8  -5   1    7.76    0.99
   8  -5   1    9.21    1.11
  -8   5  -1    8.69    1.10
   8   5   1   10.25    1.95
  -8   5  -1    9.22    1.05
   8   5   1    9.76    0.92
  -8   5  -1   11.45    1.81
  -8   5  -1    6.99    0.94
   8   5   1    8.02    1.03
   8   5   1    7.39    0.69
  -8   5  -1    9.79    1.06
   8   5   1    8.07    1.03
   8   5   1   10.62    1.14
  -8   5  -1    7.40    0.67
  -8   5  -1    6.60    1.00
  -9  -5  -1   39.15    2.46
   9  -5   1   40.19    2.45
   9  -5   1   39.35    3.16
  -9  -5  -1   36.03    3.10
   9  -5   1   38.23    2.35
   9  -5   1   37.66    2.43
  -9  -5  -1   40.54    2.45
  -9  -5  -1   36.72    2.34
   9  -5   1   40.64    2.06
   9  -5   1   41.12    2.58
  -9  -5  -1   36.84    2.36
  -9  -5  -1   38.27    2.43
  -9   5  -1   40.36    2.43
  -9   5  -1   37.41    2.27
   9   5   1   40.66    2.42
   9   5   1   33.01    3.04
  -9   5  -1   36.37    2.27
   9   5   1   37.62    2.42
   9   5   1   37.85    2.31
  -9   5  -1   38.65    3.17
  -9   5  -1   38.84    2.34
  -9   5  -1   36.63    2.34
   9   5   1   39.15    2.43
   9   5   1   42.57    2.40
  10  -5   1    7.10    1.08
 -10  -5  -1    7.82    1.07
  10  -5   1    7.58    1.15
 -10  -5  -1    4.90    1.38
  10  -5   1    8.78    1.25
 -10  -5  -1    9.77    1.28
 -10  -5  -1    5.90    1.01
  10  -5   1    5.36    1.15
 -10  -5  -1    8.74    1.21
 -10  -5  -1    5.45    0.96
 -10  -5  -1    7.11    1.09
  10  -5   1    5.85    1.42
  10  -5   1    7.13    0.65
  10  -5   1    7.84    1.18
 -10   5  -1    7.46    1.03
  10   5   1    5.54    1.46
  10   5   1    7.02    1.00
  10   5   1    8.15    1.22
 -10   5  -1    6.96    0.98
  10   5   1    7.40    0.92
 -10   5  -1    7.08    0.89
 -10   5  -1    4.90    0.87
 -10   5  -1    6.83    1.56
  10   5   1    8.66    1.27
  10   5   1    7.79    1.13
  11  -5   1   23.96    1.43
  11  -5   1   21.05    1.70
 -11  -5  -1   21.05    1.79
 -11  -5  -1   22.17    2.46
  11  -5   1   20.29    1.74
  11  -5   1   23.17    1.95
 -11  -5  -1   22.46    1.81
 -11  -5  -1   22.61    3.18
  11  -5   1   23.59    3.13
  11  -5   1   21.87    1.81
 -11  -5  -1   20.22    1.68
 -11  -5  -1   23.18    1.79
 -11   5  -1   21.97    1.51
 -11   5  -1   22.22    1.79
  11   5   1   19.76    2.94
  11   5   1   20.10    1.65
  11   5   1   24.65    1.81
  11   5   1   20.00    1.77
 -11   5  -1   22.38    1.66
 -11   5  -1   21.89    1.70
 -11   5  -1   22.78    1.78
  11   5   1   21.35    1.52
 -11   5  -1   26.35    3.34
 -12  -5  -1    0.92    0.41
 -12  -5  -1    1.23    0.65
 -12  -5  -1    1.56    0.93
 -12  -5  -1    1.03    0.46
  12  -5   1    1.85    0.43
  12  -5   1    1.88    0.92
  12  -5   1    1.50    0.54
 -12  -5  -1    2.18    0.67
  12  -5   1    1.00    0.43
  12  -5   1    1.13    0.46
  12   5   1    1.34    0.44
 -12   5  -1    1.23    0.75
  12   5   1    0.36    0.65
  12   5   1    2.16    0.62
 -12   5  -1    1.37    0.42
 -12   5  -1    0.87    0.43
 -12   5  -1    1.12    0.58
  12   5   1    1.35    0.48
  12   5   1    1.43    0.57
  13  -5   1    6.28    1.24
  13  -5   1    4.68    0.96
 -13  -5  -1    6.34    1.18
 -13  -5  -1    7.72    1.30
 -13  -5  -1    4.40    0.93
  13  -5   1    8.07    1.33
 -13  -5  -1    6.84    1.17
  13  -5   1    7.48    0.85
 -13   5  -1    6.06    1.11
  13   5   1    6.14    1.18
  13   5   1    7.73    1.19
 -13   5  -1    5.31    0.91
 -13   5  -1    7.92    1.20
  13   5   1    5.73    0.96
 -13   5  -1    5.87    1.06
  13   5   1    7.34    1.04
  13  -6  -1    1.40    0.62
 -13  -6   1    1.34    0.53
  13  -6  -1    2.10    0.67
 -13  -6   1    1.79    0.62
  13  -6  -1    2.21    0.62
  13  -6  -1    1.79    0.45
 -13  -6   1    1.66    1.04
 -13  -6   1    1.06    0.52
 -13  -6   1    2.23    0.69
  13   6  -1    1.56    0.51
  13   6  -1    0.65    0.58
  13   6  -1    2.14    0.71
  13   6  -1    1.08    0.50
 -13   6   1    2.83    0.72
  13   6  -1    1.98    0.59
 -13   6   1    2.03    0.61
 -13   6   1    2.21    0.67
  12  -6  -1    0.91    0.34
  12  -6  -1    0.32    0.23
  12  -6  -1   -0.14    0.15
 -12  -6   1   -0.06    0.15
  12  -6  -1    0.28    0.51
 -12  -6   1    0.38    0.30
  12  -6  -1    0.40    0.26
  12  -6  -1    0.14    0.23
 -12  -6   1    0.58    0.33
 -12  -6   1    0.02    0.20
 -12   6   1    0.37    0.26
 -12   6   1    0.14    0.22
 -12   6   1    0.49    0.51
  12   6  -1    0.07    0.17
 -12   6   1    0.19    0.27
  12   6  -1    0.98    0.76
  12   6  -1    0.34    0.28
  12   6  -1    0.81    0.48
 -12   6   1    0.12    0.17
  12   6  -1    0.64    0.36
 -12   6   1    0.34    0.22
  11  -6  -1    4.10    0.82
 -11  -6   1    4.81    0.91
 -11  -6   1    4.65    0.95
  11  -6  -1    5.68    0.77
 -11  -6   1    4.72    0.85
 -11  -6   1    4.32    0.82
  11  -6  -1    6.45    1.13
 -11  -6   1    4.41    1.30
  11  -6  -1    3.62    1.25
 -11  -6   1    4.98    0.90
  11  -6  -1    5.07    0.93
  11   6  -1    4.63    0.78
  11   6  -1    5.59    0.96
  11   6  -1    4.28    0.84
 -11   6   1    4.66    0.88
 -11   6   1    4.34    0.68
 -11   6   1    5.67    0.92
 -11   6   1    5.17    0.95
  11   6  -1    3.15    1.08
 -11   6   1    5.36    1.49
  11   6  -1    5.46    1.04
 -10  -6   1   10.26    1.32
  10  -6  -1    8.39    1.16
 -10  -6   1    5.68    1.32
  10  -6  -1    9.24    1.25
  10  -6  -1   10.12    1.82
 -10  -6   1   11.46    2.04
 -10  -6   1    6.31    1.00
  10  -6  -1    8.78    1.23
  10  -6  -1    6.94    1.14
  10  -6  -1    7.33    1.15
 -10  -6   1    8.67    1.20
 -10  -6   1    7.39    1.07
 -10  -6   1    8.99    1.22
  10   6  -1    7.54    1.02
 -10   6   1    7.89    0.96
 -10   6   1    7.63    1.05
  10   6  -1    7.88    1.06
 -10   6   1    9.99    1.86
  10   6  -1    9.87    1.25
  10   6  -1    6.74    1.54
 -10   6   1    5.08    0.87
 -10   6   1    7.35    0.85
  10   6  -1    6.55    0.97
 -10   6   1    6.26    0.94
  -9  -6   1    3.19    0.64
   9  -6  -1    3.32    0.67
  -9  -6   1    2.66    0.62
   9  -6  -1    2.25    0.50
  -9  -6   1    3.61    0.89
  -9  -6   1    3.32    1.03
   9  -6  -1    3.46    0.77
  -9  -6   1    1.58    0.48
   9  -6  -1    3.40    0.99
  -9  -6   1    3.31    0.66
   9  -6  -1    3.46    0.74
  -9  -6   1    3.50    0.69
   9  -6  -1    2.44    0.62
  -9   6   1    2.43    0.52
   9   6  -1    4.18    0.80
  -9   6   1    2.32    0.86
  -9   6   1    2.82    0.51
  -9   6   1    2.84    0.59
   9   6  -1    1.73    0.49
   9   6  -1    3.58    0.68
  -9   6   1    3.37    0.53
   9   6  -1    3.10    0.57
   9   6  -1    2.71    0.98
   8  -6  -1   21.99    2.40
   8  -6  -1   14.13    1.16
  -8  -6   1   17.07    1.29
  -8  -6   1   16.48    1.25
   8  -6  -1   17.40    1.38
  -8  -6   1   13.99    1.24
  -8  -6   1   17.91    2.29
   8  -6  -1   18.82    1.30
  -8  -6   1   18.28    1.34
   8  -6  -1   16.58    1.26
   8  -6  -1   17.63    1.42
   8  -6  -1   16.42    1.20
  -8  -6   1   16.25    1.28
  -8  -6   1   16.12    1.26
  -8   6   1   14.29    2.00
   8   6  -1   13.70    1.21
  -8   6   1   15.26    1.12
   8   6  -1   16.66    1.28
  -8   6   1   15.80    1.20
   8   6  -1   16.62    1.23
  -8   6   1   17.46    1.22
   8   6  -1   17.51    2.24
   8   6  -1   15.98    1.31
  -8   6   1   14.87    1.30
  -8   6   1   15.52    1.04
  -8   6   1   16.95    1.27
   7  -6  -1   29.68    1.87
  -7  -6   1   29.84    1.92
   7  -6  -1   30.48    2.02
  -7  -6   1   33.00    1.92
  -7  -6   1   32.57    1.97
  -7  -6   1   29.22    1.92
   7  -6  -1   33.26    2.05
  -7  -6   1   33.59    1.92
   7  -6  -1   33.90    1.89
  -7  -6   1   33.68    1.95
  -7  -6   1   29.65    2.45
   7  -6  -1   32.28    1.86
   7  -6  -1   29.74    1.88
   7  -6  -1   30.64    2.39
  -7   6   1   32.13    2.07
  -7   6   1   34.81    1.88
   7   6  -1   29.19    1.95
   7   6  -1   33.15    1.89
   7   6  -1   32.20    1.93
   7   6  -1   32.05    1.94
  -7   6   1   32.93    1.91
   7   6  -1   33.87    2.03
  -7   6   1   32.67    2.03
   7   6  -1   27.80    2.41
  -7   6   1   33.38    1.80
  -7   6   1   32.35    2.45
  -7   6   1   32.46    1.70
   6  -6  -1   10.91    0.91
  -6  -6   1   13.37    0.95
  -6  -6   1   19.24    2.06
  -6  -6   1   13.02    0.95
   6  -6  -1   13.03    1.05
   6  -6  -1   11.86    0.89
  -6  -6   1   11.37    0.94
  -6  -6   1   12.74    0.95
   6  -6  -1   12.60    0.93
  -6  -6   1   12.68    1.00
   6  -6  -1   13.02    1.06
  -6  -6   1   12.90    0.96
   6  -6  -1   13.67    0.97
  -6  -6   1   14.41    1.20
   6  -6  -1   14.09    1.66
   6  -6  -1   11.75    0.88
  -6   6   1   12.28    0.88
   6   6  -1   13.25    0.96
   6   6  -1   12.97    0.98
  -6   6   1   12.31    0.84
  -6   6   1    7.83    1.28
  -6   6   1   13.29    0.94
   6   6  -1   12.44    0.92
  -6   6   1   12.40    1.01
  -6   6   1   11.89    0.77
  -6   6   1   12.16    0.90
   6   6  -1   16.19    1.89
   6   6  -1   12.12    0.93
   6   6  -1   10.60    0.87
   6   6  -1   12.08    1.00
   6   6  -1   12.78    0.95
  -5  -6   1    3.55    0.49
  -5  -6   1    3.91    0.83
  -5  -6   1    4.09    0.59
   5  -6  -1    4.38    0.55
  -5  -6   1    3.29    0.52
   5  -6  -1    4.07    0.58
   5  -6  -1    3.88    0.52
   5  -6  -1    3.74    0.74
  -5  -6   1    4.78    0.62
   5  -6  -1    2.72    0.51
   5  -6  -1    3.92    0.51
   5  -6  -1    4.60    0.67
  -5  -6   1    3.64    0.54
  -5  -6   1    3.98    0.60
   5   6  -1    3.49    0.49
  -5   6   1    3.66    0.49
  -5   6   1    3.97    0.50
  -5   6   1    3.85    0.33
   5   6  -1    3.49    0.47
   5   6  -1    2.96    0.73
   5   6  -1    4.53    0.57
   5   6  -1    4.56    0.91
   5   6  -1    4.75    0.59
  -5   6   1    3.18    0.50
  -5   6   1    4.24    0.53
  -5   6   1    3.57    0.44
   4  -6  -1   21.00    1.18
  -4  -6   1   21.32    1.24
   4  -6  -1   21.29    1.21
  -4  -6   1   24.20    1.27
  -4  -6   1   21.09    1.21
   4  -6  -1   21.54    1.33
   4  -6  -1   21.90    1.37
  -4  -6   1   23.10    1.64
   4  -6  -1   22.94    1.21
  -4  -6   1   21.17    1.27
   4  -6  -1   23.13    1.54
  -4  -6   1   21.80    1.27
   4  -6  -1   22.02    1.23
   4  -6  -1   20.69    1.25
  -4  -6   1   22.07    1.28
   4   6  -1   21.14    1.25
  -4   6   1   20.71    1.08
  -4   6   1   20.61    1.13
  -4   6   1   23.23    1.26
   4   6  -1   20.91    1.22
   4   6  -1   21.28    1.21
   4   6  -1   22.64    1.27
   4   6  -1   23.61    1.25
   4   6  -1   20.87    1.14
   4   6  -1   22.53    1.26
  -4   6   1   21.31    1.21
  -4   6   1   21.42    1.32
  -4   6   1   23.51    1.55
   4   6  -1   23.38    1.69
   3  -6  -1   21.11    1.02
  -3  -6   1   22.01    1.17
   3  -6  -1   22.84    1.12
  -3  -6   1   21.66    1.16
   3  -6  -1   22.52    1.36
  -3  -6   1   20.16    1.16
   3  -6  -1   20.47    1.08
   3  -6  -1   20.49    1.11
   3  -6  -1   21.27    1.12
   3  -6  -1   22.87    1.25
  -3  -6   1   19.64    1.09
   3  -6  -1   20.90    1.10
  -3  -6   1   22.76    1.50
  -3  -6   1   19.69    1.17
  -3  -6   1   22.34    1.20
   3  -6  -1   21.72    1.19
  -3   6   1   21.74    1.03
   3   6  -1   20.11    1.13
   3   6  -1   20.37    1.17
  -3   6   1   22.54    1.37
  -3   6   1   20.11    1.21
  -3   6   1   19.62    1.09
   3   6  -1   22.11    1.11
  -3   6   1   21.48    1.01
  -3   6   1   21.96    1.10
   3   6  -1   20.86    1.09
   3   6  -1   19.85    1.13
   3   6  -1   21.43    1.16
   3   6  -1   21.66    1.49
   3   6  -1   21.12    1.17
   2  -6  -1    1.13    0.22
  -2  -6   1    0.73    0.16
   2  -6  -1    1.18    0.17
  -2  -6   1    1.02    0.20
  -2  -6   1    1.40    0.22
  -2  -6   1    1.27    0.35
   2  -6  -1    0.78    0.17
  -2  -6   1    1.12    0.15
  -2  -6   1    1.12    0.21
   2  -6  -1    0.99    0.16
   2  -6  -1    1.30    0.16
  -2  -6   1    1.25    0.21
   2  -6  -1    1.25    0.25
   2  -6  -1    0.61    0.13
   2  -6  -1    1.26    0.15
   2  -6  -1    1.01    0.20
  -2  -6   1    1.11    0.22
  -2   6   1    1.18    0.16
   2   6  -1    1.39    0.22
   2   6  -1    1.31    0.23
   2   6  -1    1.11    0.19
  -2   6   1    1.02    0.20
   2   6  -1    1.21    0.15
   2   6  -1    0.82    0.29
  -2   6   1    1.12    0.22
   2   6  -1    1.31    0.24
  -2   6   1    1.14    0.25
  -2   6   1    1.38    0.16
   2   6  -1    0.69    0.19
   2   6  -1    0.95    0.19
   2   6  -1    0.89    0.18
   1  -6  -1    0.56    0.15
  -1  -6   1    0.62    0.15
  -1  -6   1    0.39    0.11
  -1  -6   1    0.88    0.25
   1  -6  -1    0.48    0.08
   1  -6  -1    0.44    0.13
  -1  -6   1    0.45    0.12
  -1  -6   1    0.57    0.13
   1  -6  -1    0.80    0.14
   1  -6  -1    0.62    0.08
  -1  -6   1    0.73    0.17
  -1  -6   1    0.49    0.12
   1  -6  -1    0.67    0.12
   1  -6  -1    0.74    0.09
  -1  -6   1    0.60    0.14
   1  -6  -1    0.54    0.14
   1   6  -1    0.45    0.19
  -1   6   1    0.48    0.14
   1   6  -1    0.71    0.13
   1   6  -1    0.58    0.15
   1   6  -1    0.37    0.13
   1   6  -1    1.22    0.19
   1   6  -1    0.60    0.14
   1   6  -1    0.61    0.13
  -1   6   1    0.81    0.17
  -1   6   1    0.57    0.12
  -1   6   1    0.62    0.08
   1   6  -1    0.70    0.13
  -1   6   1    0.74    0.08
   0  -6  -1   45.39    2.17
   0  -6   1   46.23    2.25
   0  -6   1   45.45    2.16
   0  -6  -1   43.25    2.10
   0   6  -1   46.25    2.25
   1  -6   1    8.97    0.69
   1  -6   1    9.15    0.52
   1  -6   1    9.31    0.53
  -1  -6  -1    9.05    0.49
  -1  -6  -1    9.75    0.56
  -1  -6  -1    8.77    0.48
  -1  -6  -1    9.11    0.62
   1  -6   1    9.48    0.54
   1  -6   1    8.86    0.62
   1  -6   1    8.33    0.53
  -1  -6  -1    9.00    0.50
  -1  -6  -1    8.96    0.62
  -1  -6  -1    8.83    0.50
   1  -6   1    8.29    0.51
  -1  -6  -1    8.61    0.47
  -1   6  -1    7.89    0.52
  -1   6  -1    8.62    0.69
  -1   6  -1    8.81    0.49
  -1   6  -1    9.14    0.63
   1   6   1    9.40    0.48
   1   6   1    9.46    0.49
   1   6   1    7.67    0.60
   1   6   1    8.38    0.47
  -1   6  -1    8.76    0.51
  -1   6  -1    8.98    0.51
   1   6   1    9.05    0.49
   1   6   1    9.57    0.56
  -1   6  -1    9.21    0.54
   1   6   1    9.29    0.63
  -2  -6  -1    2.53    0.41
   2  -6   1    2.72    0.47
   2  -6   1    2.51    0.39
   2  -6   1    2.55    0.34
  -2  -6  -1    2.54    0.31
  -2  -6  -1    2.64    0.33
   2  -6   1    2.69    0.34
   2  -6   1    2.72    0.31
  -2  -6  -1    3.10    0.32
   2  -6   1    3.28    0.36
  -2  -6  -1    2.33    0.30
   2  -6   1    2.07    0.26
  -2  -6  -1    2.74    0.25
  -2  -6  -1    2.44    0.29
  -2  -6  -1    3.70    0.55
   2   6   1    2.57    0.30
   2   6   1    2.22    0.28
  -2   6  -1    2.24    0.28
   2   6   1    2.32    0.28
   2   6   1    2.13    0.24
  -2   6  -1    2.15    0.44
   2   6   1    2.36    0.31
  -2   6  -1    2.74    0.43
  -2   6  -1    2.36    0.29
   2   6   1    2.28    0.42
   2   6   1    2.02    0.30
  -2   6  -1    2.31    0.27
  -2   6  -1    2.65    0.34
   3  -6   1   10.27    0.78
  -3  -6  -1   11.36    0.72
  -3  -6  -1   11.92    0.81
  -3  -6  -1   11.32    0.70
   3  -6   1    9.06    0.68
   3  -6   1   11.85    0.98
  -3  -6  -1   11.50    0.70
   3  -6   1   10.13    0.75
   3  -6   1   10.93    0.69
  -3  -6  -1   10.97    0.71
  -3  -6  -1    9.55    0.69
   3  -6   1   10.37    0.69
  -3  -6  -1   10.70    0.94
  -3  -6  -1   10.21    0.69
   3   6   1   11.91    0.91
   3   6   1    9.46    0.67
  -3   6  -1   10.67    0.70
   3   6   1   10.63    0.65
  -3   6  -1   10.74    0.80
   3   6   1   10.60    0.68
  -3   6  -1   10.27    0.75
  -3   6  -1   10.25    0.66
  -3   6  -1   11.80    0.71
   3   6   1    9.41    0.90
  -3   6  -1   11.54    0.69
   3   6   1   11.07    0.71
   3   6   1   10.56    0.70
   4  -6   1   23.60    1.69
  -4  -6  -1   23.59    1.34
  -4  -6  -1   23.27    1.30
   4  -6   1   24.90    1.31
  -4  -6  -1   24.39    1.34
   4  -6   1   22.56    1.40
   4  -6   1   23.98    1.36
  -4  -6  -1   24.47    1.71
  -4  -6  -1   21.84    1.29
  -4  -6  -1   22.56    1.32
   4  -6   1   22.76    1.32
   4  -6   1   23.54    1.30
   4  -6   1   24.34    1.44
   4  -6   1   21.93    1.30
  -4  -6  -1   22.95    1.32
  -4   6  -1   20.05    1.23
   4   6   1   24.30    1.42
   4   6   1   21.59    1.24
   4   6   1   23.46    1.31
   4   6   1   21.31    1.27
  -4   6  -1   23.80    1.32
  -4   6  -1   23.39    1.30
   4   6   1   21.83    1.29
   4   6   1   24.41    1.72
  -4   6  -1   22.42    1.38
  -4   6  -1   23.37    1.28
   4   6   1   22.36    1.31
   4   6   1   23.07    1.31
   5  -6   1   71.77    3.50
  -5  -6  -1   71.89    4.04
   5  -6   1   71.49    3.46
  -5  -6  -1   72.75    3.52
   5  -6   1   73.18    3.51
   5  -6   1   64.56    3.94
  -5  -6  -1   70.09    3.51
  -5  -6  -1   78.50    3.55
   5  -6   1   70.51    3.62
   5  -6   1   70.89    3.45
   5  -6   1   72.83    3.62
  -5  -6  -1   72.30    3.48
  -5  -6  -1   69.50    3.47
  -5  -6  -1   70.60    3.46
  -5   6  -1   74.20    3.45
  -5   6  -1   69.94    3.40
   5   6   1   76.09    4.12
   5   6   1   70.56    3.50
   5   6   1   70.34    3.45
   5   6   1   70.61    3.42
   5   6   1   68.85    3.56
   5   6   1   70.01    3.48
  -5   6  -1   67.68    3.57
  -5   6  -1   72.09    3.46
   5   6   1   68.68    3.65
  -5   6  -1   76.44    3.51
   6  -6   1    2.70    0.49
  -6  -6  -1    2.56    0.50
  -6  -6  -1    2.62    0.49
  -6  -6  -1    3.04    0.52
   6  -6   1    2.79    0.50
   6  -6   1    3.41    0.64
   6  -6   1    4.31    0.68
  -6  -6  -1    3.23    0.84
  -6  -6  -1    3.12    0.59
   6  -6   1    3.78    0.65
  -6  -6  -1    2.20    0.46
   6  -6   1    3.02    0.78
   6  -6   1    2.16    0.42
   6   6   1    2.29    0.69
   6   6   1    2.33    0.48
   6   6   1    1.90    0.40
   6   6   1    3.49    0.56
  -6   6  -1    1.85    0.46
   6   6   1    3.27    0.46
  -6   6  -1    2.77    0.52
   6   6   1    3.09    0.54
  -6   6  -1    2.48    0.71
  -6   6  -1    2.89    0.48
  -6   6  -1    2.83    0.52
  -6   6  -1    2.85    0.38
   6   6   1    3.57    0.61
  -6   6  -1    2.50    0.43
   7  -6   1    9.02    0.87
  -7  -6  -1    9.95    1.07
   7  -6   1    9.28    0.89
  -7  -6  -1    9.81    0.87
  -7  -6  -1   10.27    0.94
   7  -6   1    9.58    1.21
   7  -6   1    9.50    0.85
   7  -6   1   11.54    0.69
   7  -6   1    9.31    0.85
  -7  -6  -1   10.25    0.93
  -7  -6  -1    9.58    0.90
   7  -6   1    9.68    0.95
  -7  -6  -1    9.92    1.09
   7  -6   1   10.09    1.60
  -7  -6  -1   11.05    1.66
  -7   6  -1   10.25    0.89
   7   6   1   10.70    0.87
   7   6   1   10.56    0.75
  -7   6  -1   10.35    0.87
  -7   6  -1   10.29    0.72
   7   6   1   10.08    0.94
   7   6   1   10.21    0.92
   7   6   1   11.02    0.94
  -7   6  -1   11.17    1.02
   7   6   1    8.73    1.49
  -7   6  -1   12.04    1.72
  -7   6  -1   11.01    0.86
  -8  -6  -1    0.95    0.36
   8  -6   1    1.16    0.33
  -8  -6  -1    0.95    0.37
  -8  -6  -1    1.03    0.36
   8  -6   1    1.28    0.39
  -8  -6  -1    1.48    0.69
   8  -6   1    1.55    0.30
  -8  -6  -1    1.94    0.52
  -8  -6  -1    1.74    0.50
   8  -6   1    1.30    0.47
   8  -6   1    1.59    0.47
   8  -6   1    0.74    0.39
   8   6   1    1.01    0.36
   8   6   1    0.30    0.34
   8   6   1    1.13    0.35
  -8   6  -1    0.78    0.28
   8   6   1    2.06    0.40
  -8   6  -1    1.49    0.42
  -8   6  -1    1.12    0.39
  -8   6  -1    0.77    0.24
   8   6   1    0.36    0.19
  -8   6  -1    0.62    0.33
   8   6   1    0.77    0.36
  -8   6  -1    1.89    0.49
  -8   6  -1    0.38    0.38
   9  -6   1    0.36    0.21
   9  -6   1    1.21    0.50
  -9  -6  -1    0.31    0.23
   9  -6   1    0.45    0.28
  -9  -6  -1    1.30    0.50
  -9  -6  -1    0.74    0.37
  -9  -6  -1    0.90    0.58
   9  -6   1    0.20    0.22
  -9  -6  -1    0.52    0.30
   9  -6   1    0.73    0.25
   9  -6   1    0.01    0.26
  -9  -6  -1    0.54    0.33
   9  -6   1    0.43    0.29
   9   6   1    0.31    0.20
  -9   6  -1    0.46    0.22
   9   6   1    0.30    0.20
  -9   6  -1    0.53    0.30
  -9   6  -1    0.77    0.53
   9   6   1    0.45    0.29
   9   6   1    1.10    0.58
  -9   6  -1    0.22    0.25
  -9   6  -1    0.50    0.29
  -9   6  -1    0.41    0.22
   9   6   1    0.98    0.40
   9   6   1    0.34    0.24
  10  -6   1   33.97    2.35
 -10  -6  -1   38.60    2.45
  10  -6   1   37.83    2.45
 -10  -6  -1   34.76    2.38
  10  -6   1   34.81    2.37
 -10  -6  -1   34.95    2.35
 -10  -6  -1   37.64    2.72
  10  -6   1   33.76    2.39
 -10  -6  -1   36.01    2.44
  10  -6   1   32.47    3.05
 -10  -6  -1   33.61    3.13
  10  -6   1   39.14    1.97
 -10   6  -1   33.04    2.47
 -10   6  -1   36.32    2.31
  10   6   1   36.79    2.30
  10   6   1   39.08    2.14
  10   6   1   36.41    3.24
 -10   6  -1   34.28    2.04
 -10   6  -1   36.53    3.21
 -10   6  -1   35.77    2.37
  10   6   1   40.22    2.48
  10   6   1   37.53    2.42
  10   6   1   35.54    2.41
 -10   6  -1   37.53    2.37
 -11  -6  -1    0.37    0.29
  11  -6   1    0.49    0.30
  11  -6   1    0.25    0.29
 -11  -6  -1    0.42    0.31
 -11  -6  -1   -0.15    0.10
  11  -6   1    0.25    0.22
 -11  -6  -1    0.32    0.30
  11  -6   1    0.40    0.18
  11  -6   1   -0.07    0.15
  11   6   1    0.16    0.27
 -11   6  -1    0.23    0.20
 -11   6  -1   -0.04    0.20
  11   6   1    0.22    0.26
 -11   6  -1    0.18    0.21
 -11   6  -1    0.06    0.20
  11   6   1    0.36    0.30
 -11   6  -1    0.03    0.14
 -11   6  -1    0.43    0.48
  11   6   1    0.73    0.60
  11   6   1    0.54    0.24
  12  -6   1    0.68    0.55
  12  -6   1    0.27    0.31
 -12  -6  -1    0.00    0.19
 -12  -6  -1    0.85    0.66
 -12  -6  -1    0.61    0.37
 -12  -6  -1    1.01    0.48
 -12  -6  -1    0.46    0.36
  12  -6   1    0.13    0.22
  12  -6   1    0.25    0.30
 -12   6  -1    0.58    0.32
 -12   6  -1    0.42    0.24
  12   6   1    0.32    0.40
  12   6   1    0.74    0.33
 -12   6  -1    0.77    0.71
  12   6   1    0.71    0.38
  12   6   1    0.78    0.44
 -12   6  -1    0.43    0.37
  12   6   1    0.05    0.18
  13  -6   1    0.44    0.39
 -13  -6  -1    0.09    0.16
  13  -6   1    0.81    0.41
 -13  -6  -1    0.22    0.29
 -13  -6  -1    0.40    0.35
  13  -6   1    0.44    0.38
 -13  -6  -1   -0.15    0.13
  13   6   1    0.23    0.28
  13   6   1   -0.05    0.09
  13   6   1    0.19    0.31
  13   6   1    0.36    0.29
 -13   6  -1    0.22    0.27
 -13   6  -1    0.15    0.21
 -13   6  -1    0.39    0.30
 -13  -7   1    0.04    0.17
  13  -7  -1   -0.13    0.17
 -13  -7   1    0.10    0.22
  13  -7  -1    0.27    0.22
  13  -7  -1    0.03    0.17
 -13  -7   1   -0.03    0.17
  13  -7  -1    0.57    0.38
 -13  -7   1   -0.10    0.20
  13   7  -1    0.09    0.28
 -13   7   1    0.65    0.44
 -13   7   1    0.26    0.25
 -13   7   1    0.23    0.26
  13   7  -1    0.46    0.42
 -13   7   1    0.02    0.08
  13   7  -1    0.05    0.28
  13   7  -1    0.11    0.15
  12  -7  -1    3.08    1.19
  12  -7  -1    4.55    0.68
 -12  -7   1    3.72    1.30
  12  -7  -1    5.28    0.95
  12  -7  -1    3.25    0.86
 -12  -7   1    5.71    1.56
 -12  -7   1    3.82    0.88
  12  -7  -1    6.31    1.16
  12  -7  -1    3.68    0.85
 -12  -7   1    3.73    0.83
 -12  -7   1    3.55    0.84
  12   7  -1    3.25    0.69
 -12   7   1    4.48    0.93
 -12   7   1    3.96    0.76
  12   7  -1    4.18    0.81
 -12   7   1    3.91    1.28
 -12   7   1    3.22    0.60
  12   7  -1    4.28    0.91
 -12   7   1    2.99    0.63
 -12   7   1    4.46    0.84
  12   7  -1    4.31    0.76
  12   7  -1    5.02    1.52
  11  -7  -1    0.31    0.32
 -11  -7   1    0.57    0.40
  11  -7  -1    0.82    0.39
  11  -7  -1    0.56    0.28
 -11  -7   1    1.54    0.82
 -11  -7   1    1.44    0.50
  11  -7  -1    0.98    0.44
 -11  -7   1    1.15    0.46
  11  -7  -1    0.72    0.34
 -11  -7   1    1.13    0.46
 -11  -7   1    0.74    0.39
  11  -7  -1    0.52    0.50
  11  -7  -1    1.28    0.37
 -11   7   1    0.71    0.60
 -11   7   1    0.43    0.30
 -11   7   1    0.78    0.28
  11   7  -1    0.53    0.31
 -11   7   1    1.19    0.47
  11   7  -1    0.20    0.24
  11   7  -1    1.13    0.39
 -11   7   1    0.46    0.30
  11   7  -1    0.75    0.61
  10  -7  -1    0.63    0.37
  10  -7  -1    0.57    0.56
 -10  -7   1    0.53    0.32
 -10  -7   1    0.43    0.28
 -10  -7   1    1.52    0.68
 -10  -7   1    0.91    0.39
  10  -7  -1    0.20    0.20
  10  -7  -1    0.96    0.38
  10  -7  -1    1.06    0.46
  10  -7  -1    0.46    0.26
 -10  -7   1    0.50    0.32
 -10  -7   1    1.48    0.47
 -10  -7   1    0.63    0.56
 -10   7   1    0.33    0.21
 -10   7   1    0.72    0.36
 -10   7   1    0.45    0.26
 -10   7   1    0.12    0.18
  10   7  -1    0.30    0.24
  10   7  -1    0.44    0.32
 -10   7   1    0.51    0.24
  10   7  -1    0.17    0.35
 -10   7   1    0.16    0.21
  10   7  -1    0.38    0.23
  10   7  -1    0.17    0.26
   9  -7  -1   15.79    2.16
   9  -7  -1   16.04    1.26
  -9  -7   1   15.88    1.36
  -9  -7   1   13.14    1.22
   9  -7  -1   16.19    1.42
  -9  -7   1   16.09    2.29
   9  -7  -1   15.37    1.26
   9  -7  -1   13.96    1.37
   9  -7  -1   15.96    1.31
  -9  -7   1   16.50    1.32
  -9  -7   1   17.33    1.38
  -9  -7   1   15.57    1.31
  -9   7   1   14.13    1.24
   9   7  -1   16.32    1.40
   9   7  -1   19.54    2.58
  -9   7   1   16.63    2.24
   9   7  -1   16.02    1.31
  -9   7   1   13.79    1.19
  -9   7   1   16.65    1.25
   9   7  -1   17.16    1.29
  -9   7   1   14.30    1.02
   9   7  -1   15.14    1.31
  -9   7   1   16.54    1.17
  -8  -7   1    3.56    0.61
   8  -7  -1    3.45    0.64
   8  -7  -1    3.93    0.64
   8  -7  -1    5.08    0.80
  -8  -7   1    2.97    0.63
  -8  -7   1    5.00    0.82
  -8  -7   1    4.06    0.71
   8  -7  -1    2.83    0.82
  -8  -7   1    5.00    0.79
   8  -7  -1    2.95    0.71
  -8  -7   1    3.34    0.94
   8  -7  -1    2.84    0.59
   8  -7  -1    5.54    0.84
  -8  -7   1    4.04    0.70
  -8   7   1    4.03    0.63
  -8   7   1    4.64    0.56
  -8   7   1    4.17    0.70
  -8   7   1    3.88    0.70
   8   7  -1    4.77    0.78
  -8   7   1    3.42    0.71
  -8   7   1    3.50    0.61
   8   7  -1    4.47    0.77
   8   7  -1    3.60    0.67
   8   7  -1    4.15    0.71
  -8   7   1    4.82    1.09
   8   7  -1    4.59    1.31
   7  -7  -1   22.25    1.43
  -7  -7   1   21.27    1.52
   7  -7  -1   18.74    1.80
  -7  -7   1   22.09    2.00
  -7  -7   1   23.70    1.51
   7  -7  -1   19.92    1.55
   7  -7  -1   24.23    1.64
   7  -7  -1   22.08    1.46
  -7  -7   1   21.72    1.48
   7  -7  -1   21.16    1.40
  -7  -7   1   22.76    1.49
  -7  -7   1   22.44    1.46
  -7  -7   1   22.77    1.53
  -7   7   1   24.59    1.44
  -7   7   1   24.12    1.37
   7   7  -1   21.96    2.02
  -7   7   1   19.43    1.51
  -7   7   1   21.73    1.23
   7   7  -1   23.71    1.47
  -7   7   1   22.55    1.43
   7   7  -1   22.58    1.58
   7   7  -1   22.48    1.47
  -7   7   1   22.25    1.45
   7   7  -1   21.74    1.49
  -7   7   1   21.05    1.90
  -6  -7   1    8.07    0.91
   6  -7  -1    5.77    0.75
   6  -7  -1    6.36    0.60
   6  -7  -1    6.75    0.80
   6  -7  -1    7.13    0.67
  -6  -7   1    7.40    0.91
   6  -7  -1    7.14    0.77
   6  -7  -1    8.15    1.21
  -6  -7   1    8.66    1.05
  -6  -7   1    4.60    0.64
  -6  -7   1    6.56    0.87
  -6  -7   1    7.10    1.16
  -6  -7   1    6.66    1.18
  -6  -7   1    6.04    0.80
   6  -7  -1    6.92    0.94
  -6   7   1    6.62    0.56
  -6   7   1    6.62    0.74
   6   7  -1    9.92    1.07
   6   7  -1    6.18    0.74
   6   7  -1    7.60    0.84
  -6   7   1    7.04    0.51
   6   7  -1    6.05    0.75
   6   7  -1    8.91    1.43
  -6   7   1    6.66    0.78
   6   7  -1    6.53    0.86
  -6   7   1    7.19    0.63
  -6   7   1    6.96    0.91
  -5  -7   1   17.88    1.15
   5  -7  -1   18.76    1.12
  -5  -7   1   17.10    1.17
   5  -7  -1   18.53    1.29
   5  -7  -1   19.34    1.06
  -5  -7   1   19.38    1.18
   5  -7  -1   18.45    1.28
   5  -7  -1   18.61    1.15
  -5  -7   1   17.86    1.19
   5  -7  -1   19.91    1.22
  -5  -7   1   17.25    1.12
   5  -7  -1   18.31    1.47
  -5  -7   1   17.03    1.17
   5  -7  -1   18.96    1.15
   5  -7  -1   17.78    1.10
  -5  -7   1   16.57    1.51
   5   7  -1   20.44    1.18
  -5   7   1   20.29    1.13
  -5   7   1   18.70    1.14
   5   7  -1   17.54    1.12
   5   7  -1   18.87    1.19
   5   7  -1   17.32    1.13
  -5   7   1   16.95    1.09
  -5   7   1   17.98    1.04
  -5   7   1   19.67    0.98
   5   7  -1   15.75    1.22
   5   7  -1   18.91    1.18
   5   7  -1   19.93    1.66
  -5   7   1   18.23    1.25
   5   7  -1   18.94    1.04
  -5   7   1   20.11    1.53
   4  -7  -1   80.10    3.85
   4  -7  -1   87.09    3.94
  -4  -7   1   82.04    3.89
  -4  -7   1   79.77    4.34
   4  -7  -1   83.90    4.22
   4  -7  -1   85.62    3.83
  -4  -7   1   82.12    3.92
   4  -7  -1   85.71    3.86
  -4  -7   1   84.03    3.94
  -4   7   1   78.40    3.97
   4   7  -1   85.37    3.93
   4   7  -1   84.42    3.87
  -4   7   1   81.37    3.80
  -4   7   1   76.11    4.18
   4   7  -1   84.96    4.43
   4   7  -1   84.84    4.05
   4   7  -1   84.13    3.90
   3  -7  -1    8.65    0.56
  -3  -7   1    7.54    0.94
   3  -7  -1    8.18    0.56
  -3  -7   1    9.28    0.63
   3  -7  -1    8.70    0.56
   3  -7  -1    9.24    0.55
  -3  -7   1    8.64    0.60
  -3  -7   1    7.55    0.60
  -3  -7   1    8.31    0.53
  -3  -7   1    8.49    0.63
   3  -7  -1    7.59    0.67
   3  -7  -1    9.32    0.68
   3  -7  -1    8.57    0.54
   3  -7  -1    9.03    0.75
  -3  -7   1    8.09    0.59
   3   7  -1    8.10    0.60
   3   7  -1    8.45    0.59
   3   7  -1    8.27    0.61
   3   7  -1    8.39    0.55
   3   7  -1    9.98    0.61
  -3   7   1    8.00    0.52
  -3   7   1    8.28    0.53
  -3   7   1    8.25    0.64
  -3   7   1    9.62    0.56
   3   7  -1    7.86    0.52
   3   7  -1    8.56    0.69
   3   7  -1   10.65    1.18
   3   7  -1    7.96    0.57
  -3   7   1    7.05    0.69
   2  -7  -1   27.71    1.30
  -2  -7   1   26.00    1.63
   2  -7  -1   27.29    1.44
  -2  -7   1   27.46    1.26
  -2  -7   1   24.79    1.34
   2  -7  -1   25.53    1.30
   2  -7  -1   26.24    1.49
  -2  -7   1   27.70    1.38
   2  -7  -1   28.52    1.40
   2  -7  -1   25.02    1.44
  -2  -7   1   28.64    1.40
   2  -7  -1   27.28    1.27
   2  -7  -1   26.75    1.30
  -2  -7   1   27.40    1.40
  -2  -7   1   27.57    1.38
  -2  -7   1   28.81    1.45
  -2   7   1   29.51    1.40
   2   7  -1   28.44    1.68
   2   7  -1   26.61    1.36
   2   7  -1   28.00    1.39
   2   7  -1   27.42    1.50
   2   7  -1   28.62    1.36
  -2   7   1   27.81    1.48
   2   7  -1   28.66    1.38
   2   7  -1   26.17    1.36
  -2   7   1   28.11    1.28
  -2   7   1   26.65    1.41
   2   7  -1   27.76    1.44
   1  -7  -1   28.00    1.32
  -1  -7   1   30.37    1.50
   1  -7  -1   28.68    1.44
  -1  -7   1   29.26    1.46
   1  -7  -1   29.10    1.52
  -1  -7   1   30.00    1.65
  -1  -7   1   27.91    1.42
  -1  -7   1   28.26    1.40
   1  -7  -1   29.82    1.31
   1  -7  -1   30.64    1.50
   1  -7  -1   29.25    1.32
  -1  -7   1   30.99    1.44
  -1   7   1   30.41    1.50
   1   7  -1   29.39    1.40
   1   7  -1   29.58    1.65
   1   7  -1   26.89    1.51
   1   7  -1   29.58    1.47
   1   7  -1   29.09    1.42
   1   7  -1   29.94    1.50
   1   7  -1   30.09    1.39
  -1   7   1   28.72    1.40
   0  -7   1   29.13    1.47
   0  -7   1   27.80    1.36
   0  -7  -1   27.92    1.41
   0  -7   1   27.15    1.36
   0  -7   1   28.24    1.54
   0  -7   1   28.32    1.36
   0  -7  -1   27.00    1.46
   0  -7   1   29.23    1.35
   0  -7   1   28.20    1.37
   0  -7  -1   28.49    1.33
   0  -7   1   28.27    1.35
   0  -7  -1   27.95    1.40
   0  -7   1   28.99    1.45
   0  -7   1   26.64    1.42
   0   7  -1   29.55    1.44
   0   7  -1   29.89    1.57
   0   7   1   27.59    1.34
   0   7  -1   28.55    1.47
   0   7   1   29.51    1.49
   1  -7   1   50.41    2.46
  -1  -7  -1   53.04    2.45
  -1  -7  -1   50.51    2.47
   1  -7   1   49.15    2.32
   1  -7   1   48.67    2.30
  -1   7  -1   50.96    2.57
   1   7   1   50.80    2.48
   1   7   1   50.96    2.46
  -1   7  -1   50.31    2.30
   2  -7   1   40.79    1.86
   2  -7   1   39.70    1.87
  -2  -7  -1   37.19    1.83
  -2  -7  -1   38.31    2.01
  -2  -7  -1   39.40    1.90
  -2  -7  -1   38.35    1.86
  -2  -7  -1   36.39    1.83
   2  -7   1   38.96    2.15
   2  -7   1   41.01    2.04
   2  -7   1   37.84    1.87
  -2  -7  -1   38.62    2.10
  -2  -7  -1   37.91    1.86
   2  -7   1   39.62    1.93
   2  -7   1   37.37    1.84
  -2  -7  -1   36.83    1.84
  -2   7  -1   39.27    1.92
   2   7   1   36.59    1.84
  -2   7  -1   38.81    2.16
  -2   7  -1   38.30    1.81
   2   7   1   37.11    1.82
   2   7   1   39.85    1.91
  -2   7  -1   39.11    1.84
  -2   7  -1   39.13    2.03
   2   7   1   40.71    2.03
   2   7   1   39.86    1.84
   2   7   1   42.46    2.15
  -3  -7  -1    0.39    0.23
   3  -7   1    0.44    0.15
   3  -7   1    0.49    0.15
   3  -7   1    0.34    0.22
  -3  -7  -1    0.40    0.17
  -3  -7  -1    0.11    0.11
   3  -7   1    0.30    0.15
  -3  -7  -1    0.34    0.14
  -3  -7  -1    0.31    0.13
   3  -7   1    0.27    0.13
  -3  -7  -1    0.41    0.15
   3  -7   1    0.46    0.15
  -3  -7  -1    0.44    0.15
   3  -7   1    0.19    0.14
  -3  -7  -1    0.28    0.13
   3   7   1    0.43    0.15
   3   7   1    0.42    0.14
   3   7   1    0.31    0.12
  -3   7  -1    0.26    0.15
   3   7   1    0.32    0.11
  -3   7  -1    0.28    0.11
  -3   7  -1    0.11    0.12
   3   7   1    0.26    0.18
   3   7   1    0.13    0.17
  -3   7  -1    0.29    0.12
   3   7   1    0.09    0.10
  -3   7  -1    0.18    0.12
  -4  -7  -1  197.20    9.11
   4   7   1  188.24    9.08
   5  -7   1    5.00    0.62
   5  -7   1    6.77    0.76
  -5  -7  -1    3.95    0.56
  -5  -7  -1    5.82    0.70
   5  -7   1    3.75    0.58
  -5  -7  -1    3.82    0.83
   5  -7   1    7.22    0.75
  -5  -7  -1    5.94    0.75
   5  -7   1    4.92    0.64
   5  -7   1    4.39    0.64
  -5  -7  -1    3.80    0.56
  -5  -7  -1    5.76    0.69
   5  -7   1    4.70    0.90
   5  -7   1    4.20    0.62
  -5  -7  -1    4.29    0.53
   5   7   1    5.79    0.78
  -5   7  -1    5.60    0.65
  -5   7  -1    6.12    0.70
  -5   7  -1    3.40    0.48
   5   7   1    5.19    0.66
  -5   7  -1    6.46    0.85
   5   7   1    5.14    0.96
   5   7   1    6.16    0.69
   5   7   1    4.52    0.60
  -5   7  -1    5.08    0.60
  -5   7  -1    3.77    0.81
   5   7   1    5.97    0.68
   5   7   1    6.54    0.72
   5   7   1    5.92    0.67
  -6  -7  -1   10.09    0.82
  -6  -7  -1   10.95    0.89
   6  -7   1    9.60    0.90
  -6  -7  -1    9.37    0.83
  -6  -7  -1   10.54    0.87
   6  -7   1   10.97    0.88
   6  -7   1    9.15    1.36
  -6  -7  -1   11.82    1.61
   6  -7   1    8.62    0.77
   6  -7   1    8.98    0.80
  -6  -7  -1    8.97    0.79
   6  -7   1    9.84    0.91
  -6  -7  -1   10.07    0.84
   6  -7   1    9.26    0.78
   6   7   1   10.64    0.84
  -6   7  -1   10.10    0.79
  -6   7  -1    9.52    0.81
   6   7   1    9.86    0.90
  -6   7  -1    9.45    0.89
  -6   7  -1    9.52    1.43
   6   7   1   13.15    1.70
   6   7   1    9.27    0.85
  -6   7  -1    8.31    0.59
  -6   7  -1    8.24    0.97
   6   7   1    9.35    0.76
  -6   7  -1    9.73    0.76
   6   7   1   11.19    0.88
  -7  -7  -1   11.12    0.93
  -7  -7  -1   10.63    0.91
  -7  -7  -1    9.36    1.60
   7  -7   1   10.25    1.60
   7  -7   1   11.38    1.05
   7  -7   1   11.54    0.93
   7  -7   1   10.13    0.93
  -7  -7  -1   11.41    0.97
  -7  -7  -1   12.23    1.00
  -7  -7  -1   11.49    0.96
   7  -7   1   10.70    0.92
  -7  -7  -1   10.03    0.92
   7  -7   1   11.71    1.04
   7   7   1    9.68    0.89
  -7   7  -1   10.10    0.70
  -7   7  -1   13.62    1.81
  -7   7  -1    9.02    0.83
  -7   7  -1    9.10    0.81
   7   7   1   10.50    0.93
  -7   7  -1    9.73    0.90
   7   7   1    9.88    0.96
  -7   7  -1    9.57    0.86
   7   7   1   11.51    0.89
   7   7   1   10.59    0.73
  -7   7  -1   10.27    0.99
  -8  -7  -1    0.85    0.31
  -8  -7  -1    2.21    0.55
  -8  -7  -1    1.68    0.49
  -8  -7  -1    3.04    0.93
   8  -7   1    1.77    0.48
   8  -7   1    1.86    0.47
  -8  -7  -1    2.87    0.62
   8  -7   1    2.43    0.60
  -8  -7  -1    1.58    0.44
   8  -7   1    2.29    0.54
   8  -7   1    2.11    0.49
   8  -7   1    1.76    0.66
  -8  -7  -1    2.05    0.48
   8  -7   1    1.56    0.46
   8   7   1    1.83    0.37
  -8   7  -1    0.74    0.54
   8   7   1    2.02    0.54
  -8   7  -1    3.07    0.64
  -8   7  -1    2.39    0.48
  -8   7  -1    2.05    0.51
   8   7   1    2.42    0.48
   8   7   1    1.95    0.49
  -8   7  -1    2.01    0.45
   8   7   1    2.77    0.88
  -8   7  -1    1.66    0.45
  -8   7  -1    2.00    0.35
   9  -7   1   23.41    1.72
  -9  -7  -1   23.18    1.67
  -9  -7  -1   25.76    1.80
  -9  -7  -1   22.43    1.68
  -9  -7  -1   24.18    1.76
   9  -7   1   22.62    2.79
   9  -7   1   23.57    1.73
  -9  -7  -1   25.00    1.79
   9  -7   1   23.04    1.83
  -9  -7  -1   25.90    3.02
   9  -7   1   25.12    1.83
   9  -7   1   21.06    1.62
   9   7   1   25.48    2.99
  -9   7  -1   25.07    1.67
   9   7   1   24.93    1.47
  -9   7  -1   20.58    1.64
  -9   7  -1   21.93    2.78
  -9   7  -1   24.27    1.60
   9   7   1   27.35    1.81
   9   7   1   24.88    1.67
  -9   7  -1   22.15    1.39
  -9   7  -1   24.52    1.69
   9   7   1   24.59    1.79
 -10  -7  -1   12.29    1.40
  10  -7   1    9.85    1.30
 -10  -7  -1    8.85    1.20
  10  -7   1    7.85    1.16
  10  -7   1    9.12    1.79
  10  -7   1    8.39    1.57
 -10  -7  -1    8.54    1.14
 -10  -7  -1    9.58    1.86
  10  -7   1    8.61    1.25
 -10  -7  -1    7.62    1.72
 -10  -7  -1    8.32    1.11
  10  -7   1    8.66    1.14
 -10   7  -1   10.83    1.77
  10   7   1    9.08    1.83
 -10   7  -1   10.48    1.26
 -10   7  -1    5.26    0.90
 -10   7  -1   11.33    2.02
  10   7   1   11.11    1.37
  10   7   1    8.59    1.32
  10   7   1   10.75    1.29
  10   7   1    7.17    1.00
 -10   7  -1    8.19    1.08
  10   7   1    8.88    0.79
  11  -7   1    2.02    0.57
 -11  -7  -1    1.95    0.58
  11  -7   1    2.78    1.10
  11  -7   1    1.92    0.64
 -11  -7  -1    1.76    0.54
 -11  -7  -1    2.36    0.65
  11  -7   1    1.89    0.63
  11  -7   1    2.51    0.73
 -11  -7  -1    2.89    0.76
 -11   7  -1    1.88    0.53
 -11   7  -1    1.73    0.85
  11   7   1    2.08    0.67
 -11   7  -1    1.38    0.47
 -11   7  -1    1.38    0.38
 -11   7  -1    1.88    0.50
  11   7   1    3.53    0.79
  11   7   1    2.33    1.14
  11   7   1    1.99    0.46
 -11   7  -1    1.27    0.46
 -12  -7  -1    0.81    0.46
 -12  -7  -1    0.04    0.42
  12  -7   1   -0.17    0.20
 -12  -7  -1    0.48    0.34
  12  -7   1    0.41    0.35
 -12  -7  -1    1.25    0.54
  12  -7   1    0.45    0.31
  12  -7   1    0.41    0.36
 -12  -7  -1    0.68    0.44
 -12   7  -1    0.58    0.27
  12   7   1    1.42    0.58
  12   7   1    0.38    0.38
 -12   7  -1    0.92    0.45
  12   7   1    0.82    0.31
 -12   7  -1    0.58    0.60
  12   7   1   -0.06    0.28
  12   7   1    0.52    0.35
 -12   7  -1    0.48    0.32
  13  -7   1    0.36    0.36
 -13  -7  -1    1.07    0.48
  13  -7   1    0.77    0.67
 -13  -7  -1    1.22    0.53
 -13  -7  -1    0.73    0.43
 -13  -7  -1    0.09    0.23
  13  -7   1    1.35    0.65
  13   7   1    0.72    0.30
  13   7   1    0.30    0.32
 -13   7  -1    0.78    0.45
 -13   7  -1    0.91    0.48
  13   7   1    0.90    0.39
 -13   7  -1    0.30    0.25
 -13   7  -1    0.64    0.40
  13   7   1    0.77    0.45
  13  -8  -1    0.13    0.23
  13  -8  -1    0.07    0.19
  13  -8  -1    0.11    0.14
 -13  -8   1    0.78    0.44
  13  -8  -1    0.44    0.42
 -13  -8   1    0.04    0.22
 -13  -8   1    0.22    0.31
 -13  -8   1    0.44    0.34
  13   8  -1    0.24    0.26
  13   8  -1    0.10    0.14
 -13   8   1    0.09    0.14
 -13   8   1    0.31    0.44
  13   8  -1    0.11    0.15
  13   8  -1    0.16    0.20
  13   8  -1    0.29    0.34
 -12  -8   1    5.23    1.52
 -12  -8   1    5.31    1.02
  12  -8  -1    3.80    0.60
  12  -8  -1    4.68    1.02
  12  -8  -1    4.62    0.88
  12  -8  -1    4.78    0.99
  12  -8  -1    2.64    1.06
 -12  -8   1    3.95    0.85
  12  -8  -1    2.83    0.81
 -12  -8   1    3.33    0.84
 -12  -8   1    3.89    0.90
  12   8  -1    4.49    0.89
  12   8  -1    5.40    1.65
 -12   8   1    5.30    1.51
 -12   8   1    2.87    0.70
  12   8  -1    5.00    0.98
 -12   8   1    4.68    0.93
 -12   8   1    3.15    0.64
  12   8  -1    2.47    0.73
  12   8  -1    4.77    0.80
 -12   8   1    4.25    0.85
 -12   8   1    4.34    0.67
  12   8  -1    3.77    0.67
  11  -8  -1   -0.09    0.10
  11  -8  -1   -0.17    0.13
  11  -8  -1   -0.04    0.16
 -11  -8   1    0.20    0.26
  11  -8  -1   -0.13    0.12
 -11  -8   1   -0.08    0.10
 -11  -8   1    0.07    0.17
  11  -8  -1    0.48    0.30
 -11  -8   1    0.13    0.27
  11  -8  -1    0.04    0.15
 -11  -8   1    0.24    0.26
 -11   8   1    0.37    0.41
  11   8  -1    0.61    0.38
 -11   8   1    0.31    0.24
 -11   8   1   -0.03    0.09
  11   8  -1    0.06    0.19
 -11   8   1    0.08    0.08
 -11   8   1    0.06    0.11
 -11   8   1    0.02    0.21
  11   8  -1    0.04    0.12
  11   8  -1    0.25    0.38
  11   8  -1   -0.12    0.13
 -10  -8   1   23.43    1.79
  10  -8  -1   25.58    1.76
 -10  -8   1   22.64    1.74
  10  -8  -1   25.94    1.82
 -10  -8   1   23.68    1.83
 -10  -8   1   22.08    1.87
  10  -8  -1   24.21    1.92
 -10  -8   1   25.72    3.11
  10  -8  -1   23.34    2.92
 -10  -8   1   26.32    1.88
 -10  -8   1   24.19    1.77
  10  -8  -1   21.77    1.71
  10   8  -1   21.11    1.71
 -10   8   1   24.86    1.92
 -10   8   1   23.63    1.67
 -10   8   1   24.23    1.72
  10   8  -1   26.07    1.76
 -10   8   1   23.32    1.43
 -10   8   1   22.16    1.55
  10   8  -1   22.87    1.77
 -10   8   1   22.98    1.72
  10   8  -1   25.08    1.89
 -10   8   1   26.93    3.08
  10   8  -1   21.45    2.86
  -9  -8   1    1.95    0.54
   9  -8  -1    1.24    0.55
  -9  -8   1    2.05    0.54
   9  -8  -1    2.11    0.56
   9  -8  -1    1.74    0.76
   9  -8  -1    1.16    0.38
   9  -8  -1    1.22    0.39
   9  -8  -1    1.50    0.52
  -9  -8   1    1.14    0.46
  -9  -8   1    1.39    0.45
   9  -8  -1    1.02    0.37
  -9  -8   1    1.54    0.48
  -9  -8   1    2.07    0.84
  -9   8   1    1.82    0.40
  -9   8   1    1.62    0.43
  -9   8   1    1.18    0.38
   9   8  -1    1.17    0.48
   9   8  -1    1.57    0.52
   9   8  -1    1.26    0.40
  -9   8   1    2.91    0.95
  -9   8   1    2.10    0.50
  -9   8   1    1.05    0.28
   9   8  -1    1.28    0.72
  -8  -8   1    8.78    1.03
   8  -8  -1    7.73    0.91
  -8  -8   1   10.63    1.22
  -8  -8   1    7.66    1.04
  -8  -8   1    8.50    1.30
  -8  -8   1   10.12    1.18
   8  -8  -1    8.06    1.11
  -8  -8   1   10.50    1.71
   8  -8  -1   11.05    1.73
   8  -8  -1   12.39    1.48
   8  -8  -1   11.34    1.24
  -8  -8   1    8.07    1.05
   8  -8  -1   10.21    0.93
   8   8  -1    8.83    0.71
   8   8  -1    9.43    1.13
   8   8  -1    9.99    1.66
   8   8  -1    9.32    1.11
  -8   8   1    8.58    0.95
  -8   8   1    8.00    0.64
  -8   8   1    9.43    1.08
  -8   8   1    9.05    1.19
  -8   8   1    8.65    1.48
   8   8  -1    7.96    1.00
  -8   8   1   10.59    1.33
   7  -8  -1    0.44    0.24
  -7  -8   1    0.09    0.16
   7  -8  -1    0.79    0.32
  -7  -8   1    0.52    0.26
   7  -8  -1    0.84    0.29
   7  -8  -1    0.56    0.31
  -7  -8   1    0.18    0.20
  -7  -8   1    0.43    0.24
  -7  -8   1    0.47    0.51
  -7  -8   1    0.77    0.29
   7  -8  -1    0.29    0.27
  -7  -8   1    0.33    0.20
   7  -8  -1    0.55    0.26
   7  -8  -1    0.51    0.22
  -7  -8   1    0.71    0.30
   7   8  -1    0.56    0.28
   7   8  -1    0.54    0.24
   7   8  -1    0.23    0.19
  -7   8   1    0.44    0.23
  -7   8   1    0.46    0.22
  -7   8   1    0.81    0.29
  -7   8   1    0.69    0.23
   7   8  -1    0.94    0.32
  -7   8   1    0.74    0.32
   7   8  -1    1.03    0.26
   7   8  -1   -0.10    0.14
  -7   8   1    0.35    0.15
   6  -8  -1   68.69    3.17
  -6  -8   1   63.98    3.40
  -6  -8   1   71.07    3.45
  -6  -8   1   65.07    3.36
   6  -8  -1   65.16    3.34
   6  -8  -1   69.49    3.32
   6  -8  -1   61.76    3.48
   6  -8  -1   71.98    3.37
   6  -8  -1   65.81    3.54
  -6  -8   1   69.67    3.50
  -6  -8   1   67.93    4.02
  -6  -8   1   66.30    3.32
  -6  -8   1   67.55    3.37
   6  -8  -1   69.50    3.91
  -6  -8   1   69.60    3.45
   6  -8  -1   67.99    3.31
  -6   8   1   68.44    3.33
   6   8  -1   68.18    3.17
   6   8  -1   65.22    3.51
  -6   8   1   66.34    3.29
  -6   8   1   68.13    3.91
   6   8  -1   60.37    3.33
   6   8  -1   64.42    3.32
   6   8  -1   70.43    3.34
  -6   8   1   64.96    3.17
  -6   8   1   67.58    3.51
   6   8  -1   65.78    3.38
   6   8  -1   60.76    3.96
  -6   8   1   67.43    3.27
  -6   8   1   67.12    3.07
  -5  -8   1   21.44    1.33
  -5  -8   1   23.12    1.38
   5  -8  -1   22.42    1.21
   5  -8  -1   20.78    1.29
   5  -8  -1   20.29    1.41
   5  -8  -1   21.59    1.30
  -5  -8   1   21.06    1.74
  -5  -8   1   22.46    1.38
   5  -8  -1   22.89    1.38
  -5  -8   1   22.00    1.33
   5  -8  -1   21.36    1.64
  -5  -8   1   22.18    1.37
   5  -8  -1   21.47    1.26
   5  -8  -1   20.22    1.25
  -5  -8   1   22.52    1.30
   5  -8  -1   22.46    1.49
   5   8  -1   20.00    1.30
  -5   8   1   22.06    1.28
   5   8  -1   20.48    1.75
  -5   8   1   23.34    1.19
  -5   8   1   24.24    1.28
  -5   8   1   21.03    1.41
   5   8  -1   23.90    1.21
   5   8  -1   20.57    1.33
   5   8  -1   21.95    1.29
   5   8  -1   23.23    1.33
   5   8  -1   23.66    1.33
   5   8  -1   21.83    1.46
  -5   8   1   22.02    1.10
  -5   8   1   17.80    1.55
   4  -8  -1   65.81    3.19
  -4  -8   1   68.03    3.16
  -4  -8   1   68.98    3.24
   4  -8  -1   63.64    3.40
   4  -8  -1   66.20    3.27
   4  -8  -1   71.20    3.58
  -4  -8   1   68.47    3.30
   4  -8  -1   64.25    3.14
   4  -8  -1   69.01    3.19
  -4  -8   1   65.51    3.26
  -4  -8   1   68.94    3.25
  -4  -8   1   65.62    3.70
   4  -8  -1   66.87    3.13
   4  -8  -1   71.95    3.18
   4  -8  -1   67.66    3.36
  -4  -8   1   67.66    3.30
   4   8  -1   66.53    3.39
   4   8  -1   65.90    3.23
  -4   8   1   70.22    3.58
  -4   8   1   69.83    3.15
   4   8  -1   69.24    3.16
   4   8  -1   68.06    3.22
   4   8  -1   64.08    3.26
   4   8  -1   66.57    3.25
  -4   8   1   64.59    3.32
  -4   8   1   65.78    3.14
   4   8  -1   73.76    3.85
  -4   8   1   67.87    3.04
  -3  -8   1    0.49    0.19
  -3  -8   1    0.46    0.13
   3  -8  -1    0.56    0.19
   3  -8  -1    0.87    0.21
  -3  -8   1    0.57    0.18
   3  -8  -1    0.71    0.24
  -3  -8   1    0.64    0.18
  -3  -8   1    0.50    0.17
   3  -8  -1    0.61    0.22
   3  -8  -1    0.64    0.15
   3  -8  -1    0.40    0.16
   3  -8  -1    0.73    0.17
  -3  -8   1    0.26    0.13
  -3  -8   1    0.41    0.25
   3  -8  -1    0.37    0.13
   3   8  -1    0.57    0.17
   3   8  -1    0.43    0.12
   3   8  -1    0.66    0.21
  -3   8   1    0.64    0.14
  -3   8   1    0.67    0.24
  -3   8   1    0.19    0.14
   3   8  -1    0.60    0.22
   3   8  -1    0.55    0.15
   3   8  -1    0.45    0.15
  -3   8   1    0.50    0.14
   3   8  -1    0.20    0.21
   3   8  -1    0.54    0.16
  -3   8   1    0.28    0.11
   3   8  -1    0.40    0.14
   2  -8  -1    5.82    0.38
  -2  -8   1    5.84    0.43
  -2  -8   1    5.87    0.44
   2  -8  -1    5.53    0.53
  -2  -8   1    5.76    0.45
  -2  -8   1    6.88    0.52
   2  -8  -1    6.37    0.39
   2  -8  -1    5.84    0.35
  -2  -8   1    5.13    0.70
   2  -8  -1    5.54    0.47
   2  -8  -1    5.55    0.45
   2  -8  -1    5.77    0.37
  -2  -8   1    5.59    0.43
  -2  -8   1    6.67    0.47
   2  -8  -1    6.17    0.36
   2   8  -1    6.44    0.43
   2   8  -1    6.65    0.45
   2   8  -1    5.66    0.48
   2   8  -1    5.40    0.43
  -2   8   1    5.81    0.47
   2   8  -1    5.49    0.42
  -2   8   1    5.92    0.35
   2   8  -1    8.30    0.92
  -2   8   1    5.82    0.50
  -2   8   1    6.17    0.47
   2   8  -1    4.93    0.66
   2   8  -1    5.96    0.44
   1  -8  -1    2.25    0.16
   1  -8  -1    2.14    0.17
   1  -8  -1    1.65    0.27
   1  -8  -1    2.13    0.17
  -1  -8   1    2.09    0.39
   1  -8  -1    2.79    0.34
  -1  -8   1    2.12    0.26
  -1  -8   1    3.01    0.33
  -1  -8   1    2.49    0.33
  -1  -8   1    2.91    0.32
   1  -8  -1    3.01    0.40
  -1  -8   1    3.28    0.42
   1   8  -1    1.84    0.28
   1   8  -1    2.72    0.31
   1   8  -1    2.78    0.30
  -1   8   1    2.48    0.36
   1   8  -1    2.71    0.24
   1   8  -1    2.94    0.38
  -1   8   1    2.04    0.33
   1   8  -1    2.49    0.26
   1   8  -1    2.04    0.33
   1   8  -1    2.85    0.47
  -1   8   1    2.19    0.25
   0  -8  -1   11.17    0.66
   0  -8  -1   10.81    0.59
   0  -8  -1    9.95    0.51
   0  -8   1   10.17    0.60
   0  -8  -1   10.08    0.70
   0  -8   1   10.22    0.60
   0  -8  -1   10.96    0.59
   0  -8   1    9.70    0.58
   0  -8   1    9.62    0.58
   0  -8  -1   10.69    0.65
   0  -8   1    9.56    0.68
   0  -8   1    9.77    0.61
   0  -8   1   10.49    0.76
   0  -8   1   10.69    0.69
   0  -8  -1   10.72    0.52
   0  -8   1   10.53    0.61
   0  -8  -1   10.12    0.51
   0  -8   1   10.10    0.60
   0   8  -1   10.55    0.54
   0   8  -1   10.08    0.69
   0   8  -1   10.68    0.54
   0   8  -1   10.10    0.76
   0   8   1   10.13    0.71
   0   8   1   10.11    0.60
   0   8  -1   10.33    0.67
  -1  -8  -1   89.06    4.30
  -1   8  -1  103.04    4.47
  -1   8  -1   87.65    4.35
  -2  -8  -1  131.05    6.09
   2  -8   1  132.10    6.17
  -3  -8  -1    5.68    0.48
  -3  -8  -1    5.38    0.44
  -3  -8  -1    7.11    0.89
   3  -8   1    4.54    0.41
  -3  -8  -1    4.47    0.43
   3  -8   1    5.21    0.79
   3  -8   1    5.04    0.44
   3  -8   1    4.89    0.42
   3  -8   1    4.65    0.55
  -3  -8  -1    4.86    0.45
  -3  -8  -1    5.65    0.45
  -3  -8  -1    7.51    0.94
   3  -8   1    5.05    0.66
  -3  -8  -1    5.28    0.43
   3  -8   1    5.64    0.47
   3   8   1    4.90    0.42
   3   8   1    4.78    0.62
   3   8   1    5.77    0.48
   3   8   1    5.21    0.77
  -3   8  -1    5.94    0.77
   3   8   1    5.19    0.39
   3   8   1    4.98    0.44
  -3   8  -1    5.79    0.73
   3   8   1    4.95    0.41
  -3   8  -1    5.29    0.45
  -3   8  -1    5.26    0.50
  -3   8  -1    5.84    0.82
  -3   8  -1    5.20    0.40
  -4  -8  -1    8.78    0.68
   4  -8   1    8.97    0.70
   4  -8   1    8.85    0.67
   4  -8   1   10.78    1.25
  -4  -8  -1   10.08    0.71
   4  -8   1   10.32    0.80
  -4  -8  -1    8.15    0.68
   4  -8   1    8.95    0.67
  -4  -8  -1    9.20    0.71
  -4  -8  -1    8.49    0.67
   4  -8   1    9.20    0.69
  -4  -8  -1   11.69    1.32
  -4   8  -1    9.27    0.69
   4   8   1   10.76    1.29
  -4   8  -1    8.71    0.66
  -4   8  -1    8.25    0.64
   4   8   1    9.95    0.82
   4   8   1    9.64    0.71
   4   8   1    9.97    0.71
   4   8   1   10.58    0.76
  -4   8  -1    8.61    0.62
   4   8   1    9.36    0.49
   4   8   1   10.02    0.66
  -4   8  -1    8.78    0.75
  -5  -8  -1    2.93    0.49
  -5  -8  -1    2.32    0.65
   5  -8   1    3.96    0.67
  -5  -8  -1    2.32    0.43
   5  -8   1    3.24    0.50
  -5  -8  -1    3.38    0.50
  -5  -8  -1    2.50    0.44
   5  -8   1    3.77    0.59
   5  -8   1    2.51    0.46
  -5  -8  -1    2.79    0.45
   5  -8   1    2.69    0.43
  -5  -8  -1    3.09    0.48
   5  -8   1    2.85    0.66
   5  -8   1    2.50    0.47
  -5   8  -1    3.14    0.48
  -5   8  -1    2.94    0.41
   5   8   1    3.02    0.24
   5   8   1    2.26    0.41
   5   8   1    4.18    0.58
   5   8   1    3.35    0.79
  -5   8  -1    2.96    0.44
   5   8   1    3.18    0.47
   5   8   1    3.12    0.44
   5   8   1    2.59    0.49
  -5   8  -1    2.73    0.47
   5   8   1    3.39    0.49
   5   8   1    2.75    0.46
  -5   8  -1    2.99    0.57
  -6  -8  -1   38.91    2.28
   6  -8   1   40.32    2.22
   6  -8   1   40.66    2.27
  -6  -8  -1   41.93    2.29
  -6  -8  -1   38.87    2.22
   6  -8   1   37.11    2.35
  -6  -8  -1   39.63    2.23
  -6  -8  -1   42.47    2.32
   6  -8   1   38.95    2.21
   6  -8   1   37.08    2.72
   6  -8   1   43.21    2.42
   6   8   1   41.54    2.27
  -6   8  -1   40.68    2.24
   6   8   1   42.68    2.19
   6   8   1   41.34    2.27
  -6   8  -1   42.79    2.23
  -6   8  -1   43.46    2.17
   6   8   1   42.15    2.40
  -6   8  -1   38.20    2.76
  -6   8  -1   44.82    2.43
   6   8   1   39.44    1.93
  -6   8  -1   39.86    2.18
   6   8   1   42.76    2.90
  -7  -8  -1   18.99    1.31
   7  -8   1   17.64    1.36
   7  -8   1   19.42    1.47
  -7  -8  -1   18.72    1.36
   7  -8   1   19.11    1.45
  -7  -8  -1   19.81    1.38
   7  -8   1   17.94    1.33
   7  -8   1   20.32    2.32
   7  -8   1   18.94    1.33
  -7  -8  -1   18.73    1.32
   7  -8   1   17.48    1.28
  -7  -8  -1   20.30    1.37
  -7  -8  -1   19.36    2.32
  -7  -8  -1   17.99    1.34
  -7   8  -1   19.71    1.34
  -7   8  -1   19.02    1.36
  -7   8  -1   19.03    2.17
   7   8   1   20.78    2.35
  -7   8  -1   16.69    1.01
   7   8   1   19.25    1.35
  -7   8  -1   17.86    1.40
   7   8   1   18.22    1.07
   7   8   1   17.84    1.24
   7   8   1   19.25    1.44
  -7   8  -1   17.87    1.27
   7   8   1   18.45    1.32
  -7   8  -1   19.62    1.29
   8  -8   1    0.46    0.32
  -8  -8  -1    0.63    0.32
   8  -8   1    0.28    0.22
   8  -8   1    1.21    0.38
  -8  -8  -1    0.62    0.26
  -8  -8  -1    0.72    0.54
  -8  -8  -1   -0.03    0.16
  -8  -8  -1    0.26    0.23
   8  -8   1    0.51    0.28
   8  -8   1    0.88    0.33
   8  -8   1    0.23    0.31
  -8  -8  -1    0.35    0.27
  -8  -8  -1    0.42    0.26
   8  -8   1    0.98    0.41
   8   8   1    0.78    0.23
   8   8   1    0.82    0.54
  -8   8  -1    0.60    0.27
   8   8   1    0.42    0.25
  -8   8  -1    0.92    0.40
   8   8   1    0.93    0.31
  -8   8  -1    0.20    0.38
  -8   8  -1    0.23    0.21
  -8   8  -1    0.37    0.21
  -8   8  -1    0.48    0.26
  -8   8  -1    0.49    0.17
   8   8   1    0.31    0.28
  -9  -8  -1    7.95    1.10
   9  -8   1    6.66    0.91
   9  -8   1   11.70    1.41
  -9  -8  -1    9.95    1.22
   9  -8   1   13.40    1.57
  -9  -8  -1   10.08    1.83
  -9  -8  -1   10.52    1.28
   9  -8   1    7.52    1.10
  -9  -8  -1   10.11    1.28
   9  -8   1   10.55    1.79
   9  -8   1   12.31    1.45
  -9  -8  -1   11.42    1.34
   9   8   1   12.06    1.41
   9   8   1    9.94    1.87
  -9   8  -1    8.86    1.05
   9   8   1   11.12    1.21
  -9   8  -1    8.64    1.11
  -9   8  -1    9.46    0.73
   9   8   1    7.74    1.12
   9   8   1    8.81    0.74
  -9   8  -1   12.00    1.36
  -9   8  -1    9.83    0.89
  -9   8  -1   12.39    2.27
  10  -8   1   24.52    1.86
 -10  -8  -1   27.26    1.95
 -10  -8  -1   25.50    1.85
  10  -8   1   25.07    1.86
 -10  -8  -1   22.27    1.81
  10  -8   1   23.62    3.03
 -10  -8  -1   23.41    1.82
  10  -8   1   21.56    1.89
  10  -8   1   23.09    1.88
 -10   8  -1   20.53    1.58
 -10   8  -1   25.04    1.78
 -10   8  -1   23.08    1.77
 -10   8  -1   23.65    1.44
  10   8   1   23.34    2.99
  10   8   1   24.22    1.83
 -10   8  -1   18.83    2.74
  10   8   1   27.40    1.96
  10   8   1   27.45    1.80
 -10   8  -1   23.46    1.71
  10   8   1   27.25    1.54
  11  -8   1    8.02    1.30
  11  -8   1    7.97    1.10
 -11  -8  -1    8.65    1.87
 -11  -8  -1    8.93    1.25
  11  -8   1    9.37    1.33
 -11  -8  -1    9.53    1.28
  11  -8   1    6.78    1.18
 -11  -8  -1    6.18    1.17
 -11  -8  -1    7.74    1.20
  11  -8   1    6.52    1.68
 -11   8  -1    8.67    1.15
  11   8   1    8.19    1.08
  11   8   1    8.28    1.15
 -11   8  -1    7.15    0.69
 -11   8  -1    8.53    1.90
 -11   8  -1    6.71    1.04
 -11   8  -1    9.04    1.11
  11   8   1    8.49    1.30
 -11   8  -1    7.32    1.08
  11   8   1    7.52    0.72
  11   8   1    6.41    1.57
  12  -8   1    0.40    0.34
 -12  -8  -1    0.28    0.29
 -12  -8  -1    0.26    0.29
 -12  -8  -1    0.03    0.19
  12  -8   1   -0.07    0.16
 -12  -8  -1   -0.19    0.10
  12  -8   1   -0.01    0.14
 -12   8  -1    0.35    0.25
 -12   8  -1    0.20    0.20
 -12   8  -1   -0.01    0.16
  12   8   1   -0.10    0.14
 -12   8  -1    0.02    0.12
 -12   8  -1    0.68    0.64
  12   8   1   -0.10    0.14
  12   8   1    0.14    0.26
  12   8   1    0.11    0.13
  13  -8   1    5.64    1.15
 -13  -8  -1    3.04    0.92
 -13  -8  -1    4.78    1.03
 -13  -8  -1    3.01    0.80
  13  -8   1    2.51    1.18
 -13  -8  -1    4.51    1.01
  13   8   1    3.97    0.86
  13   8   1    4.74    0.70
 -13   8  -1    5.08    1.02
 -13   8  -1    3.46    0.59
  13   8   1    3.96    0.67
  13   8   1    4.80    1.07
 -13   8  -1    5.90    1.04
 -13   8  -1    3.56    1.31
  13  -9  -1    9.54    1.43
 -13  -9   1   10.82    1.52
  13  -9  -1    9.67    1.47
  13  -9  -1    9.02    1.59
 -13  -9   1    9.98    1.51
 -13  -9   1    7.59    1.26
 -13  -9   1    8.12    1.29
  13   9  -1    9.70    0.89
  13   9  -1    9.09    1.35
 -13   9   1    9.24    1.39
 -13   9   1    6.86    1.25
 -13   9   1    8.62    0.80
  13   9  -1    8.38    1.23
  13   9  -1   10.56    1.23
  13   9  -1    8.48    1.34
  12  -9  -1    0.61    0.27
 -12  -9   1    0.36    0.35
  12  -9  -1    0.10    0.24
  12  -9  -1    0.21    0.24
 -12  -9   1    0.49    0.33
 -12  -9   1   -0.09    0.26
 -12  -9   1   -0.08    0.17
  12  -9  -1    0.22    0.21
  12  -9  -1    0.67    0.44
 -12  -9   1    0.45    0.37
 -12   9   1    0.11    0.17
  12   9  -1    0.34    0.34
  12   9  -1   -0.14    0.22
  12   9  -1    0.53    0.33
 -12   9   1    0.25    0.21
 -12   9   1    0.92    0.74
  12   9  -1    0.27    0.23
 -12   9   1    0.21    0.16
 -12   9   1    0.31    0.23
  12   9  -1    0.45    0.23
  12   9  -1    0.37    0.24
 -12   9   1    0.71    0.36
 -11  -9   1   11.32    1.43
  11  -9  -1   12.98    1.51
  11  -9  -1    7.23    0.70
  11  -9  -1    9.93    0.80
 -11  -9   1    9.30    1.27
  11  -9  -1    8.83    1.42
 -11  -9   1    8.43    1.25
 -11  -9   1   10.73    1.42
  11  -9  -1   10.08    1.29
 -11  -9   1    8.58    1.23
  11  -9  -1    8.66    1.23
  11  -9  -1    9.23    1.86
  11  -9  -1   10.86    1.40
 -11  -9   1    9.63    2.40
 -11   9   1    8.33    0.77
  11   9  -1    8.86    1.03
 -11   9   1    9.12    1.20
  11   9  -1    8.23    0.78
 -11   9   1    8.48    1.12
  11   9  -1   10.58    1.33
  11   9  -1   10.09    1.33
 -11   9   1    8.72    1.04
 -11   9   1    7.53    1.67
  11   9  -1    9.37    1.37
 -11   9   1    9.14    1.22
  10  -9  -1    3.68    0.78
  10  -9  -1    3.52    0.85
 -10  -9   1    3.90    0.77
  10  -9  -1    3.74    0.60
  10  -9  -1    4.03    1.15
 -10  -9   1    4.40    0.91
 -10  -9   1    3.79    0.78
  10  -9  -1    4.33    0.86
 -10  -9   1    3.41    1.13
 -10  -9   1    2.69    0.66
  10  -9  -1    3.77    0.86
 -10  -9   1    4.35    0.81
  10  -9  -1    3.24    0.66
 -10  -9   1    4.29    0.87
 -10   9   1    3.60    0.75
  10   9  -1    3.46    0.64
 -10   9   1    4.40    0.57
  10   9  -1    3.43    1.10
 -10   9   1    4.85    0.73
 -10   9   1    3.81    0.72
  10   9  -1    4.66    0.77
 -10   9   1    3.08    0.97
  10   9  -1    4.97    0.92
 -10   9   1    3.27    0.66
  10   9  -1    4.75    0.77
 -10   9   1    5.89    1.39
  -9  -9   1    0.99    0.63
   9  -9  -1    1.50    0.34
  -9  -9   1    1.02    0.36
  -9  -9   1    1.07    0.39
   9  -9  -1    0.50    0.31
   9  -9  -1    1.76    0.51
  -9  -9   1    0.76    0.35
   9  -9  -1    1.72    0.48
   9  -9  -1    1.19    0.50
  -9  -9   1    1.28    0.42
   9  -9  -1    0.81    0.30
   9  -9  -1    0.90    0.33
  -9  -9   1    1.11    0.45
   9  -9  -1    1.66    0.72
  -9   9   1    1.04    0.25
  -9   9   1    1.71    0.45
   9   9  -1    0.88    0.54
   9   9  -1    1.89    0.53
  -9   9   1    1.09    0.35
   9   9  -1    1.27    0.38
   9   9  -1    1.17    0.49
  -9   9   1    1.01    0.32
  -9   9   1    1.21    0.41
  -9   9   1    0.94    0.58
   9   9  -1    1.38    0.33
  -8  -9   1    2.62    0.58
  -8  -9   1    3.50    0.74
   8  -9  -1    4.15    0.71
   8  -9  -1    3.39    0.77
  -8  -9   1    2.96    0.59
  -8  -9   1    3.16    0.64
  -8  -9   1    3.40    0.66
   8  -9  -1    2.76    0.57
   8  -9  -1    3.58    0.81
  -8  -9   1    3.63    0.67
  -8  -9   1    2.32    0.50
   8  -9  -1    3.66    0.63
   8  -9  -1    2.68    0.56
   8  -9  -1    3.28    0.47
   8  -9  -1    5.05    1.14
  -8  -9   1    1.99    0.79
  -8   9   1    3.14    0.55
  -8   9   1    3.73    0.58
   8   9  -1    2.93    0.93
  -8   9   1    4.07    0.66
  -8   9   1    3.25    0.43
   8   9  -1    3.22    0.58
   8   9  -1    4.03    0.70
  -8   9   1    3.32    0.62
   8   9  -1    2.37    0.56
   8   9  -1    3.98    0.54
  -8   9   1    2.53    0.62
   7  -9  -1    2.14    0.50
  -7  -9   1    2.77    0.55
   7  -9  -1    3.10    0.53
   7  -9  -1    2.61    0.41
[truncated: 3,854,174 more chars]
