# Supplementary material for: mer-Bis(quinoline-2-carboxaldehyde 4-ethyl­thio­semicarbazonato)nickel(II) methanol 0.33-solvate 0.67-hydrate
Source: IUCrdata. 2024 Apr 26;9(Pt 4):x240339. doi: 10.1107/S2414314624003390 (PMC11074544; doi:10.1107/S2414314624003390)
Supplement: Supplementary file 2 [file x-09-x240339-Isup2.hkl]

data_I                                                                          
_shelx_title ' N390.res in P2(1)/n'                                             
_shelx_refln_list_code          4                                               
_shelx_F_calc_maximum      340.55                                               
_exptl_crystal_F_000      1242.45                                               
_reflns_d_resolution_high  0.7000                                               
                                                                                
loop_                                                                           
 _space_group_symop_operation_xyz                                               
 'x, y, z'                                                                      
 '-x+1/2, y+1/2, -z+1/2'                                                        
 '-x, -y, -z'                                                                   
 'x-1/2, -y-1/2, z-1/2'                                                         
                                                                                
_cell_length_a    10.0560                                                       
_cell_length_b    21.3696                                                       
_cell_length_c    12.5648                                                       
_cell_angle_alpha  90.000                                                       
_cell_angle_beta  100.161                                                       
_cell_angle_gamma  90.000                                                       
                                                                                
_shelx_F_squared_multiplier     1.000                                           
                                                                                
loop_                                                                           
 _refln_index_h                                                                 
 _refln_index_k                                                                 
 _refln_index_l                                                                 
 _refln_F_squared_calc                                                          
 _refln_F_squared_meas                                                          
 _refln_F_squared_sigma                                                         
 _refln_observed_status                                                         
   2   0   0       2128.57       2162.60        32.48 o                         
   4   0   0       6090.33       6241.23        84.60 o                         
   6   0   0       9512.06      10367.09       139.10 o                         
   8   0   0       5981.22       6027.31        91.42 o                         
  10   0   0       3740.97       3538.44        74.02 o                         
  12   0   0        455.09        423.09        30.43 o                         
  14   0   0         76.80        196.98        28.50 o                         
   2   1   0        168.94        275.50         9.24 o                         
   3   1   0        135.74        155.38         7.45 o                         
   4   1   0        267.66        327.35        12.45 o                         
   5   1   0        465.51        499.06        16.73 o                         
   6   1   0       5166.27       5256.96        58.42 o                         
   7   1   0        621.77        711.63        19.29 o                         
   8   1   0        963.45        953.47        27.03 o                         
   9   1   0        243.95        262.23        12.78 o                         
  10   1   0        216.10        240.38        13.92 o                         
  11   1   0         14.83         19.64         5.85 o                         
  12   1   0        192.17        182.66        14.91 o                         
  13   1   0        139.99        130.70        14.49 o                         
  14   1   0       2841.31       2861.68        71.81 o                         
   2   2   0      11223.18      12553.10       592.09 o                         
   3   2   0      18222.17      15462.23       737.68 o                         
   4   2   0         41.92         29.65         3.25 o                         
   5   2   0        481.82        406.64        13.50 o                         
   6   2   0       2989.33       3048.30        35.98 o                         
   7   2   0       1716.19       1657.52        26.28 o                         
   8   2   0       2040.86       2122.49        34.83 o                         
   9   2   0       2778.21       2688.07        41.36 o                         
  10   2   0        198.69        188.56        12.51 o                         
  11   2   0         78.31         92.32         9.56 o                         
  12   2   0         44.49         41.81        10.23 o                         
  13   2   0        575.99        559.18        28.88 o                         
  14   2   0          5.33         28.34         8.25 o                         
   1   3   0         94.21        131.00         3.49 o                         
   2   3   0         97.87        126.38         4.70 o                         
   3   3   0       2418.63       2525.49        26.53 o                         
   4   3   0         15.56         15.82         2.42 o                         
   5   3   0       4977.08       4954.19        49.65 o                         
   6   3   0        419.12        504.05        15.39 o                         
   7   3   0       2338.25       2192.56        32.62 o                         
   8   3   0        298.72        288.32        13.30 o                         
   9   3   0          8.71         62.69         7.11 o                         
  10   3   0        325.93        335.06        16.37 o                         
  11   3   0         60.63         55.22         8.24 o                         
  12   3   0         60.81         35.77         9.08 o                         
  13   3   0        645.47        707.52        33.55 o                         
  14   3   0         21.38         25.00         8.22 o                         
   0   4   0       6854.24       6695.18       131.13 o                         
   1   4   0       2093.76       2185.77        20.49 o                         
   2   4   0        470.98        504.16         8.56 o                         
   3   4   0       4193.76       4121.70        39.52 o                         
   4   4   0      14953.40      15887.18       285.46 o                         
   5   4   0        288.63        473.81        14.36 o                         
   6   4   0        119.80        118.86         7.25 o                         
   7   4   0        227.57        241.76        11.22 o                         
   8   4   0       1066.41       1179.42        37.20 o                         
   9   4   0       4834.04       4820.35        61.49 o                         
  10   4   0       1315.38       1368.46        34.16 o                         
  11   4   0        481.52        493.75        22.66 o                         
  12   4   0        124.21         86.78        11.75 o                         
  13   4   0        275.89        297.11        21.25 o                         
  14   4   0        381.65        416.71        34.61 o                         
   1   5   0       1985.44       1952.60        18.66 o                         
   2   5   0       1679.99       1561.20        17.39 o                         
   3   5   0       2838.24       2917.96        29.24 o                         
   4   5   0        778.96        821.41        13.54 o                         
   5   5   0       1335.53       1461.26        21.34 o                         
   6   5   0       9343.68       9397.17        89.41 o                         
   7   5   0        614.55        594.57        18.80 o                         
   8   5   0        711.56        802.78        27.71 o                         
   9   5   0        604.32        583.42        21.28 o                         
  10   5   0       3433.77       3346.94        53.96 o                         
  11   5   0         29.23         26.60         8.74 o                         
  12   5   0         50.50         26.50         9.67 o                         
  13   5   0        177.96        176.41        16.25 o                         
   0   6   0       4835.53       4577.07        99.84 o                         
   1   6   0        338.34        396.13         6.42 o                         
   2   6   0          4.12          9.09         1.59 o                         
   3   6   0       3172.21       3315.77        33.38 o                         
   4   6   0       8048.78       8227.32        81.07 o                         
   5   6   0       4628.94       4726.00        50.47 o                         
   6   6   0       1228.11       1314.94        21.41 o                         
   7   6   0        204.27        219.64        11.29 o                         
   8   6   0       2433.19       2487.63        38.43 o                         
   9   6   0       1000.92        967.83        26.35 o                         
  10   6   0       1548.65       1589.45        35.51 o                         
  11   6   0        592.11        625.05        25.88 o                         
  12   6   0          8.82         10.23         5.86 o                         
  13   6   0       1209.53       1151.01        42.90 o                         
   1   7   0      10335.24      10542.36       179.73 o                         
   2   7   0       2810.30       2861.25        28.15 o                         
   3   7   0        423.41        347.38         8.69 o                         
   4   7   0        213.83        285.33         8.51 o                         
   5   7   0       3856.00       3793.82        39.23 o                         
   6   7   0        635.56        581.63        16.78 o                         
   7   7   0        260.60        284.45        12.74 o                         
   8   7   0        994.75       1048.28        30.66 o                         
   9   7   0        692.61        750.68        26.33 o                         
  10   7   0          5.87         13.84         4.73 o                         
  11   7   0       1344.35       1323.87        37.20 o                         
  12   7   0          3.66          3.37         4.72 o                         
  13   7   0        127.84        178.83        18.73 o                         
   0   8   0        913.82        877.60        16.43 o                         
   1   8   0       2293.18       2316.51        23.76 o                         
   2   8   0        943.57        910.58        12.01 o                         
   3   8   0       1011.23       1152.67        15.56 o                         
   4   8   0       3131.84       3192.82        34.64 o                         
   5   8   0      21818.55      22601.71       352.65 o                         
   6   8   0        262.31        265.99        10.57 o                         
   7   8   0       1670.42       1718.83        27.74 o                         
   8   8   0         39.50         34.30         5.59 o                         
   9   8   0       7092.00       6857.81        89.57 o                         
  10   8   0        499.17        503.04        19.80 o                         
  11   8   0        958.40        993.47        31.58 o                         
  12   8   0         46.94         35.60         7.45 o                         
  13   8   0        388.52        417.26        25.77 o                         
   1   9   0       1138.33       1081.55        13.58 o                         
   2   9   0          6.85         23.98         2.42 o                         
   3   9   0       3636.35       3584.10        36.92 o                         
   4   9   0       1300.30       1288.09        18.84 o                         
   5   9   0       1776.10       1675.16        22.42 o                         
   6   9   0       2604.63       2704.93        36.33 o                         
   7   9   0         61.81         52.52         6.26 o                         
   8   9   0         13.61         13.68         4.31 o                         
   9   9   0         76.63        116.28        10.02 o                         
  10   9   0       2802.24       2717.59        44.55 o                         
  11   9   0        334.59        359.35        22.20 o                         
  12   9   0        196.31        197.98        15.20 o                         
  13   9   0        102.23        105.54        13.79 o                         
   0  10   0      25232.84      25760.44       666.45 o                         
   1  10   0       3291.23       3364.63        33.39 o                         
   2  10   0       3663.16       3518.00        35.22 o                         
   3  10   0       1973.50       2037.14        23.09 o                         
   4  10   0       9549.07       9471.24        87.24 o                         
   5  10   0        339.04        379.29        12.60 o                         
   6  10   0       4788.51       5025.37        57.03 o                         
   7  10   0        205.88        232.69        11.75 o                         
   8  10   0        680.58        707.46        22.81 o                         
   9  10   0        776.90        824.29        23.77 o                         
  10  10   0         54.18        125.41        11.10 o                         
  11  10   0         10.26         23.75         6.26 o                         
  12  10   0        721.44        728.27        30.75 o                         
  13  10   0         22.54         23.99         9.12 o                         
   1  11   0       2862.76       2935.61        29.29 o                         
   2  11   0       3050.79       2767.55        31.23 o                         
   3  11   0        985.99        924.10        14.28 o                         
   4  11   0       2780.15       2890.23        33.24 o                         
   5  11   0       1348.64       1417.44        22.82 o                         
   6  11   0        696.41        662.77        21.76 o                         
   7  11   0         66.51         80.52         7.18 o                         
   8  11   0        771.78        788.31        28.81 o                         
   9  11   0        241.15        244.61        13.62 o                         
  10  11   0       2178.62       2161.39        41.61 o                         
  11  11   0        239.79        218.95        15.50 o                         
  12  11   0        537.58        582.53        30.19 o                         
  13  11   0        388.09        421.94        31.12 o                         
   0  12   0      10990.86      11475.57       244.57 o                         
   1  12   0        375.17        491.40        12.43 o                         
   2  12   0       1064.75       1056.46        16.26 o                         
   3  12   0        344.30        324.01         9.20 o                         
   4  12   0        822.37        700.24        14.98 o                         
   5  12   0       3390.46       3149.04        38.27 o                         
   6  12   0       1345.55       1317.97        23.92 o                         
   7  12   0         16.50         15.58         4.50 o                         
   8  12   0        112.57        123.02         9.83 o                         
   9  12   0        990.36       1039.63        28.76 o                         
  10  12   0          3.48          0.65         4.26 o                         
  11  12   0        368.60        420.90        21.30 o                         
  12  12   0         24.46         23.34         9.37 o                         
  13  12   0        344.50        311.99        95.68 o                         
   1  13   0       6522.55       6635.67        61.94 o                         
   2  13   0       1172.21       1220.54        17.97 o                         
   3  13   0       3237.43       3166.45        35.21 o                         
   4  13   0         50.80         83.60         6.14 o                         
   5  13   0        222.60        245.14        10.85 o                         
   6  13   0        930.53        906.50        23.79 o                         
   7  13   0        343.86        378.73        15.24 o                         
   8  13   0         51.59         45.02         6.53 o                         
   9  13   0       1191.93       1159.08        31.39 o                         
  10  13   0         80.71         95.52        10.87 o                         
  11  13   0        927.92        950.16        34.51 o                         
  12  13   0         84.69         91.49        13.51 o                         
   0  14   0        148.34        211.79        11.35 o                         
   1  14   0       1180.28       1224.75        19.07 o                         
   2  14   0         43.31         57.33         4.67 o                         
   3  14   0       4019.97       3863.94        46.16 o                         
   4  14   0       4814.39       4722.12        53.60 o                         
   5  14   0       1103.08       1091.02        21.12 o                         
   6  14   0          6.61          9.59         3.83 o                         
   7  14   0        481.02        453.35        16.97 o                         
   8  14   0         97.19        115.92        10.04 o                         
   9  14   0        158.52        206.83        15.66 o                         
  10  14   0        227.73        288.20        23.22 o                         
  11  14   0         21.03         18.84         9.78 o                         
  12  14   0         55.78         51.80        11.32 o                         
   1  15   0       1229.39       1143.15        17.87 o                         
   2  15   0       4189.56       4210.56        47.65 o                         
   3  15   0        104.53        104.77         6.96 o                         
   4  15   0       2238.56       2122.50        29.95 o                         
   5  15   0         22.07         23.48         4.24 o                         
   6  15   0       1350.31       1392.15        27.38 o                         
   7  15   0        167.33        161.38        10.62 o                         
   8  15   0        241.33        268.13        15.49 o                         
   9  15   0         97.49         90.32        11.17 o                         
  10  15   0       5114.07       5008.64        90.71 o                         
  11  15   0        824.02        770.29        40.44 o                         
  12  15   0        657.46        728.35        42.47 o                         
   0  16   0       4529.61       4367.85        68.05 o                         
   1  16   0       1990.31       1947.90        25.41 o                         
   2  16   0       8650.58       8541.44        84.20 o                         
   3  16   0         18.10         19.61         3.65 o                         
   4  16   0      18718.53      18389.98       207.29 o                         
   5  16   0        792.74        759.75        17.97 o                         
   6  16   0         49.32         50.44         6.08 o                         
   7  16   0        224.45        247.21        13.59 o                         
   8  16   0         93.03         89.96        13.58 o                         
   9  16   0       1305.16       1330.21        42.75 o                         
  10  16   0         61.04        115.16        13.84 o                         
  11  16   0         63.04         98.93        14.51 o                         
  12  16   0        557.48        501.26        39.91 o                         
   1  17   0       8978.31       8947.87        91.06 o                         
   2  17   0         70.97         79.53         6.17 o                         
   3  17   0        227.57        216.00        10.55 o                         
   4  17   0        545.85        538.72        17.11 o                         
   5  17   0        767.87        816.70        20.99 o                         
   6  17   0        391.01        401.53        15.74 o                         
   7  17   0         18.93         19.45         4.70 o                         
   8  17   0        107.51        110.52        12.37 o                         
   9  17   0        105.66        108.04        12.54 o                         
  10  17   0       2331.44       2252.00        60.59 o                         
  11  17   0        428.31        435.94        28.01 o                         
   0  18   0        606.24        635.59        20.90 o                         
   1  18   0        503.20        473.47        13.43 o                         
   2  18   0         41.62         39.86         4.35 o                         
   3  18   0        142.10        157.24         9.42 o                         
   4  18   0       7676.06       7526.67        90.38 o                         
   5  18   0       4617.52       4530.49        59.96 o                         
   6  18   0        989.77        941.09        25.56 o                         
   7  18   0        503.42        506.52        20.41 o                         
   8  18   0        126.51        125.13        11.48 o                         
   9  18   0        880.83        870.43        36.65 o                         
  10  18   0        222.92        223.60        19.52 o                         
  11  18   0        322.93        365.70        30.35 o                         
   1  19   0        454.23        516.13        14.99 o                         
   2  19   0         58.68         68.12         5.79 o                         
   3  19   0       1087.11       1024.50        19.56 o                         
   4  19   0       1448.92       1376.83        30.41 o                         
   5  19   0        381.83        442.15        16.72 o                         
   6  19   0       2130.89       2094.44        37.58 o                         
   7  19   0        196.89        205.02        14.71 o                         
   8  19   0        244.00        275.70        17.76 o                         
   9  19   0        904.54        903.63        34.47 o                         
  10  19   0        262.51        280.84        22.98 o                         
  11  19   0        575.19        579.13        41.80 o                         
   0  20   0       6305.40       6210.74        93.59 o                         
   1  20   0        250.51        221.11         9.39 o                         
   2  20   0          0.75         -0.50         2.88 o                         
   3  20   0        166.82        182.50        10.09 o                         
   4  20   0        815.65        800.36        21.71 o                         
   5  20   0       2783.96       2768.64        45.28 o                         
   6  20   0       1784.30       1774.03        37.28 o                         
   7  20   0         38.02         26.61         6.14 o                         
   8  20   0       1933.46       1846.47        44.91 o                         
   9  20   0        214.00        169.93        18.55 o                         
  10  20   0         15.86         25.52         8.35 o                         
   1  21   0          6.55         17.76         3.84 o                         
   2  21   0        267.65        310.31        12.08 o                         
   3  21   0         16.00         15.84         3.78 o                         
   4  21   0        774.14        795.62        22.28 o                         
   5  21   0        521.90        501.10        23.71 o                         
   6  21   0        977.89       1015.05        33.90 o                         
   7  21   0         10.86         -2.23         5.65 o                         
   8  21   0        580.19        597.84        38.94 o                         
   9  21   0         20.05         33.67         9.81 o                         
  10  21   0       1119.99       1015.44        63.01 o                         
   0  22   0       3472.27       3404.35        61.77 o                         
   1  22   0       2603.62       2457.53        33.47 o                         
   2  22   0          0.49          2.70         2.98 o                         
   3  22   0        336.11        361.37        13.44 o                         
   4  22   0       1319.35       1296.90        28.60 o                         
   5  22   0         65.23         80.40        10.24 o                         
   6  22   0         68.14         98.76        10.03 o                         
   7  22   0        516.05        538.83        30.49 o                         
   8  22   0        187.59        230.32        24.53 o                         
   9  22   0       1703.15       1679.80        75.71 o                         
   1  23   0       1957.17       1940.63        28.86 o                         
   2  23   0        295.27        293.38        12.29 o                         
   3  23   0        671.24        714.87        20.90 o                         
   4  23   0         25.41         37.90         5.99 o                         
   5  23   0       1307.09       1249.69        32.06 o                         
   6  23   0          2.31          3.69         5.95 o                         
   7  23   0        137.92        136.68        14.32 o                         
   8  23   0        204.46        236.96        22.93 o                         
   9  23   0         15.75         26.33        13.99 o                         
   0  24   0       6660.56       6461.53       103.76 o                         
   1  24   0       1991.46       1895.05        27.96 o                         
   2  24   0        356.43        404.96        14.64 o                         
   3  24   0         26.22         38.97         5.58 o                         
   4  24   0         99.72        105.68         8.67 o                         
   5  24   0       1145.50       1165.75        33.21 o                         
   6  24   0         59.15         48.31         9.21 o                         
   7  24   0        188.46        141.28        17.74 o                         
   8  24   0        723.15        731.48        60.87 o                         
   1  25   0        236.21        282.59        12.33 o                         
   2  25   0        145.12        152.55         9.29 o                         
   3  25   0         23.70         25.62         4.74 o                         
   4  25   0        256.16        269.99        14.43 o                         
   5  25   0        312.33        331.19        18.54 o                         
   6  25   0       1212.56       1246.09        38.67 o                         
   7  25   0          3.74          8.20         7.78 o                         
   8  25   0        195.42        301.37        46.03 o                         
   0  26   0       6161.44       6126.60       102.34 o                         
   1  26   0         36.55         63.61         5.78 o                         
   2  26   0        140.23        165.55         9.76 o                         
   3  26   0        778.03        784.41        21.11 o                         
   4  26   0       1250.03       1300.16        28.38 o                         
   5  26   0          0.01         13.47         5.32 o                         
   6  26   0        299.49        320.76        20.40 o                         
   7  26   0        273.11        267.58        27.51 o                         
   1  27   0        402.05        414.34        13.39 o                         
   2  27   0          9.38         14.03         4.09 o                         
   3  27   0        463.27        544.62        17.57 o                         
   4  27   0         66.21         68.86         8.65 o                         
   5  27   0       1189.93       1278.46        36.70 o                         
   6  27   0        405.17        423.71        25.51 o                         
   0  28   0       1158.10       1172.95        37.85 o                         
   1  28   0        415.52        425.35        16.69 o                         
   2  28   0        118.18        163.21        12.10 o                         
   3  28   0        539.38        612.97        23.78 o                         
   4  28   0        347.91        388.07        18.03 o                         
   5  28   0        275.77        319.09        19.14 o                         
   1  29   0       1073.42       1109.39        35.22 o                         
   2  29   0        124.31        165.75        12.75 o                         
   3  29   0        212.48        237.53        16.38 o                         
   4  29   0          0.07          6.50         5.74 o                         
   0  30   0       2241.01       2248.94        87.79 o                         
   1  30   0        545.21        655.84        29.85 o                         
   2  30   0         19.00         32.13         6.81 o                         
 -13   0   1          8.30         16.90        13.50 o                         
 -11   0   1         62.00         57.63        10.90 o                         
  -9   0   1         37.26        116.08        13.63 o                         
  -7   0   1       1476.74       1433.70        34.16 o                         
  -5   0   1       8387.25       8826.83       125.67 o                         
  -3   0   1      14814.26      14836.87       709.95 o                         
   3   0   1        736.68        808.48        16.67 o                         
   5   0   1       7220.92       7249.21        93.29 o                         
   7   0   1       3065.53       3099.32        54.93 o                         
   9   0   1       1074.28       1305.69        44.72 o                         
  11   0   1        310.43        333.23        29.51 o                         
  13   0   1        273.84        265.79        28.40 o                         
 -14   1   1        510.04        539.84        33.90 o                         
 -13   1   1        588.00        587.99        29.94 o                         
 -12   1   1        730.00        682.95        32.11 o                         
 -11   1   1         20.35         20.24         5.37 o                         
 -10   1   1        160.86        169.36        12.32 o                         
  -9   1   1       4600.94       4564.99        57.81 o                         
  -8   1   1         40.07         65.87         7.11 o                         
  -7   1   1        760.15        762.18        21.34 o                         
  -6   1   1        114.63        133.99         7.48 o                         
  -5   1   1       7222.05       7480.22        69.47 o                         
  -4   1   1        112.92        102.19         5.33 o                         
  -3   1   1         62.30         88.38         4.43 o                         
  -2   1   1       5851.57       6019.97       119.23 o                         
   1   1   1       1010.93       1103.53        15.16 o                         
   2   1   1       1716.29       1657.90        18.13 o                         
   3   1   1        184.43        208.91         6.60 o                         
   4   1   1       4481.55       4670.89        45.53 o                         
   5   1   1        390.92        391.43        13.22 o                         
   6   1   1       3731.32       3843.91        43.69 o                         
   7   1   1        403.90        400.75        14.47 o                         
   8   1   1         28.50         20.72         4.40 o                         
   9   1   1       4050.55       4009.70        53.05 o                         
  10   1   1         12.76         22.71         5.35 o                         
  11   1   1       2187.54       2148.73        46.78 o                         
  12   1   1        223.97        222.54        16.76 o                         
  13   1   1        628.96        686.36        33.88 o                         
 -14   2   1       1661.24       1545.29        58.53 o                         
 -13   2   1         26.16         17.94         8.48 o                         
 -12   2   1        657.30        673.46        30.86 o                         
 -11   2   1        896.66        858.42        29.65 o                         
 -10   2   1       2789.69       2570.43        42.67 o                         
  -9   2   1        694.82        791.33        26.23 o                         
  -8   2   1       3747.55       3810.15        49.08 o                         
  -7   2   1        343.45        357.58        15.29 o                         
  -6   2   1       6709.74       6860.63        70.55 o                         
  -5   2   1       1733.82       1958.01        24.70 o                         
  -4   2   1       1628.70       1578.69        19.93 o                         
  -3   2   1         22.46         44.14         3.01 o                         
  -2   2   1      50198.10      50348.13       658.14 o                         
  -1   2   1        343.26        264.03         6.47 o                         
   1   2   1      12466.37      12927.92       204.22 o                         
   2   2   1        765.49        639.05         9.38 o                         
   3   2   1        804.65        794.15        11.96 o                         
   4   2   1        149.12        196.06         7.30 o                         
   5   2   1       5988.88       6210.58        62.31 o                         
   6   2   1       8461.51       8446.26        79.27 o                         
   7   2   1        855.72        919.53        23.14 o                         
   8   2   1       1945.46       1939.03        32.71 o                         
   9   2   1        133.57        141.48         9.73 o                         
  10   2   1       1475.78       1542.36        36.70 o                         
  11   2   1         73.52         63.67         8.79 o                         
  12   2   1        201.03        225.01        17.63 o                         
  13   2   1        137.59        128.72        16.88 o                         
 -14   3   1        332.10        351.62        25.19 o                         
 -13   3   1        142.47        172.43        16.65 o                         
 -12   3   1         13.77         25.46         7.24 o                         
 -11   3   1         37.43         40.80         7.28 o                         
 -10   3   1        310.64        311.57        16.01 o                         
  -9   3   1        215.80        221.61        12.79 o                         
  -8   3   1       1662.12       1761.06        29.67 o                         
  -7   3   1        370.92        363.62        14.41 o                         
  -6   3   1       1160.96       1170.36        19.39 o                         
  -5   3   1         47.52        122.51         6.41 o                         
  -4   3   1        740.47        663.98        13.42 o                         
  -3   3   1        268.80        365.66         9.11 o                         
  -2   3   1       1137.20       1051.27        12.40 o                         
  -1   3   1      17537.79      17086.34       224.86 o                         
   0   3   1      28693.10      26862.90       326.10 o                         
   1   3   1        458.84        450.88         6.51 o                         
   2   3   1       2079.40       2022.67        21.58 o                         
   3   3   1        456.00        538.79        11.01 o                         
   4   3   1      11101.76      11430.85       137.21 o                         
   5   3   1       1837.84       2027.00        25.32 o                         
   6   3   1       5654.95       5803.28        60.49 o                         
   7   3   1         47.15         59.27         5.92 o                         
   8   3   1       4021.81       4036.01        52.00 o                         
   9   3   1          1.26         -0.74         2.94 o                         
  10   3   1        563.96        569.58        22.83 o                         
  11   3   1         31.31         46.49         8.01 o                         
  12   3   1        482.62        530.68        28.11 o                         
  13   3   1        124.12        156.87        15.71 o                         
 -14   4   1        671.61        692.55        35.54 o                         
 -13   4   1         49.36         74.15        11.60 o                         
 -12   4   1        382.76        361.73        22.55 o                         
 -11   4   1          5.37         10.19         5.15 o                         
 -10   4   1       2072.55       1983.64        37.91 o                         
  -9   4   1       1959.00       2004.91        34.74 o                         
  -8   4   1       2937.17       2948.50        40.46 o                         
  -7   4   1       1734.96       1702.82        27.07 o                         
  -6   4   1        789.61        781.00        18.36 o                         
  -5   4   1        876.01        815.32        16.30 o                         
  -4   4   1        561.41        666.01        13.48 o                         
  -3   4   1        673.63        603.95        11.64 o                         
  -2   4   1       1072.77       1150.48        13.02 o                         
  -1   4   1        689.08        709.35         8.98 o                         
   0   4   1        311.17        291.34         6.08 o                         
   1   4   1       6910.79       6763.35       232.74 o                         
   2   4   1       1213.53       1284.01        15.38 o                         
   3   4   1        427.69        481.17        14.52 o                         
   4   4   1       2072.93       2003.57        25.02 o                         
   5   4   1        483.86        459.15        13.72 o                         
   6   4   1       4562.43       4441.89        46.07 o                         
   7   4   1          6.05          2.34         3.08 o                         
   8   4   1         17.57         25.09         5.44 o                         
   9   4   1         69.21         82.82         8.38 o                         
  10   4   1         45.54         34.43         6.54 o                         
  11   4   1         13.77         34.84         6.84 o                         
  12   4   1        327.95        362.65        23.15 o                         
  13   4   1          4.76         17.10         7.98 o                         
 -14   5   1         55.44         63.57        14.06 o                         
 -13   5   1       1298.88       1179.83        44.24 o                         
 -12   5   1        199.75        211.83        16.47 o                         
 -11   5   1        327.05        350.46        19.10 o                         
 -10   5   1         71.27         77.28         8.86 o                         
  -9   5   1       4465.44       4507.37        64.62 o                         
  -8   5   1       2422.94       2354.51        37.38 o                         
  -7   5   1        190.88        231.12        10.96 o                         
  -6   5   1        181.93        176.85         8.55 o                         
  -5   5   1       2760.41       2359.36        28.97 o                         
  -4   5   1          3.60         13.35         2.73 o                         
  -3   5   1          3.88          6.29         1.71 o                         
  -2   5   1         60.89         87.71         3.44 o                         
  -1   5   1        245.73        201.70         5.55 o                         
   0   5   1       1491.53       1502.70        17.23 o                         
   1   5   1        151.58        198.71         5.17 o                         
   2   5   1       5203.58       5528.22        58.77 o                         
   3   5   1         34.53         37.73         3.20 o                         
   4   5   1        157.80        173.14         7.98 o                         
   5   5   1       8874.05       9228.00        91.01 o                         
   6   5   1        275.08        290.30        11.92 o                         
   7   5   1       1928.35       1948.20        29.37 o                         
   8   5   1       1102.86       1175.83        27.36 o                         
   9   5   1       5428.20       5364.00        69.57 o                         
  10   5   1        916.27       1000.01        29.63 o                         
  11   5   1       3096.55       3060.56        53.22 o                         
  12   5   1        164.78        184.80        16.58 o                         
  13   5   1        879.47        907.27        37.17 o                         
 -13   6   1        209.01        243.61        20.06 o                         
 -12   6   1         41.21         35.25         7.51 o                         
 -11   6   1        658.35        677.47        27.79 o                         
 -10   6   1        966.88       1089.43        37.03 o                         
  -9   6   1        347.07        411.69        18.42 o                         
  -8   6   1       2231.83       2271.85        35.78 o                         
  -7   6   1       4314.70       4446.84        52.73 o                         
  -6   6   1       1710.66       1742.95        27.39 o                         
  -5   6   1        524.92        537.96        14.57 o                         
  -4   6   1       2636.16       3033.17        32.66 o                         
  -3   6   1       3190.37       2942.91        29.20 o                         
  -2   6   1        170.49        155.32         4.67 o                         
  -1   6   1         63.73         88.20         3.33 o                         
   0   6   1       6024.98       6279.63       135.42 o                         
   1   6   1       1244.34       1239.54        13.76 o                         
   2   6   1        395.87        348.08         8.32 o                         
   3   6   1       1598.25       1486.17        19.48 o                         
   4   6   1       3154.46       3193.87        35.29 o                         
   5   6   1       9596.81       9914.67        96.63 o                         
   6   6   1        325.37        394.53        13.81 o                         
   7   6   1       1431.88       1421.56        25.02 o                         
   8   6   1        142.27        154.46        11.27 o                         
   9   6   1         47.79         67.18         7.65 o                         
  10   6   1       5137.22       5039.92        68.92 o                         
  11   6   1          8.46         26.26         6.43 o                         
  12   6   1         61.23         57.39        10.07 o                         
  13   6   1         22.89         23.90         7.48 o                         
 -13   7   1          5.52         14.26         6.33 o                         
 -12   7   1        582.98        563.56        25.39 o                         
 -11   7   1        103.11        104.55        10.92 o                         
 -10   7   1         56.13         66.28         8.06 o                         
  -9   7   1       2201.31       2174.11        39.24 o                         
  -8   7   1        500.62        562.13        19.40 o                         
  -7   7   1       3078.34       3090.02        42.06 o                         
  -6   7   1        913.15        958.26        20.92 o                         
  -5   7   1       2388.44       2563.72        29.32 o                         
  -4   7   1      11514.02      11520.92       133.98 o                         
  -3   7   1       1115.16       1180.14        15.55 o                         
  -2   7   1       3648.94       3801.07        36.47 o                         
  -1   7   1       4086.17       4068.07        43.74 o                         
   0   7   1       4163.31       3928.65        44.96 o                         
   1   7   1       6584.82       7003.71       111.78 o                         
   2   7   1       5445.43       5379.60        52.19 o                         
   3   7   1         47.45         41.06         3.64 o                         
   4   7   1      25490.00      26735.39       891.75 o                         
   5   7   1        514.62        722.88        23.30 o                         
   6   7   1       1285.55       1350.91        23.10 o                         
   7   7   1       1436.50       1465.15        26.03 o                         
   8   7   1        279.37        278.37        13.22 o                         
   9   7   1       3306.06       3323.16        51.63 o                         
  10   7   1       1117.38       1250.10        36.08 o                         
  11   7   1        269.06        278.58        18.58 o                         
  12   7   1         61.53         66.46        11.27 o                         
  13   7   1         87.39         88.71        13.32 o                         
 -13   8   1          2.72         24.99         7.43 o                         
 -12   8   1        514.43        566.62        24.54 o                         
 -11   8   1          6.25          5.54         4.59 o                         
 -10   8   1       3349.31       3307.21        52.45 o                         
  -9   8   1        211.54        209.73        13.36 o                         
  -8   8   1       1299.93       1270.99        30.41 o                         
  -7   8   1         47.83         66.62         6.17 o                         
  -6   8   1       8846.71       9293.36        86.27 o                         
  -5   8   1       2998.53       3048.62        33.96 o                         
  -4   8   1       8704.12       9372.68        85.97 o                         
  -3   8   1        100.75         70.55         4.13 o                         
  -2   8   1        914.18        826.32        12.06 o                         
  -1   8   1        359.94        334.93        11.21 o                         
   0   8   1       1449.64       1429.92        16.92 o                         
   1   8   1      12132.96      12971.70       649.70 o                         
   2   8   1      17230.80      18243.83       601.00 o                         
   3   8   1        768.60        726.61        13.03 o                         
   4   8   1       1014.12       1293.11        21.19 o                         
   5   8   1        376.44        413.67        12.16 o                         
   6   8   1       5741.50       5673.72        66.54 o                         
   7   8   1       2633.28       2588.38        36.75 o                         
   8   8   1         65.60         68.38         7.18 o                         
   9   8   1       1345.98       1367.12        42.14 o                         
  10   8   1       3450.33       3378.00        57.55 o                         
  11   8   1       1151.31       1094.76        34.36 o                         
  12   8   1          6.89          6.68         6.38 o                         
  13   8   1        580.25        592.04        32.80 o                         
 -13   9   1       1362.05       1260.52        44.16 o                         
 -12   9   1         32.66         37.65         7.22 o                         
 -11   9   1       1227.71       1274.93        31.76 o                         
 -10   9   1        520.70        554.53        21.30 o                         
  -9   9   1        161.30        163.58        10.82 o                         
  -8   9   1        411.66        458.27        16.40 o                         
  -7   9   1        446.14        367.39        13.09 o                         
  -6   9   1        330.35        380.84        15.72 o                         
  -5   9   1      11757.90      11564.57       108.49 o                         
  -4   9   1       2067.92       1894.55        23.27 o                         
  -3   9   1        891.14        977.33        14.19 o                         
  -2   9   1        324.79        372.70         8.29 o                         
  -1   9   1         25.43         23.56         2.50 o                         
   0   9   1       7583.38       7639.84       109.14 o                         
   1   9   1       1793.56       1833.38        19.08 o                         
   2   9   1        555.35        747.80        10.72 o                         
   3   9   1      10965.68      11740.83       131.88 o                         
   4   9   1       1901.36       1744.16        23.73 o                         
   5   9   1       4913.58       4951.11        54.81 o                         
   6   9   1       1434.33       1357.49        24.26 o                         
   7   9   1         93.66        119.70         8.30 o                         
   8   9   1        109.47        112.10         8.18 o                         
   9   9   1        769.01        810.46        22.89 o                         
  10   9   1        171.09        238.77        14.96 o                         
  11   9   1       1056.58       1052.16        33.91 o                         
  12   9   1        251.46        249.53        19.69 o                         
  13   9   1       1287.97       1276.62        57.24 o                         
 -13  10   1         53.43        110.17        14.02 o                         
 -12  10   1         43.23         60.65         9.57 o                         
 -11  10   1        278.17        312.22        17.14 o                         
 -10  10   1        272.22        307.72        16.48 o                         
  -9  10   1         61.21         53.22         6.33 o                         
  -8  10   1        116.69         96.50         7.61 o                         
  -7  10   1        538.47        592.94        17.59 o                         
  -6  10   1        261.92        330.80        12.36 o                         
  -5  10   1        908.38        767.96        16.43 o                         
  -4  10   1        158.62        127.81         6.11 o                         
  -3  10   1       2422.31       2267.94        25.83 o                         
  -2  10   1       2794.57       2768.41        27.71 o                         
  -1  10   1       3540.94       3464.48        35.61 o                         
   0  10   1       4874.91       5323.72        59.66 o                         
   1  10   1      20845.72      20189.23       920.72 o                         
   2  10   1        880.03        991.43        13.28 o                         
   3  10   1       7341.43       7614.97        75.89 o                         
   4  10   1        141.50        115.65         6.65 o                         
   5  10   1       1293.47       1247.51        22.95 o                         
   6  10   1       3798.56       3863.25        48.63 o                         
   7  10   1        160.36        159.14         9.54 o                         
   8  10   1         79.53        100.53         8.39 o                         
   9  10   1       2687.70       2650.04        43.55 o                         
  10  10   1        137.15        139.30        12.02 o                         
  11  10   1        497.95        555.12        25.60 o                         
  12  10   1       1589.87       1444.90        49.71 o                         
  13  10   1        341.72        335.47        28.18 o                         
 -13  11   1       1053.35       1060.83        43.34 o                         
 -12  11   1        298.41        318.52        21.34 o                         
 -11  11   1       1605.26       1528.97        37.07 o                         
 -10  11   1        699.34        760.28        36.64 o                         
  -9  11   1        759.51        797.97        27.29 o                         
  -8  11   1         37.84         32.96         5.13 o                         
  -7  11   1        472.69        512.39        16.90 o                         
  -6  11   1        190.17        208.52         9.40 o                         
  -5  11   1       6621.64       6500.76        69.78 o                         
  -4  11   1       2450.30       2300.92        28.73 o                         
  -3  11   1       1686.61       1748.74        23.01 o                         
  -2  11   1         47.01         69.21         3.84 o                         
  -1  11   1       1177.31       1099.97        14.65 o                         
   0  11   1        291.71        392.54         8.66 o                         
   1  11   1         49.47         56.37         3.36 o                         
   2  11   1        537.58        473.34         9.55 o                         
   3  11   1         77.87         55.81         3.78 o                         
   4  11   1       1683.15       1733.02        24.52 o                         
   5  11   1       4113.92       4212.98        53.62 o                         
   6  11   1        213.09        202.97        10.95 o                         
   7  11   1        360.01        389.60        16.43 o                         
   8  11   1          1.52         -3.35         3.35 o                         
   9  11   1       1680.61       1679.77        35.86 o                         
  10  11   1        137.04        149.81        12.02 o                         
  11  11   1       2481.06       2477.19        65.13 o                         
  12  11   1         43.77         40.03         8.42 o                         
  13  11   1        260.88        293.29        38.89 o                         
 -13  12   1         54.00         65.46        13.67 o                         
 -12  12   1        335.06        352.07        23.31 o                         
 -11  12   1         53.72         56.58         9.86 o                         
 -10  12   1       1013.11        991.14        31.16 o                         
  -9  12   1          3.77          4.91         3.85 o                         
  -8  12   1        385.78        443.64        18.46 o                         
  -7  12   1        366.16        354.95        14.21 o                         
  -6  12   1         96.66         75.61         6.35 o                         
  -5  12   1        797.11        773.53        17.87 o                         
  -4  12   1        319.17        320.47        11.11 o                         
  -3  12   1       1952.33       1885.65        24.48 o                         
  -2  12   1        574.78        547.44        10.92 o                         
  -1  12   1         44.44         79.77         4.36 o                         
   0  12   1        603.93        566.05        10.52 o                         
   1  12   1       4688.03       4854.25        46.56 o                         
   2  12   1       3155.22       3005.81        30.56 o                         
   3  12   1        539.15        543.31        11.48 o                         
   4  12   1       1147.11       1146.54        18.45 o                         
   5  12   1         65.99         77.34         6.85 o                         
   6  12   1        845.99        825.48        22.32 o                         
   7  12   1          4.99          1.47         3.43 o                         
   8  12   1        124.77        121.44        11.18 o                         
   9  12   1          8.14         13.04         5.91 o                         
  10  12   1       3539.38       3557.83        64.32 o                         
  11  12   1        684.15        655.83        38.44 o                         
  12  12   1        119.79        100.16        15.62 o                         
 -12  13   1        549.04        576.04        31.62 o                         
 -11  13   1         15.95         21.81         6.97 o                         
 -10  13   1        109.03        116.31        11.62 o                         
  -9  13   1        294.02        297.15        17.00 o                         
  -8  13   1         36.27         26.97         5.42 o                         
  -7  13   1         22.99         35.77         4.92 o                         
  -6  13   1         64.08        109.29         7.79 o                         
  -5  13   1          2.25         14.87         3.44 o                         
  -4  13   1      16095.76      15883.68       176.20 o                         
  -3  13   1        894.12        823.16        14.55 o                         
  -2  13   1        402.76        431.78        12.02 o                         
  -1  13   1          8.16         13.05         2.44 o                         
   0  13   1      12434.10      12176.51       152.06 o                         
   1  13   1        169.86        218.06         7.58 o                         
   2  13   1       1855.32       1784.76        21.34 o                         
   3  13   1        310.92        410.33        11.21 o                         
   4  13   1       6812.90       6527.44        78.14 o                         
   5  13   1          9.28          7.43         3.71 o                         
   6  13   1         14.57         20.69         4.86 o                         
   7  13   1         21.03         18.05         4.75 o                         
   8  13   1        600.37        590.09        23.32 o                         
   9  13   1         75.54         86.44        10.25 o                         
  10  13   1         39.50         86.12        11.07 o                         
  11  13   1        368.90        412.78        25.15 o                         
  12  13   1        349.53        331.43        29.20 o                         
 -12  14   1        420.98        458.82        28.09 o                         
 -11  14   1         23.44         36.41         8.23 o                         
 -10  14   1        525.54        517.52        26.34 o                         
  -9  14   1        199.83        190.93        13.86 o                         
  -8  14   1       1314.79       1366.87        34.01 o                         
  -7  14   1        254.40        267.23        12.80 o                         
  -6  14   1       1632.08       1621.06        27.09 o                         
  -5  14   1        264.49        284.37        11.30 o                         
  -4  14   1        699.56        666.32        19.36 o                         
  -3  14   1       2698.72       2655.98        31.25 o                         
  -2  14   1        453.78        500.92        12.64 o                         
  -1  14   1       2107.18       2045.43        24.83 o                         
   0  14   1       5613.56       5551.23        55.82 o                         
   1  14   1       5409.97       5057.46        53.58 o                         
   2  14   1       5317.54       5153.91        49.75 o                         
   3  14   1       3740.92       3576.94        39.35 o                         
   4  14   1         54.62         56.09         5.65 o                         
   5  14   1       3891.30       3863.54        49.63 o                         
   6  14   1        786.37        769.11        21.67 o                         
   7  14   1        128.66        129.03        10.24 o                         
   8  14   1        263.20        247.58        13.97 o                         
   9  14   1       1237.01       1187.91        36.46 o                         
  10  14   1       1684.54       1738.60        48.63 o                         
  11  14   1        104.14         96.26        13.31 o                         
  12  14   1        253.83        265.84        26.44 o                         
 -12  15   1          5.58         13.92         8.71 o                         
 -11  15   1        347.62        321.52        21.80 o                         
 -10  15   1        218.41        200.64        17.01 o                         
  -9  15   1        791.47        797.35        26.41 o                         
  -8  15   1         46.37         46.59         7.04 o                         
  -7  15   1        130.81        134.69         9.55 o                         
  -6  15   1         43.38         55.34         6.18 o                         
  -5  15   1       4441.34       4544.93        53.13 o                         
  -4  15   1       1161.22       1153.17        21.31 o                         
  -3  15   1       1910.93       1873.01        27.11 o                         
  -2  15   1        153.51        152.20         6.71 o                         
  -1  15   1        168.99        153.12         6.46 o                         
   0  15   1        188.33        214.42         7.93 o                         
   1  15   1         45.22         82.39         5.01 o                         
   2  15   1        429.01        452.39        13.28 o                         
   3  15   1        392.40        443.46        15.38 o                         
   4  15   1       2452.35       2441.27        35.18 o                         
   5  15   1       5310.73       5207.51        64.85 o                         
   6  15   1        164.53        145.37         9.68 o                         
   7  15   1        100.30        121.94        10.07 o                         
   8  15   1        227.53        254.97        15.09 o                         
   9  15   1        765.25        824.02        30.83 o                         
  10  15   1          7.78         11.98         6.04 o                         
  11  15   1        772.23        801.86        36.47 o                         
  12  15   1         62.91         37.93        13.78 o                         
 -12  16   1          9.07         14.41         8.75 o                         
 -11  16   1        105.52        116.50        17.35 o                         
 -10  16   1        265.80        296.85        21.46 o                         
  -9  16   1        518.04        522.97        22.40 o                         
  -8  16   1         86.90        105.73         9.99 o                         
  -7  16   1       1306.59       1328.80        31.54 o                         
  -6  16   1         20.60         22.92         4.00 o                         
  -5  16   1        669.39        711.53        18.83 o                         
  -4  16   1       2709.06       2744.89        36.70 o                         
  -3  16   1       2470.08       2368.44        34.25 o                         
  -2  16   1          2.87          0.58         2.23 o                         
  -1  16   1         81.01         91.04         5.66 o                         
   0  16   1        339.21        394.65        12.21 o                         
   1  16   1       9963.63       9654.83        92.83 o                         
   2  16   1        362.01        353.08        11.83 o                         
   3  16   1       2141.40       2015.19        28.69 o                         
   4  16   1        124.06        163.88        10.49 o                         
   5  16   1        768.25        809.80        24.69 o                         
   6  16   1        302.16        347.37        15.09 o                         
   7  16   1        260.54        255.38        14.18 o                         
   8  16   1        306.61        330.93        17.65 o                         
   9  16   1       1022.02       1023.73        35.94 o                         
  10  16   1        338.27        301.54        20.83 o                         
  11  16   1       2191.51       2230.28        65.85 o                         
 -11  17   1        239.23        255.98        23.30 o                         
 -10  17   1          1.31         27.19         7.82 o                         
  -9  17   1        467.62        468.20        21.69 o                         
  -8  17   1        371.14        383.19        17.29 o                         
  -7  17   1        143.49        138.72         9.67 o                         
  -6  17   1        103.88        134.20         9.27 o                         
  -5  17   1        580.11        601.50        19.12 o                         
  -4  17   1       6317.49       6303.41        69.68 o                         
  -3  17   1       2944.16       2846.80        40.17 o                         
  -2  17   1        575.23        568.85        13.22 o                         
  -1  17   1       1143.66       1099.84        18.46 o                         
   0  17   1       3876.32       3893.41        43.17 o                         
   1  17   1       1033.46       1045.50        17.77 o                         
   2  17   1       1320.70       1299.40        29.82 o                         
   3  17   1        352.25        383.45        13.14 o                         
   4  17   1       6729.35       6605.23        77.10 o                         
   5  17   1       2075.11       2058.36        35.69 o                         
   6  17   1        722.15        707.82        23.43 o                         
   7  17   1        102.21        101.67         9.32 o                         
   8  17   1         37.19         52.79         7.75 o                         
   9  17   1        368.26        379.42        22.65 o                         
  10  17   1         72.69        119.91        15.74 o                         
  11  17   1        919.76        915.55        48.82 o                         
 -11  18   1         24.71         27.04        10.21 o                         
 -10  18   1       3205.19       3205.78        69.32 o                         
  -9  18   1        101.76        126.56        13.05 o                         
  -8  18   1       1059.57       1047.86        28.14 o                         
  -7  18   1        251.62        306.48        15.27 o                         
  -6  18   1       2999.54       2979.83        43.22 o                         
  -5  18   1        927.50        910.77        21.45 o                         
  -4  18   1       3100.86       3004.85        42.93 o                         
  -3  18   1        435.94        451.31        14.11 o                         
  -2  18   1        881.90        913.12        15.85 o                         
  -1  18   1         37.85         61.76         4.91 o                         
   0  18   1       3412.82       3313.55        38.14 o                         
   1  18   1        470.52        523.67        14.28 o                         
   2  18   1        449.40        563.74        17.40 o                         
   3  18   1        726.52        697.13        20.43 o                         
   4  18   1        355.12        349.80        15.04 o                         
   5  18   1        110.20        122.54         9.31 o                         
   6  18   1       1850.17       1816.62        38.92 o                         
   7  18   1          9.99         22.60         5.82 o                         
   8  18   1         21.01         26.83         6.27 o                         
   9  18   1        162.84        167.81        15.88 o                         
  10  18   1       5019.60       4751.79        90.71 o                         
  11  18   1        251.49        272.65        24.08 o                         
 -11  19   1         13.32         21.57         7.71 o                         
 -10  19   1         39.08         59.06        11.48 o                         
  -9  19   1        444.47        468.37        28.00 o                         
  -8  19   1         27.12         24.30         6.18 o                         
  -7  19   1         13.79         26.41         6.12 o                         
  -6  19   1        854.66        869.83        26.54 o                         
  -5  19   1         95.39         99.83         7.35 o                         
  -4  19   1        328.92        359.82        15.74 o                         
  -3  19   1       1406.74       1348.73        24.09 o                         
  -2  19   1        214.37        217.72         9.38 o                         
  -1  19   1        115.14        131.46         7.17 o                         
   0  19   1        205.03        199.91         8.52 o                         
   1  19   1         48.69         69.17         5.60 o                         
   2  19   1        675.60        679.64        16.74 o                         
   3  19   1         40.35         26.54         4.26 o                         
   4  19   1       6455.81       6449.76        85.62 o                         
   5  19   1         38.05         60.38         7.37 o                         
   6  19   1        948.26        938.04        28.75 o                         
   7  19   1         10.51         19.96         6.22 o                         
   8  19   1        135.76        142.80        14.34 o                         
   9  19   1       1140.45       1114.96        40.20 o                         
  10  19   1       1005.88       1040.17        44.57 o                         
 -10  20   1        526.25        484.02        29.92 o                         
  -9  20   1        285.12        289.13        20.17 o                         
  -8  20   1         73.40         89.50        11.79 o                         
  -7  20   1         22.31         13.24         4.80 o                         
  -6  20   1       1132.19       1087.05        25.95 o                         
  -5  20   1       1201.50       1183.93        29.00 o                         
  -4  20   1       1733.03       1688.64        30.48 o                         
  -3  20   1         66.48         78.17         6.13 o                         
  -2  20   1        663.94        658.75        16.09 o                         
  -1  20   1        891.23        918.47        18.69 o                         
   0  20   1        292.02        286.35        11.07 o                         
   1  20   1        399.63        466.33        14.88 o                         
   2  20   1       2086.80       2027.24        29.70 o                         
   3  20   1         68.58         63.02         6.97 o                         
   4  20   1        228.92        216.30        12.44 o                         
   5  20   1        987.26        955.45        29.35 o                         
   6  20   1        166.54        153.07        12.20 o                         
   7  20   1         12.51          7.60         4.77 o                         
   8  20   1        116.17        137.77        15.90 o                         
   9  20   1        155.67        152.91        17.06 o                         
  10  20   1        665.79        663.10        53.56 o                         
 -10  21   1         58.65         66.73        18.01 o                         
  -9  21   1       2412.52       2303.48        66.97 o                         
  -8  21   1        778.55        818.27        38.61 o                         
  -7  21   1         12.40         25.12         6.28 o                         
  -6  21   1        152.01        191.17        12.28 o                         
  -5  21   1       2036.27       1938.14        40.30 o                         
  -4  21   1         46.37         42.26         5.99 o                         
  -3  21   1        186.45        191.89         9.51 o                         
  -2  21   1          0.49          5.10         2.51 o                         
  -1  21   1        392.27        463.83        12.18 o                         
   0  21   1         81.80        101.00         6.39 o                         
   1  21   1       1140.86       1076.82        19.51 o                         
   2  21   1        233.10        250.27        11.30 o                         
   3  21   1       1209.83       1099.01        23.19 o                         
   4  21   1         60.70         75.89         7.69 o                         
   5  21   1       2191.52       2104.83        40.95 o                         
   6  21   1       1026.91        988.45        31.23 o                         
   7  21   1        718.98        760.93        32.87 o                         
   8  21   1        161.42        166.57        15.60 o                         
   9  21   1       1047.70       1041.40        47.22 o                         
  10  21   1         61.29         40.20        18.52 o                         
  -9  22   1         28.85         33.61        10.70 o                         
  -8  22   1       1030.38       1012.13        42.69 o                         
  -7  22   1        188.79        210.66        17.27 o                         
  -6  22   1        264.10        271.75        17.69 o                         
  -5  22   1        208.17        197.52        14.28 o                         
  -4  22   1        492.77        527.14        17.34 o                         
  -3  22   1       1139.27       1136.30        21.18 o                         
  -2  22   1        616.68        592.93        16.03 o                         
  -1  22   1        735.08        758.70        23.54 o                         
   0  22   1         58.03         55.11         4.99 o                         
   1  22   1        244.38        284.62        11.62 o                         
   2  22   1          4.29          6.41         3.51 o                         
   3  22   1        327.05        360.96        14.86 o                         
   4  22   1         18.04         18.14         6.01 o                         
   5  22   1         33.42         46.14         8.64 o                         
   6  22   1       3161.40       3100.48        66.83 o                         
   7  22   1         25.83         31.56         7.82 o                         
   8  22   1        810.62        812.00        42.08 o                         
   9  22   1         56.11         61.58        17.85 o                         
  -9  23   1        186.62        216.65        25.29 o                         
  -8  23   1       1153.54       1140.58        46.94 o                         
  -7  23   1          2.42          1.52         6.11 o                         
  -6  23   1        615.86        642.05        28.24 o                         
  -5  23   1         93.07         94.27         8.40 o                         
  -4  23   1       1145.92       1162.11        23.74 o                         
  -3  23   1        171.08        196.58        10.04 o                         
  -2  23   1        995.10        978.25        19.35 o                         
  -1  23   1         26.41         39.29         5.24 o                         
   0  23   1       7065.47       7031.71        79.86 o                         
   1  23   1         34.84         49.53         5.21 o                         
   2  23   1        254.17        246.19        11.31 o                         
   3  23   1        835.94        859.09        23.39 o                         
   4  23   1        434.28        392.18        19.51 o                         
   5  23   1        398.70        373.79        20.99 o                         
   6  23   1        961.71        941.37        37.63 o                         
   7  23   1         49.30         41.47        11.06 o                         
   8  23   1        728.06        803.79        42.24 o                         
   9  23   1          9.46          4.39         7.40 o                         
  -8  24   1        687.19        636.60        44.45 o                         
  -7  24   1         75.22         91.05        15.50 o                         
  -6  24   1        654.09        640.68        32.05 o                         
  -5  24   1        160.81        169.21        11.95 o                         
  -4  24   1        714.99        789.10        21.70 o                         
  -3  24   1        732.87        766.74        19.55 o                         
  -2  24   1       1599.83       1536.61        27.00 o                         
  -1  24   1       1524.44       1561.29        28.77 o                         
   0  24   1         27.63         33.72         4.76 o                         
   1  24   1        511.84        548.64        15.15 o                         
   2  24   1        434.57        462.24        16.95 o                         
   3  24   1         30.05         30.45         5.25 o                         
   4  24   1        388.47        407.28        17.88 o                         
   5  24   1       4219.50       4187.37        72.71 o                         
   6  24   1        337.44        301.96        23.18 o                         
   7  24   1         69.42         55.91        11.25 o                         
   8  24   1        240.38        205.08        21.61 o                         
  -8  25   1        357.81        332.01        34.42 o                         
  -7  25   1        378.14        338.73        25.52 o                         
  -6  25   1        148.46        171.84        13.28 o                         
  -5  25   1        889.88        933.03        26.58 o                         
  -4  25   1         21.67         24.10         5.30 o                         
  -3  25   1       1734.48       1842.88        35.61 o                         
  -2  25   1         69.76         84.79        10.61 o                         
  -1  25   1        963.30        945.99        21.99 o                         
   0  25   1        296.32        278.64        12.75 o                         
   1  25   1        863.81        902.15        19.97 o                         
   2  25   1         12.81         14.85         3.82 o                         
   3  25   1         19.62         19.31         4.50 o                         
   4  25   1         73.77         74.78         9.53 o                         
   5  25   1        102.17        122.17        13.39 o                         
   6  25   1          0.65          2.62         7.46 o                         
   7  25   1        309.98        325.50        28.51 o                         
  -7  26   1        384.67        413.07        24.30 o                         
  -6  26   1          2.50          9.27         4.72 o                         
  -5  26   1        153.77        138.26        10.41 o                         
  -4  26   1        223.59        272.33        15.15 o                         
  -3  26   1        876.25        795.08        35.03 o                         
  -2  26   1        177.98        201.28        17.00 o                         
  -1  26   1       2068.22       2072.21        40.05 o                         
   0  26   1        340.75        402.10        15.15 o                         
   1  26   1        745.01        720.79        20.71 o                         
   2  26   1        154.93        133.06         8.53 o                         
   3  26   1          5.39          5.90         4.19 o                         
   4  26   1        207.98        261.18        15.82 o                         
   5  26   1       3988.87       4009.05        72.58 o                         
   6  26   1         10.05         27.42         8.69 o                         
   7  26   1        133.33        128.82        17.13 o                         
  -6  27   1         19.79         17.40         5.91 o                         
  -5  27   1          4.73         13.45         5.53 o                         
  -4  27   1        164.82        158.25        16.42 o                         
  -3  27   1          0.51         14.44         5.88 o                         
  -2  27   1          6.28         17.71         6.03 o                         
  -1  27   1       2520.82       2543.48        50.53 o                         
   0  27   1        972.48        997.23        30.01 o                         
   1  27   1          3.90         14.06         4.31 o                         
   2  27   1         36.55         24.49         4.95 o                         
   3  27   1         25.66         40.46         6.49 o                         
   4  27   1        796.89        781.50        30.88 o                         
   5  27   1        143.20        178.43        14.66 o                         
   6  27   1        243.39        231.71        20.71 o                         
  -5  28   1         14.16         19.90         8.70 o                         
  -4  28   1        191.06        233.83        21.92 o                         
  -3  28   1        197.44        215.10        20.96 o                         
  -2  28   1        383.10        435.19        24.00 o                         
  -1  28   1        257.06        287.26        17.56 o                         
   0  28   1         18.68         44.75         7.08 o                         
   1  28   1          1.95          7.54         5.71 o                         
   2  28   1        321.01        375.31        16.81 o                         
   3  28   1         39.63         38.54         6.11 o                         
   4  28   1         31.73         53.80         8.43 o                         
   5  28   1        396.03        416.56        25.15 o                         
  -4  29   1        119.61         97.85        17.98 o                         
  -3  29   1         10.60         12.16         6.72 o                         
  -2  29   1        172.85        184.43        17.08 o                         
  -1  29   1          2.14          4.03         4.93 o                         
   0  29   1       1384.19       1422.32        36.91 o                         
   1  29   1         67.37         75.48        10.19 o                         
   2  29   1          1.49         16.54         4.71 o                         
   3  29   1         16.09         24.31         5.09 o                         
   4  29   1       1213.26       1311.23        35.95 o                         
  -2  30   1        470.80        507.78        30.51 o                         
  -1  30   1        251.05        279.59        22.83 o                         
   0  30   1         21.17         17.36         6.57 o                         
   1  30   1        867.09        879.72        28.15 o                         
   2  30   1        315.02        396.12        24.68 o                         
 -14   0   2       1089.57       1111.19        64.34 o                         
 -12   0   2        604.05        560.79        38.54 o                         
 -10   0   2       2399.76       2307.23        66.21 o                         
  -8   0   2         15.86         28.37         7.57 o                         
  -6   0   2       3751.17       3875.92        63.96 o                         
  -4   0   2      30773.62      32409.97       643.57 o                         
  -2   0   2      55945.27      57858.61       979.59 o                         
   0   0   2       7853.17       7458.22       170.21 o                         
   2   0   2          6.85         40.90         3.67 o                         
   4   0   2       5759.70       5843.45        81.58 o                         
   6   0   2       1388.80       1375.80        47.72 o                         
   8   0   2       2874.89       2949.30        58.54 o                         
  10   0   2       2957.40       3112.41        73.73 o                         
  12   0   2        506.76        534.49        35.59 o                         
 -14   1   2         18.17         35.98         9.05 o                         
 -13   1   2        280.90        270.23        19.44 o                         
 -12   1   2       1273.91       1280.89        40.90 o                         
 -11   1   2        331.58        319.68        20.69 o                         
 -10   1   2       1062.23       1165.14        34.40 o                         
  -9   1   2       1378.64       1450.62        45.65 o                         
  -8   1   2       1443.19       1391.11        27.91 o                         
  -7   1   2       1190.79       1157.42        26.49 o                         
  -6   1   2       1455.92       1547.05        24.44 o                         
  -5   1   2       1306.75       1555.58        27.52 o                         
  -4   1   2      20082.65      20515.50       694.19 o                         
  -3   1   2     115971.11     121376.29      1441.97 o                         
  -2   1   2       9227.48       9573.25       460.36 o                         
  -1   1   2       2092.36       2165.88        23.42 o                         
   0   1   2      10929.86      10753.08       186.16 o                         
   1   1   2      13853.36      14139.15       208.61 o                         
   2   1   2        521.17        658.10        10.45 o                         
   3   1   2         71.45         86.43         4.18 o                         
   4   1   2       1502.18       1524.12        22.15 o                         
   5   1   2       4989.71       5051.38        52.04 o                         
   6   1   2        998.54        839.75        18.98 o                         
   7   1   2        971.87       1118.90        26.91 o                         
   8   1   2        977.82       1041.44        31.06 o                         
   9   1   2        212.95        241.14        13.76 o                         
  10   1   2       1379.08       1533.11        39.92 o                         
  11   1   2         15.17         20.32         7.35 o                         
  12   1   2       1338.16       1308.74        42.02 o                         
  13   1   2        269.38        271.40        20.81 o                         
 -14   2   2         98.72         97.53        14.32 o                         
 -13   2   2        213.08        241.18        19.19 o                         
 -12   2   2         36.07         41.27         8.13 o                         
 -11   2   2         63.62         74.01         9.54 o                         
 -10   2   2        383.89        405.22        18.68 o                         
  -9   2   2       5147.54       5084.33        64.93 o                         
  -8   2   2        356.23        376.99        15.31 o                         
  -7   2   2         56.48         58.64         6.04 o                         
  -6   2   2         28.12         28.15         3.90 o                         
  -5   2   2       2271.13       2042.05        25.34 o                         
  -4   2   2       4188.05       4667.76        44.36 o                         
  -3   2   2       4129.93       4437.68        43.25 o                         
  -2   2   2       2416.44       2721.06        28.41 o                         
  -1   2   2        221.19        320.29         6.37 o                         
   0   2   2       4928.79       4896.14       256.53 o                         
   1   2   2       8710.17       9362.55       225.29 o                         
   2   2   2         42.17         45.33         2.65 o                         
   3   2   2        160.24        196.30         8.19 o                         
   4   2   2       2880.18       3019.91        32.19 o                         
   5   2   2       1769.05       1785.18        25.77 o                         
   6   2   2       7404.53       7823.40        75.57 o                         
   7   2   2         29.14         22.52         5.34 o                         
   8   2   2         59.92         53.48         7.23 o                         
   9   2   2       1126.28       1113.29        35.33 o                         
  10   2   2         47.14         39.18         7.75 o                         
  11   2   2       1778.98       1820.46        46.03 o                         
  12   2   2        119.70        117.07        15.19 o                         
  13   2   2        657.83        715.22        33.88 o                         
 -14   3   2        114.97        164.00        18.13 o                         
 -13   3   2        164.84        206.80        18.78 o                         
 -12   3   2         26.21         24.55         7.90 o                         
 -11   3   2       1159.23       1170.57        36.04 o                         
 -10   3   2        119.21         90.78         9.27 o                         
  -9   3   2       2994.89       3094.87        47.64 o                         
  -8   3   2         47.29         48.29         6.12 o                         
  -7   3   2        487.25        530.03        17.77 o                         
  -6   3   2         81.46         46.36         4.65 o                         
  -5   3   2       1122.87       1209.70        18.13 o                         
  -4   3   2       4080.03       4333.64        42.11 o                         
  -3   3   2      24983.33      23996.48       428.42 o                         
  -2   3   2       2130.97       2105.60        22.89 o                         
  -1   3   2      17257.70      17404.56       239.83 o                         
   0   3   2        441.75        487.94         8.42 o                         
   1   3   2      28031.19      28214.64       360.32 o                         
   2   3   2       1626.70       1829.07        19.55 o                         
   3   3   2       1349.94       1382.08        17.33 o                         
   4   3   2         38.03         57.56         4.21 o                         
   5   3   2       8818.54       8903.40        86.47 o                         
   6   3   2        348.55        372.43        12.58 o                         
   7   3   2        379.01        392.46        14.67 o                         
   8   3   2         26.01         18.59         4.97 o                         
   9   3   2        690.92        755.66        27.20 o                         
  10   3   2        229.55        246.89        15.13 o                         
  11   3   2        299.87        323.78        18.33 o                         
  12   3   2         14.97         17.00         6.74 o                         
  13   3   2        527.56        519.43        29.41 o                         
 -14   4   2        241.40        267.18        22.72 o                         
 -13   4   2        666.31        637.11        31.27 o                         
 -12   4   2         11.96         24.56         7.14 o                         
 -11   4   2        230.42        233.59        15.08 o                         
 -10   4   2        621.92        682.86        25.55 o                         
  -9   4   2       1650.22       1624.42        34.76 o                         
  -8   4   2        102.82        141.54         9.71 o                         
  -7   4   2         72.22         67.90         6.60 o                         
  -6   4   2        184.56        225.55         9.79 o                         
  -5   4   2       3788.27       3707.96        38.98 o                         
  -4   4   2          7.27         27.73         3.11 o                         
  -3   4   2        196.54        208.52         6.66 o                         
  -2   4   2       1217.51       1125.92        13.01 o                         
   0   4   2       4473.19       4555.31        78.44 o                         
   1   4   2        483.09        421.21         7.02 o                         
   2   4   2       1264.50       1218.25        15.35 o                         
   3   4   2       1450.78       1490.06        18.49 o                         
   4   4   2       5381.51       5355.69        50.20 o                         
   5   4   2       1137.00       1124.74        17.95 o                         
   6   4   2       1609.22       1586.85        25.41 o                         
   7   4   2        685.54        742.57        20.31 o                         
   8   4   2        190.36        206.80        12.68 o                         
   9   4   2       1058.66       1183.11        31.05 o                         
  10   4   2        709.75        793.09        27.84 o                         
  11   4   2       1373.13       1350.58        48.77 o                         
  12   4   2         45.92         58.26        10.24 o                         
  13   4   2        485.01        563.70        31.51 o                         
 -14   5   2       1276.71       1256.05        50.42 o                         
 -13   5   2         74.36         77.32        12.96 o                         
 -12   5   2       1022.59        982.70        34.56 o                         
 -11   5   2        106.99        138.27        12.68 o                         
 -10   5   2       5448.71       5121.44        70.53 o                         
  -9   5   2       1838.27       1862.18        34.34 o                         
  -8   5   2       3837.96       3725.02        50.87 o                         
  -7   5   2        421.56        428.09        15.19 o                         
  -6   5   2        239.26        212.97        12.69 o                         
  -5   5   2         23.47         42.96         3.99 o                         
  -4   5   2       4790.46       4751.14        46.64 o                         
  -3   5   2         19.13         47.82         3.31 o                         
  -2   5   2        849.84        939.46        12.44 o                         
  -1   5   2         27.35         34.00         2.25 o                         
   0   5   2      10100.02       9664.76       467.29 o                         
   1   5   2        565.44        615.39         8.86 o                         
   2   5   2       7353.26       7155.26        89.89 o                         
   3   5   2       1822.89       1918.55        22.35 o                         
   4   5   2        359.24        356.08        10.31 o                         
   5   5   2        113.78        104.63         6.30 o                         
   6   5   2       8832.72       8884.41        91.07 o                         
   7   5   2        922.59        937.52        30.47 o                         
   8   5   2        219.89        240.14        12.50 o                         
   9   5   2         16.03         19.10         5.34 o                         
  10   5   2       1182.20       1318.64        38.62 o                         
  11   5   2        689.38        728.52        29.45 o                         
  12   5   2         28.28         22.41         7.14 o                         
  13   5   2        280.15        366.95        25.89 o                         
 -14   6   2        622.13        648.35        46.26 o                         
 -13   6   2        881.07        868.17        40.06 o                         
 -12   6   2         10.24         39.60         8.28 o                         
 -11   6   2        132.91        163.38        15.13 o                         
 -10   6   2        965.34       1063.55        38.42 o                         
  -9   6   2       1867.35       1865.54        34.46 o                         
  -8   6   2        924.71       1082.35        28.43 o                         
  -7   6   2        469.70        571.10        21.13 o                         
  -6   6   2        700.07        694.25        17.61 o                         
  -5   6   2        346.72        260.81         9.03 o                         
  -4   6   2       3699.73       3875.84        39.58 o                         
  -3   6   2        140.92        129.85         5.13 o                         
  -2   6   2       1151.61       1174.29        14.72 o                         
  -1   6   2        544.73        492.70         9.37 o                         
   0   6   2      11462.43      11673.98       558.81 o                         
   1   6   2       4646.73       4659.57        47.37 o                         
   2   6   2       4084.10       3994.21        41.48 o                         
   3   6   2          2.85          5.17         2.09 o                         
   4   6   2       7707.12       7459.21        69.15 o                         
   5   6   2         88.92        111.94         6.59 o                         
   6   6   2       2073.60       1951.51        30.88 o                         
   7   6   2       2454.98       2432.78        35.88 o                         
   8   6   2        687.95        814.06        25.15 o                         
   9   6   2        871.55        905.81        29.51 o                         
  10   6   2        150.53        176.67        14.18 o                         
  11   6   2       1502.79       1522.94        51.17 o                         
  12   6   2        198.30        189.86        16.91 o                         
  13   6   2        403.83        406.15        30.34 o                         
 -13   7   2        159.79        193.12        18.36 o                         
 -12   7   2       1214.59       1225.92        41.97 o                         
 -11   7   2        156.18        168.20        13.80 o                         
 -10   7   2       4119.44       3792.30        55.55 o                         
  -9   7   2        587.06        641.57        27.68 o                         
  -8   7   2        651.95        665.14        20.85 o                         
  -7   7   2       3013.03       3120.88        41.84 o                         
  -6   7   2       1233.90       1237.04        21.52 o                         
  -5   7   2       2438.46       2436.73        30.44 o                         
  -4   7   2       2428.31       2346.79        25.85 o                         
  -3   7   2       5402.18       5414.64        49.37 o                         
  -2   7   2       1465.34       1450.73        17.68 o                         
  -1   7   2         34.79         30.01         3.11 o                         
   0   7   2       3575.84       3730.58        37.06 o                         
   1   7   2      23099.28      22611.44       396.71 o                         
   2   7   2        708.30        744.78        13.13 o                         
   3   7   2        314.68        336.01        11.90 o                         
   4   7   2        180.11        159.53         7.79 o                         
   5   7   2       7695.60       7888.30        77.50 o                         
   6   7   2       5773.25       5934.13        65.03 o                         
   7   7   2        341.93        365.24        14.39 o                         
   8   7   2        106.62        103.54         8.97 o                         
   9   7   2       2557.24       2573.50        43.69 o                         
  10   7   2       1452.45       1372.42        38.53 o                         
  11   7   2         38.51         54.46         8.89 o                         
  12   7   2         18.65         37.38         9.51 o                         
  13   7   2        233.51        222.38        22.63 o                         
 -13   8   2        613.42        557.74        30.10 o                         
 -12   8   2          7.72         18.52         6.28 o                         
 -11   8   2         85.76        101.90        10.80 o                         
 -10   8   2          9.00         17.65         4.94 o                         
  -9   8   2       5910.07       6133.12        74.32 o                         
  -8   8   2        431.90        417.13        16.17 o                         
  -7   8   2        410.75        495.64        15.88 o                         
  -6   8   2         30.71         52.59         4.98 o                         
  -5   8   2       5307.79       4954.21        52.69 o                         
  -4   8   2        116.30        168.67         6.72 o                         
  -3   8   2       1733.18       1698.57        20.05 o                         
  -2   8   2         73.72         71.20         3.85 o                         
  -1   8   2       3593.36       3357.50        39.41 o                         
   0   8   2        213.02        160.22         5.52 o                         
   1   8   2        489.39        551.66        10.34 o                         
   2   8   2        722.99        764.87        12.69 o                         
   3   8   2       1389.95       1380.40        18.83 o                         
   4   8   2         93.34        107.19         6.74 o                         
   5   8   2        635.42        711.03        18.29 o                         
   6   8   2       1299.01       1222.74        24.06 o                         
   7   8   2       2537.44       2501.50        37.69 o                         
   8   8   2        226.93        268.51        14.13 o                         
   9   8   2       3069.19       2987.44        47.30 o                         
  10   8   2        232.42        269.70        17.31 o                         
  11   8   2        434.66        452.70        23.05 o                         
  12   8   2        523.66        506.60        29.01 o                         
  13   8   2       2376.06       2262.14        59.66 o                         
 -13   9   2         78.38        102.72        12.78 o                         
 -12   9   2        167.87        174.68        15.64 o                         
 -11   9   2        296.53        314.54        18.57 o                         
 -10   9   2        294.56        373.15        18.73 o                         
  -9   9   2        701.29        722.76        24.05 o                         
  -8   9   2       7674.31       7506.38        80.87 o                         
  -7   9   2       1048.08        989.33        21.46 o                         
  -6   9   2       3127.99       3088.09        39.61 o                         
  -5   9   2        417.36        479.38        13.50 o                         
  -4   9   2         20.59         31.38         3.16 o                         
  -3   9   2       5574.47       5274.14        49.08 o                         
  -2   9   2        189.87        221.72         6.99 o                         
  -1   9   2        501.41        523.86        12.62 o                         
   0   9   2       3857.70       3549.55        41.90 o                         
   1   9   2      12018.44      12300.48       297.38 o                         
   2   9   2       3479.82       3681.69        38.97 o                         
   3   9   2       1738.37       1950.65        24.42 o                         
   4   9   2          0.57          5.42         2.74 o                         
   5   9   2       9515.69       9756.35       103.79 o                         
   6   9   2         82.74         86.84         7.60 o                         
   7   9   2        716.96        724.25        22.25 o                         
   8   9   2        267.47        297.28        13.34 o                         
   9   9   2        640.22        647.75        21.58 o                         
  10   9   2       2740.77       2686.44        48.80 o                         
  11   9   2       1507.06       1494.45        38.76 o                         
  12   9   2       1578.62       1464.04        45.60 o                         
  13   9   2       1045.21        909.99        49.34 o                         
 -13  10   2          4.31          8.44         5.88 o                         
 -12  10   2         40.65         56.17        10.64 o                         
 -11  10   2          3.42          5.31         5.25 o                         
 -10  10   2         56.84         90.08         9.98 o                         
  -9  10   2         17.49         18.90         4.61 o                         
  -8  10   2        541.37        617.89        20.45 o                         
  -7  10   2          8.74         11.61         3.45 o                         
  -6  10   2         14.21         42.28         4.95 o                         
  -5  10   2       1341.86       1309.03        19.94 o                         
  -4  10   2       7252.01       6937.05        62.06 o                         
  -3  10   2        188.16        264.46         9.34 o                         
  -2  10   2       1854.55       1824.37        22.02 o                         
  -1  10   2        970.89        822.42        15.02 o                         
   0  10   2      15667.96      15209.88       508.59 o                         
   1  10   2       1770.37       1970.21        21.85 o                         
   2  10   2       3544.16       3641.20        38.39 o                         
   3  10   2        531.56        665.70        17.55 o                         
   4  10   2        666.14        601.36        18.10 o                         
   5  10   2        335.13        362.12        13.63 o                         
   6  10   2       1516.55       1457.85        27.13 o                         
   7  10   2         79.16         83.62         8.42 o                         
   8  10   2       3898.39       3734.05        57.73 o                         
   9  10   2        189.64        184.99        13.53 o                         
  10  10   2        151.81        180.96        15.97 o                         
  11  10   2       1198.85       1198.79        44.65 o                         
  12  10   2          7.00         20.96        11.61 o                         
 -13  11   2          8.30         32.36         8.11 o                         
 -12  11   2        889.56        878.74        37.92 o                         
 -11  11   2         75.68         69.90         9.50 o                         
 -10  11   2        410.32        474.96        20.13 o                         
  -9  11   2          7.98         26.57         5.10 o                         
  -8  11   2       3349.24       3206.91        46.57 o                         
  -7  11   2        831.01        931.72        22.24 o                         
  -6  11   2       1932.02       1828.68        40.03 o                         
  -5  11   2       2648.70       2624.21        32.48 o                         
  -4  11   2        953.14        864.41        15.75 o                         
  -3  11   2         78.31         93.37         4.87 o                         
  -2  11   2         88.08         66.49         4.36 o                         
  -1  11   2        316.82        384.54        11.82 o                         
   0  11   2       2092.16       1985.44        22.64 o                         
   1  11   2       2339.11       2239.68        24.06 o                         
   2  11   2        967.65        831.45        13.51 o                         
   3  11   2          1.62         15.00         3.19 o                         
   4  11   2         54.28         46.14         5.12 o                         
   5  11   2       1063.34       1009.89        21.39 o                         
   6  11   2        233.40        292.71        13.46 o                         
   7  11   2        355.99        378.61        16.90 o                         
   8  11   2          6.64          9.49         4.86 o                         
   9  11   2       1126.41       1096.48        33.62 o                         
  10  11   2       2693.90       2700.90        57.33 o                         
  11  11   2        295.82        281.69        21.30 o                         
  12  11   2        487.04        486.31        35.37 o                         
 -13  12   2        681.92        599.62        35.63 o                         
 -12  12   2          1.80          5.05         6.56 o                         
 -11  12   2         20.59         25.25         6.80 o                         
 -10  12   2        291.88        282.65        16.25 o                         
  -9  12   2       1613.77       1464.21        32.95 o                         
  -8  12   2        203.07        199.16        12.36 o                         
  -7  12   2       1937.14       1826.88        30.40 o                         
  -6  12   2        556.03        558.82        17.25 o                         
  -5  12   2       1988.51       1881.01        26.99 o                         
  -4  12   2        753.94        712.71        20.85 o                         
  -3  12   2        116.24        114.76         5.17 o                         
  -2  12   2        730.59        791.18        15.59 o                         
  -1  12   2        239.48        212.81         9.16 o                         
   0  12   2       1965.74       1810.27        20.49 o                         
   1  12   2       1647.28       1725.09        19.85 o                         
   2  12   2         41.90         62.25         4.20 o                         
   3  12   2        283.85        235.07         9.25 o                         
   4  12   2       1238.85       1135.03        22.60 o                         
   5  12   2       1082.79       1086.22        22.65 o                         
   6  12   2       1484.97       1412.23        27.52 o                         
   7  12   2        726.95        740.12        29.65 o                         
   8  12   2        731.39        735.22        26.56 o                         
   9  12   2       1519.01       1551.35        40.50 o                         
  10  12   2         83.38        102.19        12.24 o                         
  11  12   2        233.05        230.79        19.96 o                         
  12  12   2          5.34         14.31         8.61 o                         
 -12  13   2         55.86         54.96        10.92 o                         
 -11  13   2         12.54         14.85         6.70 o                         
 -10  13   2         73.78         67.22         8.97 o                         
  -9  13   2         32.27         63.46         8.00 o                         
  -8  13   2         12.47         19.15         5.41 o                         
  -7  13   2       1602.54       1538.86        27.46 o                         
  -6  13   2         94.95         95.92         7.39 o                         
  -5  13   2       8733.67       8753.51        87.41 o                         
  -4  13   2       1233.65       1131.81        18.75 o                         
  -3  13   2       3354.11       3224.94        39.43 o                         
  -2  13   2        242.83        227.72         7.76 o                         
  -1  13   2          1.40          6.94         2.73 o                         
   0  13   2       1345.44       1571.41        19.93 o                         
   1  13   2       8742.52       7910.64        80.09 o                         
   2  13   2        458.74        484.04        12.70 o                         
   3  13   2        267.58        234.08         9.12 o                         
   4  13   2          7.32         -2.24         2.82 o                         
   5  13   2       2242.80       2103.23        33.01 o                         
   6  13   2        728.46        756.71        22.59 o                         
   7  13   2        770.59        726.31        25.26 o                         
   8  13   2         28.29         20.01         5.08 o                         
   9  13   2       2224.71       2231.69        46.81 o                         
  10  13   2        292.04        284.29        19.14 o                         
  11  13   2        107.73        120.26        15.76 o                         
  12  13   2         99.76        108.44        18.26 o                         
 -12  14   2         17.59         27.53         8.10 o                         
 -11  14   2        134.33        121.67        15.86 o                         
 -10  14   2          2.77          6.49         5.10 o                         
  -9  14   2       1727.55       1693.35        36.22 o                         
  -8  14   2        134.51        132.14        10.05 o                         
  -7  14   2        680.94        704.68        22.66 o                         
  -6  14   2        181.35        206.64        10.58 o                         
  -5  14   2       5019.24       5013.76        59.99 o                         
  -4  14   2        825.20        802.60        16.37 o                         
  -3  14   2        441.90        438.01        13.96 o                         
  -2  14   2          2.56         15.62         2.44 o                         
  -1  14   2       3672.82       3656.76        51.56 o                         
   0  14   2       5639.53       5655.78        58.69 o                         
   1  14   2         25.19         37.74         4.27 o                         
   2  14   2       1099.17       1066.99        16.90 o                         
   3  14   2        855.52        871.29        15.92 o                         
   4  14   2        525.30        511.27        15.92 o                         
   5  14   2       1074.52       1063.02        24.32 o                         
   6  14   2        504.42        533.90        18.62 o                         
   7  14   2       1095.39       1097.79        29.09 o                         
   8  14   2        121.52        127.73        10.74 o                         
   9  14   2       3124.40       3030.95        61.26 o                         
  10  14   2        228.20        240.91        21.61 o                         
  11  14   2        462.00        490.18        31.86 o                         
  12  14   2        130.66        162.53        21.55 o                         
 -12  15   2        271.54        255.14        22.41 o                         
 -11  15   2         31.85         45.09        10.28 o                         
 -10  15   2        293.37        324.44        19.94 o                         
  -9  15   2         91.23         67.53         8.99 o                         
  -8  15   2       3940.31       3806.75        55.43 o                         
  -7  15   2       1494.17       1463.32        28.63 o                         
  -6  15   2       4038.69       3939.58        48.14 o                         
  -5  15   2      10471.11      10265.81       110.99 o                         
  -4  15   2       4489.60       4445.47        50.70 o                         
  -3  15   2       3165.93       3095.98        38.38 o                         
  -2  15   2          7.00          7.10         2.09 o                         
  -1  15   2       2992.83       2769.71        42.56 o                         
   0  15   2       2462.67       2252.79        28.39 o                         
   1  15   2       3499.62       3355.39        38.36 o                         
   2  15   2        853.39        800.47        15.65 o                         
   3  15   2        290.34        306.25        11.73 o                         
   4  15   2         18.93         11.63         3.60 o                         
   5  15   2        654.39        682.91        20.44 o                         
   6  15   2       1215.71       1255.74        27.66 o                         
   7  15   2         64.36         64.21         7.45 o                         
   8  15   2          4.31          8.17         4.16 o                         
   9  15   2        544.96        553.97        25.43 o                         
  10  15   2       1858.28       1862.44        52.66 o                         
  11  15   2       1739.91       1889.02        60.79 o                         
 -12  16   2        140.00        146.36        18.73 o                         
 -11  16   2         96.36        118.92        15.20 o                         
 -10  16   2        264.65        313.86        22.46 o                         
  -9  16   2        959.58        938.54        30.29 o                         
  -8  16   2         75.67        116.80         9.73 o                         
  -7  16   2          2.79          5.93         3.28 o                         
  -6  16   2        295.44        330.88        14.24 o                         
  -5  16   2       1530.44       1576.05        26.04 o                         
  -4  16   2       3875.53       3861.81        49.67 o                         
  -3  16   2        872.65        863.72        19.57 o                         
  -2  16   2       1248.22       1201.45        18.81 o                         
  -1  16   2       3773.12       3603.51        53.81 o                         
   0  16   2       1880.04       1873.86        25.50 o                         
   1  16   2        133.10        155.17         7.17 o                         
   2  16   2       2595.09       2561.62        31.87 o                         
   3  16   2         23.16         23.14         3.63 o                         
   4  16   2       2097.01       2028.49        33.08 o                         
   5  16   2        566.87        656.18        26.32 o                         
   6  16   2       2028.15       2044.25        38.28 o                         
   7  16   2        538.45        536.98        21.29 o                         
   8  16   2       2223.63       2144.42        41.24 o                         
   9  16   2        247.96        279.22        19.82 o                         
  10  16   2        432.61        486.14        26.84 o                         
  11  16   2        617.82        607.46        36.32 o                         
 -11  17   2          5.86          6.57         7.77 o                         
 -10  17   2         22.97         52.47         9.24 o                         
  -9  17   2         15.11         37.31         7.19 o                         
  -8  17   2       2579.06       2452.06        41.68 o                         
  -7  17   2          9.11          7.76         3.76 o                         
  -6  17   2        545.35        513.92        17.97 o                         
  -5  17   2       2011.28       2001.60        31.36 o                         
  -4  17   2        135.74        138.89         8.96 o                         
  -3  17   2       2753.48       2731.69        36.56 o                         
  -2  17   2       2321.79       2146.50        32.92 o                         
  -1  17   2         43.84         44.56         6.43 o                         
   0  17   2        569.77        501.27        16.34 o                         
   1  17   2       1604.18       1548.86        21.85 o                         
   2  17   2       1024.86       1068.09        19.53 o                         
   3  17   2          3.95          5.09         3.08 o                         
   4  17   2         62.70         53.79         6.33 o                         
   5  17   2       2355.23       2473.16        40.01 o                         
   6  17   2         23.48         22.60         5.64 o                         
   7  17   2          1.50         13.93         5.14 o                         
   8  17   2        846.47        885.34        30.44 o                         
   9  17   2        486.50        499.40        25.24 o                         
  10  17   2        797.74        859.28        39.11 o                         
  11  17   2        172.34        184.73        19.11 o                         
 -11  18   2        123.28        114.46        17.33 o                         
 -10  18   2         48.88         58.68        10.01 o                         
  -9  18   2       4363.60       4264.58        78.92 o                         
  -8  18   2          4.12          9.92         4.50 o                         
  -7  18   2        128.25        144.47        10.64 o                         
  -6  18   2        497.58        503.78        17.27 o                         
  -5  18   2       1229.36       1239.81        30.32 o                         
  -4  18   2        636.16        595.59        19.43 o                         
  -3  18   2        854.05        819.85        15.52 o                         
  -2  18   2       3374.29       3221.84        44.70 o                         
  -1  18   2        178.03        197.59        12.22 o                         
   0  18   2          8.40          2.28         2.72 o                         
   1  18   2        636.29        591.51        12.82 o                         
   2  18   2        364.59        327.46        11.56 o                         
   3  18   2        511.24        512.24        15.21 o                         
   4  18   2        103.16         63.97         7.00 o                         
   5  18   2        519.99        616.36        24.81 o                         
   6  18   2         42.12         44.62         6.77 o                         
   7  18   2       1485.57       1496.63        37.33 o                         
   8  18   2         71.38         75.79        10.55 o                         
   9  18   2       1977.87       1923.47        50.75 o                         
  10  18   2         23.32         14.89         6.97 o                         
  11  18   2        893.18        838.27        55.34 o                         
 -11  19   2        739.51        719.52        44.41 o                         
 -10  19   2       2325.34       2294.60        55.68 o                         
  -9  19   2         13.18         32.99         7.80 o                         
  -8  19   2        161.69        173.03        14.52 o                         
  -7  19   2       2990.76       2902.51        49.30 o                         
  -6  19   2         56.96         64.44         7.09 o                         
  -5  19   2        557.59        539.59        22.30 o                         
  -4  19   2        170.45        188.93        11.72 o                         
  -3  19   2       1443.05       1399.06        21.56 o                         
  -2  19   2         10.96         26.78         5.89 o                         
  -1  19   2        851.08        846.51        24.06 o                         
   0  19   2          1.92          4.59         2.85 o                         
   1  19   2       7100.94       7150.48        71.07 o                         
   2  19   2         11.51         28.33         4.44 o                         
   3  19   2        241.12        192.97         9.70 o                         
   4  19   2        462.77        448.84        17.38 o                         
   5  19   2       6176.21       5902.53        74.39 o                         
   6  19   2         70.10         94.10         9.52 o                         
   7  19   2        672.71        721.78        27.69 o                         
   8  19   2        581.80        605.01        30.92 o                         
   9  19   2       1059.75       1023.28        45.94 o                         
  10  19   2        233.27        226.05        25.20 o                         
 -10  20   2        316.18        367.47        26.48 o                         
  -9  20   2        147.57        137.15        15.06 o                         
  -8  20   2        183.54        197.65        15.71 o                         
  -7  20   2          1.75         14.26         5.00 o                         
  -6  20   2         66.02         70.46         7.96 o                         
  -5  20   2        106.39        136.75        12.75 o                         
  -4  20   2        646.92        639.96        15.93 o                         
  -3  20   2          2.31          6.84         3.17 o                         
  -2  20   2        510.45        497.69        20.01 o                         
  -1  20   2         22.04         23.36         5.78 o                         
   0  20   2       3372.13       3370.63        53.87 o                         
   1  20   2         39.59         41.50         4.04 o                         
   2  20   2        471.67        616.22        16.13 o                         
   3  20   2          2.05         -0.15         3.29 o                         
   4  20   2       1727.72       1665.64        30.45 o                         
   5  20   2        291.42        275.77        14.31 o                         
   6  20   2       1269.95       1208.67        31.90 o                         
   7  20   2        324.31        343.80        20.30 o                         
   8  20   2        453.86        466.83        27.15 o                         
   9  20   2         54.78         52.28        10.27 o                         
  10  20   2        180.89        124.89        23.11 o                         
 -10  21   2       1106.69       1137.79        54.16 o                         
  -9  21   2        530.86        490.20        31.52 o                         
  -8  21   2       1320.31       1318.43        41.61 o                         
  -7  21   2        697.08        654.78        24.83 o                         
  -6  21   2        150.94        172.46        12.79 o                         
  -5  21   2        117.78        112.56        10.96 o                         
  -4  21   2       1386.61       1340.53        24.21 o                         
  -3  21   2        180.77        183.77        10.78 o                         
  -2  21   2        927.38        980.90        27.85 o                         
  -1  21   2        403.81        412.87        17.88 o                         
   0  21   2        106.27         93.60         9.00 o                         
   1  21   2         37.03         25.83         3.94 o                         
   2  21   2        265.41        309.38        12.21 o                         
   3  21   2        701.44        681.20        20.27 o                         
   4  21   2        169.08        190.33        12.77 o                         
   5  21   2        213.45        247.41        15.94 o                         
   6  21   2       1149.45       1155.02        31.89 o                         
   7  21   2        366.52        411.25        22.43 o                         
   8  21   2          6.46         11.51         7.04 o                         
   9  21   2         98.62        130.43        17.45 o                         
  -9  22   2        908.81        984.75        45.31 o                         
  -8  22   2        205.10        236.01        17.95 o                         
  -7  22   2         76.09        123.16        14.50 o                         
  -6  22   2         72.08         59.96        11.23 o                         
  -5  22   2        213.91        213.41        11.30 o                         
  -4  22   2       1240.92       1238.23        27.08 o                         
  -3  22   2        167.44        191.54        13.79 o                         
  -2  22   2        757.37        759.10        25.43 o                         
  -1  22   2         39.20         41.98         6.32 o                         
   0  22   2       1005.00        927.36        25.97 o                         
   1  22   2        175.74        187.45         9.37 o                         
   2  22   2        252.46        311.51        12.72 o                         
   3  22   2        129.66        145.41         9.40 o                         
   4  22   2        427.28        406.56        18.65 o                         
   5  22   2        497.96        515.96        28.02 o                         
   6  22   2         57.64         53.71         8.77 o                         
   7  22   2         79.36         77.94        11.04 o                         
   8  22   2        184.19        196.25        20.22 o                         
   9  22   2        105.33         73.81        12.68 o                         
  -9  23   2         52.48         75.14        13.73 o                         
  -8  23   2        428.94        441.79        29.68 o                         
  -7  23   2        145.23        140.41        15.67 o                         
  -6  23   2        267.10        292.90        19.09 o                         
  -5  23   2         26.08         37.15         5.38 o                         
  -4  23   2        363.15        371.73        15.22 o                         
  -3  23   2       8028.51       8063.09       119.28 o                         
  -2  23   2         10.07         22.37         5.95 o                         
  -1  23   2       2348.98       2349.60        44.32 o                         
   0  23   2         41.16         39.71         6.97 o                         
   1  23   2       3180.78       3021.90        46.25 o                         
   2  23   2       1350.57       1293.24        23.85 o                         
   3  23   2          3.41          7.09         3.63 o                         
   4  23   2        176.92        186.30        12.80 o                         
   5  23   2       3109.29       3028.09        56.67 o                         
   6  23   2        125.04        131.09        12.05 o                         
   7  23   2        362.56        337.79        25.47 o                         
   8  23   2        116.35        135.94        17.22 o                         
  -8  24   2         13.28         17.84         9.16 o                         
  -7  24   2         47.69         56.85        10.56 o                         
  -6  24   2         15.23         30.09         5.55 o                         
  -5  24   2        558.09        581.43        21.79 o                         
  -4  24   2        288.81        307.93        20.55 o                         
  -3  24   2         17.27         35.47         8.00 o                         
  -2  24   2        140.91        139.96        11.45 o                         
  -1  24   2        393.12        411.25        19.78 o                         
   0  24   2       1178.14       1271.78        35.65 o                         
   1  24   2          7.51         12.77         4.10 o                         
   2  24   2         91.48         80.03         7.12 o                         
   3  24   2       1151.41       1161.39        25.86 o                         
   4  24   2        624.44        660.55        26.27 o                         
   5  24   2        115.00        103.31        11.22 o                         
   6  24   2        366.05        396.73        27.95 o                         
   7  24   2         36.72         48.43        10.97 o                         
   8  24   2         39.97         24.15        10.10 o                         
  -8  25   2        251.40        268.60        31.39 o                         
  -7  25   2        198.74        185.16        16.21 o                         
  -6  25   2        100.12        113.08         9.11 o                         
  -5  25   2         35.04         72.15         9.71 o                         
  -4  25   2       4696.09       4777.75        92.67 o                         
  -3  25   2        948.81       1019.38        40.14 o                         
  -2  25   2       1322.14       1310.10        33.01 o                         
  -1  25   2          6.21         15.37         5.95 o                         
   0  25   2         21.24         22.65         6.28 o                         
   1  25   2       1115.10       1128.92        33.41 o                         
   2  25   2         78.78         88.18         7.46 o                         
   3  25   2         68.00         84.24         7.91 o                         
   4  25   2        325.97        301.39        17.96 o                         
   5  25   2         30.05         34.30         7.36 o                         
   6  25   2       1178.51       1254.02        59.10 o                         
   7  25   2          0.50          9.93        10.66 o                         
  -7  26   2         30.28         27.58         8.14 o                         
  -6  26   2          3.68          2.21         4.15 o                         
  -5  26   2        107.68        118.04        16.05 o                         
  -4  26   2        833.29        887.22        39.73 o                         
  -3  26   2        314.04        343.90        20.36 o                         
  -2  26   2        221.41        246.18        17.02 o                         
  -1  26   2        106.67        130.49        12.04 o                         
   0  26   2       1906.54       1921.85        42.74 o                         
   1  26   2        175.47        169.57        15.99 o                         
   2  26   2       1483.55       1503.68        31.55 o                         
   3  26   2         30.70         31.13         5.53 o                         
   4  26   2        716.25        727.22        28.61 o                         
   5  26   2        140.19        167.72        14.77 o                         
   6  26   2        132.83        104.24        13.39 o                         
  -6  27   2          5.78         15.66         7.01 o                         
  -5  27   2        135.11        203.69        22.23 o                         
  -4  27   2       1745.87       1727.60        50.10 o                         
  -3  27   2         90.36        110.17        12.93 o                         
  -2  27   2        289.02        319.42        21.25 o                         
  -1  27   2       1860.30       1931.64        44.84 o                         
   0  27   2         12.90         14.68         5.79 o                         
   1  27   2        391.98        416.25        23.63 o                         
   2  27   2         27.73         27.86         6.62 o                         
   3  27   2         18.20         20.69         4.68 o                         
   4  27   2         53.17         49.63         8.03 o                         
   5  27   2        612.29        565.10        27.56 o                         
   6  27   2        829.23        764.15        37.85 o                         
  -5  28   2        302.64        263.70        27.13 o                         
  -4  28   2         14.99          9.77         7.10 o                         
  -3  28   2        752.20        814.60        38.02 o                         
  -2  28   2         64.48         85.95        13.51 o                         
  -1  28   2         86.88        102.26        11.88 o                         
   0  28   2          3.10          9.54         5.12 o                         
   1  28   2         16.18         18.64         6.76 o                         
   2  28   2         74.29         84.35        11.67 o                         
   3  28   2         22.52         31.16         6.20 o                         
   4  28   2        832.34        847.75        32.57 o                         
   5  28   2        316.56        302.22        22.47 o                         
  -4  29   2          1.12          6.60         6.47 o                         
  -3  29   2       2792.41       2780.13        72.77 o                         
  -2  29   2        135.56        132.44        15.28 o                         
  -1  29   2        699.41        695.42        29.42 o                         
   0  29   2         21.20         48.42         8.84 o                         
   1  29   2        883.06        942.61        36.04 o                         
   2  29   2        452.02        481.53        27.82 o                         
   3  29   2          7.00         10.17         5.44 o                         
  -2  30   2        167.45        203.10        20.54 o                         
  -1  30   2        191.83        209.60        19.43 o                         
   0  30   2        442.90        417.39        25.67 o                         
   1  30   2        254.17        281.13        20.83 o                         
 -13   0   3       2302.16       2353.14        84.73 o                         
 -11   0   3       1127.21       1003.75        56.84 o                         
  -9   0   3       1250.96       1199.83        42.72 o                         
  -7   0   3         85.62        112.94        11.66 o                         
  -5   0   3       3884.59       4293.06        60.17 o                         
  -3   0   3      21975.84      20990.32       448.21 o                         
   1   0   3      27602.58      27148.37       560.69 o                         
   3   0   3       4699.79       4659.70        62.58 o                         
   5   0   3       5023.08       4728.11        67.45 o                         
   7   0   3       1450.63       1462.85        38.62 o                         
   9   0   3       1744.83       1749.32        54.47 o                         
  11   0   3         51.27        101.71        15.75 o                         
  13   0   3         47.68         61.66        15.89 o                         
 -14   1   3          4.67         26.31         9.28 o                         
 -13   1   3        883.28       1001.40        39.65 o                         
 -12   1   3          5.92         22.90         7.30 o                         
 -11   1   3        127.23        154.94        14.32 o                         
 -10   1   3        123.82        143.03        11.82 o                         
  -9   1   3       1349.23       1460.01        33.29 o                         
  -8   1   3          2.27          8.97         4.05 o                         
  -7   1   3       2561.88       2540.85        37.36 o                         
  -6   1   3       3077.06       3278.89        38.20 o                         
  -5   1   3      36338.95      40015.16      1895.51 o                         
  -4   1   3       2523.07       2790.08        30.69 o                         
  -3   1   3        365.43        421.19         9.89 o                         
  -2   1   3       5406.64       5449.13        63.83 o                         
  -1   1   3       1291.19       1208.07        13.36 o                         
   0   1   3         33.96         70.64         4.15 o                         
   1   1   3      66599.80      67037.72       884.41 o                         
   2   1   3        291.54        354.30        11.13 o                         
   3   1   3       7248.91       7467.90        84.74 o                         
   4   1   3       2467.17       2474.43        27.63 o                         
   5   1   3       4485.01       4721.28        49.93 o                         
   6   1   3        364.91        503.87        16.33 o                         
   7   1   3         94.61        127.78         8.86 o                         
   8   1   3        111.26        118.50         9.47 o                         
   9   1   3         10.98         15.09         5.61 o                         
  10   1   3        542.16        605.33        25.07 o                         
  11   1   3       4564.21       4509.71        74.43 o                         
  12   1   3        137.16        155.40        14.47 o                         
  13   1   3        284.97        306.93        24.08 o                         
 -14   2   3          3.74         24.10         7.95 o                         
 -13   2   3        861.55        809.31        35.93 o                         
 -12   2   3       1925.17       1933.18        56.01 o                         
 -11   2   3        544.28        507.71        24.82 o                         
 -10   2   3       1279.63       1327.88        41.49 o                         
  -9   2   3       1595.20       1599.57        31.45 o                         
  -8   2   3       1095.90       1149.01        32.35 o                         
  -7   2   3          2.47          5.70         3.22 o                         
  -6   2   3         86.39        133.42         7.35 o                         
  -5   2   3        555.45        652.75        20.26 o                         
  -4   2   3      36688.30      38302.82       581.38 o                         
  -3   2   3       1527.64       1433.95        17.58 o                         
  -2   2   3        129.65        146.16         6.44 o                         
  -1   2   3       4707.45       4761.18        65.01 o                         
   0   2   3        964.29       1040.06        13.38 o                         
   1   2   3        980.97        975.34        12.21 o                         
   2   2   3        682.16        635.47         9.58 o                         
   3   2   3        213.12        204.25         6.81 o                         
   4   2   3        190.28        176.29         7.08 o                         
   5   2   3       2565.79       2606.10        31.51 o                         
   6   2   3       2683.83       2577.35        34.56 o                         
   7   2   3        435.23        493.57        17.13 o                         
   8   2   3        856.69        940.45        28.47 o                         
   9   2   3        198.67        186.36        13.15 o                         
  10   2   3       3895.88       3823.25        63.11 o                         
  11   2   3          2.78         17.22         6.72 o                         
  12   2   3       1032.76       1049.84        38.79 o                         
  13   2   3         25.64         14.38         7.40 o                         
 -14   3   3        783.69        720.32        36.76 o                         
 -13   3   3        356.31        339.35        23.50 o                         
 -12   3   3         40.12         98.17        13.30 o                         
 -11   3   3        124.04        136.24        12.83 o                         
 -10   3   3       1908.36       1898.92        41.47 o                         
  -9   3   3       6099.07       5916.02        75.70 o                         
  -8   3   3        155.44        174.56        12.55 o                         
  -7   3   3          2.06          3.31         2.76 o                         
  -6   3   3         33.33         49.93         4.91 o                         
  -5   3   3       7384.44       7701.32        72.25 o                         
  -4   3   3      10940.69      11699.06       149.53 o                         
  -3   3   3       1765.69       1917.05        21.63 o                         
  -2   3   3       5411.56       5472.93        61.27 o                         
  -1   3   3       2586.44       2542.25        23.87 o                         
   0   3   3        240.34        335.05         9.41 o                         
   1   3   3      35503.08      36640.56       470.05 o                         
   2   3   3       3825.87       3708.92        36.95 o                         
   3   3   3        177.32        212.20         7.03 o                         
   4   3   3       6672.75       6537.17        63.31 o                         
   5   3   3       1248.62       1344.96        21.10 o                         
   6   3   3        813.17        784.27        23.49 o                         
   7   3   3       1630.80       1645.37        31.99 o                         
   8   3   3        199.92        207.42        13.23 o                         
   9   3   3        480.23        536.71        23.15 o                         
  10   3   3        832.96        927.01        30.18 o                         
  11   3   3          1.36         -3.47         6.53 o                         
  12   3   3        483.43        508.89        26.04 o                         
  13   3   3         62.01         65.43        11.48 o                         
 -14   4   3         21.90         44.38        11.36 o                         
 -13   4   3         88.14         79.90        13.58 o                         
 -12   4   3       2253.01       2146.54        56.08 o                         
 -11   4   3         10.49         16.82         5.83 o                         
 -10   4   3       2418.35       2469.93        45.70 o                         
  -9   4   3        163.74        265.54        14.82 o                         
  -8   4   3        916.40        958.77        25.79 o                         
  -7   4   3         17.29          5.82         3.72 o                         
  -6   4   3        258.16        294.33        11.34 o                         
  -5   4   3       1538.64       1798.07        23.95 o                         
  -4   4   3       2901.34       2513.25        28.51 o                         
  -3   4   3       6954.36       7091.33        75.42 o                         
  -2   4   3        152.61        197.47         6.72 o                         
  -1   4   3        366.21        355.27        11.65 o                         
   0   4   3        159.01        209.86         6.18 o                         
   1   4   3      43035.44      43248.48       579.52 o                         
   2   4   3       2352.95       2501.34        27.94 o                         
   3   4   3       1551.09       1647.90        19.73 o                         
   4   4   3       1642.60       1706.86        22.28 o                         
   5   4   3       4925.14       4885.14        52.64 o                         
   6   4   3       3406.03       3226.69        41.09 o                         
   7   4   3       2069.04       2116.54        34.88 o                         
   8   4   3        697.36        695.05        27.94 o                         
   9   4   3       2829.27       2735.06        53.19 o                         
  10   4   3       1588.62       1644.39        39.05 o                         
  11   4   3        105.13        133.49        14.33 o                         
  12   4   3         40.70         34.23         9.14 o                         
  13   4   3        332.74        382.34        27.10 o                         
 -14   5   3         77.69         90.68        14.71 o                         
 -13   5   3       1341.37       1258.03        51.37 o                         
 -12   5   3          0.01          7.54         7.25 o                         
 -11   5   3         95.24        104.09        11.34 o                         
 -10   5   3        898.97        857.37        28.71 o                         
  -9   5   3      11971.11      11874.08       127.87 o                         
  -8   5   3          2.64         -1.99         3.19 o                         
  -7   5   3        219.25        247.79        11.67 o                         
  -6   5   3        248.15        252.67        10.42 o                         
  -5   5   3       6451.71       6290.91        65.08 o                         
  -4   5   3       4363.76       4969.72        49.54 o                         
  -3   5   3       5833.01       5962.66        55.08 o                         
  -2   5   3        208.12        198.10         6.78 o                         
  -1   5   3        198.60        167.54         5.63 o                         
   0   5   3        732.81        703.38        10.25 o                         
   1   5   3       1526.96       1791.24        20.48 o                         
   2   5   3       2133.16       2331.96        25.98 o                         
   3   5   3       2046.31       1899.45        22.81 o                         
   4   5   3       1803.49       1851.31        23.41 o                         
   5   5   3         13.05         24.75         3.78 o                         
   6   5   3        332.58        319.11        13.56 o                         
   7   5   3       4084.42       4147.48        55.96 o                         
   8   5   3          6.60          3.85         3.37 o                         
   9   5   3        271.02        261.20        16.23 o                         
  10   5   3        269.81        254.58        16.88 o                         
  11   5   3         19.63         11.22         6.20 o                         
  12   5   3       1454.86       1455.14        54.29 o                         
  13   5   3         93.10         96.36        14.11 o                         
 -14   6   3        709.17        704.38        37.88 o                         
 -13   6   3        761.86        799.41        38.80 o                         
 -12   6   3          6.73         12.81         6.60 o                         
 -11   6   3        600.08        584.94        27.85 o                         
 -10   6   3        143.54        148.84        12.38 o                         
  -9   6   3          4.63        142.62        11.60 o                         
  -8   6   3       1620.23       1519.86        31.35 o                         
  -7   6   3        764.92        862.55        23.82 o                         
  -6   6   3       1439.86       1451.13        22.22 o                         
  -5   6   3       1227.22       1384.81        21.48 o                         
  -4   6   3        132.70        198.33         7.54 o                         
  -3   6   3       7904.50       7905.07        74.83 o                         
  -2   6   3       2773.96       2654.48        29.34 o                         
  -1   6   3        950.81        995.93        13.91 o                         
   0   6   3       2799.13       2820.44        27.97 o                         
   1   6   3      27772.10      27626.20       420.90 o                         
   2   6   3       3410.34       3464.54        35.67 o                         
   3   6   3       1543.35       1576.00        20.95 o                         
   4   6   3        689.88        701.24        19.02 o                         
   5   6   3       7044.29       7202.86        72.75 o                         
   6   6   3         81.55         90.77         7.38 o                         
   7   6   3        175.61        157.10        10.11 o                         
   8   6   3       1023.80       1103.67        31.61 o                         
   9   6   3       1073.55       1085.92        38.84 o                         
  10   6   3        105.09        120.08        13.13 o                         
  11   6   3         94.26        104.94        12.79 o                         
  12   6   3          8.54          3.77         6.01 o                         
  13   6   3        116.54        123.96        16.53 o                         
 -13   7   3          2.92         24.16         8.97 o                         
 -12   7   3         41.24         55.38        10.09 o                         
 -11   7   3         98.22         74.23        11.35 o                         
 -10   7   3       1596.97       1619.40        41.57 o                         
  -9   7   3       3359.68       3203.21        52.53 o                         
  -8   7   3         53.27        131.59        10.11 o                         
  -7   7   3        543.23        663.17        24.43 o                         
  -6   7   3        310.75        360.67        13.06 o                         
  -5   7   3       1119.27       1009.65        17.04 o                         
  -4   7   3        762.92       1067.28        15.63 o                         
  -3   7   3         54.45         58.75         3.94 o                         
  -2   7   3       1332.36       1223.90        14.57 o                         
  -1   7   3       4194.83       4270.80        46.45 o                         
   0   7   3      10369.86      11181.73       561.58 o                         
   1   7   3       2551.00       2651.35        28.02 o                         
   2   7   3       7841.39       7919.93        78.83 o                         
   3   7   3       1563.02       1379.67        18.59 o                         
   4   7   3       1211.66       1099.21        17.25 o                         
   5   7   3          3.13          0.61         2.50 o                         
   6   7   3       6900.10       6984.88        78.74 o                         
   7   7   3        942.62        940.13        25.57 o                         
   8   7   3        696.52        735.19        24.27 o                         
   9   7   3         61.39         64.58         8.31 o                         
  10   7   3         47.49         51.45        10.31 o                         
  11   7   3        414.29        519.62        28.64 o                         
  12   7   3         11.63         24.16         8.32 o                         
  13   7   3        305.40        306.06        25.05 o                         
 -13   8   3        313.01        325.66        26.34 o                         
 -12   8   3        714.45        718.00        33.27 o                         
 -11   8   3        256.76        248.69        16.44 o                         
 -10   8   3       2353.32       2244.39        40.98 o                         
  -9   8   3        278.80        269.54        15.50 o                         
  -8   8   3      10502.39      10452.00       113.14 o                         
  -7   8   3        991.02       1021.75        24.62 o                         
  -6   8   3       1233.63       1303.82        22.41 o                         
  -5   8   3       1290.12       1250.24        19.31 o                         
  -4   8   3       3420.79       3281.04        34.99 o                         
  -3   8   3        259.07        227.06         8.88 o                         
  -2   8   3        486.82        559.86        11.87 o                         
  -1   8   3       5355.34       5497.51        65.70 o                         
   0   8   3       7311.58       7709.28        99.24 o                         
   1   8   3       6494.82       6620.90        65.14 o                         
   2   8   3       1294.02       1072.78        15.06 o                         
   3   8   3       1088.01       1045.13        17.28 o                         
   4   8   3         10.85         14.95         3.30 o                         
   5   8   3        525.13        566.77        15.70 o                         
   6   8   3       2574.06       2675.25        39.86 o                         
   7   8   3        424.83        415.33        17.34 o                         
   8   8   3         41.68         41.23         6.04 o                         
   9   8   3        714.80        754.33        24.80 o                         
  10   8   3       3506.31       3387.45        60.33 o                         
  11   8   3         15.42          7.82         6.04 o                         
  12   8   3        879.63        899.97        37.91 o                         
  13   8   3         29.79         31.53        24.92 o                         
 -13   9   3       1542.67       1533.77        52.66 o                         
 -12   9   3        102.60        108.44        12.81 o                         
 -11   9   3          6.29          5.13         4.52 o                         
 -10   9   3        518.89        547.45        23.97 o                         
  -9   9   3        932.06       1125.20        30.04 o                         
  -8   9   3       1452.39       1327.39        34.21 o                         
  -7   9   3        257.05        313.44        14.31 o                         
  -6   9   3       1714.55       1648.18        27.43 o                         
  -5   9   3       2915.38       2908.74        33.11 o                         
  -4   9   3          3.77         18.11         2.71 o                         
  -3   9   3        642.99        645.34        12.47 o                         
  -2   9   3         77.79         69.00         4.17 o                         
  -1   9   3      10881.05      11019.05       166.06 o                         
   0   9   3       1712.04       1791.21        21.84 o                         
   1   9   3       6004.35       6757.05        65.07 o                         
   2   9   3       2505.53       2593.30        29.20 o                         
   3   9   3         78.48         86.09         5.40 o                         
   4   9   3       4431.97       4469.70        49.17 o                         
   5   9   3          8.69         15.57         3.48 o                         
   6   9   3       2536.65       2534.71        38.55 o                         
   7   9   3        166.45        190.38        11.19 o                         
   8   9   3         11.75          3.02         3.84 o                         
   9   9   3       2245.39       2245.52        40.12 o                         
  10   9   3        427.19        462.02        25.95 o                         
  11   9   3       1466.67       1536.95        57.74 o                         
  12   9   3        837.22        818.07        36.63 o                         
 -13  10   3          1.71         46.75        10.03 o                         
 -12  10   3        387.17        431.26        24.77 o                         
 -11  10   3          6.10         11.40         5.68 o                         
 -10  10   3         36.26         39.49         6.79 o                         
  -9  10   3       1203.93       1306.71        34.91 o                         
  -8  10   3        568.97        527.45        19.67 o                         
  -7  10   3       1404.26       1342.08        26.00 o                         
  -6  10   3        218.79        231.72        10.28 o                         
  -5  10   3       1421.50       1446.46        20.98 o                         
  -4  10   3       1975.71       1896.05        24.85 o                         
  -3  10   3       1738.35       1648.51        21.67 o                         
  -2  10   3         90.64         86.56         4.28 o                         
  -1  10   3        127.20        207.92        10.10 o                         
   0  10   3       6452.53       6931.55        80.65 o                         
   1  10   3      12024.57      11319.74       170.09 o                         
   2  10   3         12.62         16.25         2.67 o                         
   3  10   3        408.44        505.94        13.90 o                         
   4  10   3         19.49         12.02         2.90 o                         
   5  10   3       4404.58       4474.82        53.46 o                         
   6  10   3        264.82        289.89        14.05 o                         
   7  10   3       2068.60       2028.23        35.24 o                         
   8  10   3        191.23        223.12        14.81 o                         
   9  10   3         79.91         97.26        10.73 o                         
  10  10   3        333.98        327.47        20.89 o                         
  11  10   3          0.96         58.37        11.68 o                         
  12  10   3        247.54        253.59        24.04 o                         
 -13  11   3       2104.98       2174.59        67.64 o                         
 -12  11   3          7.17         20.48         7.25 o                         
 -11  11   3        147.46        136.25        13.43 o                         
 -10  11   3          3.43          7.36         4.88 o                         
  -9  11   3        364.69        392.72        17.74 o                         
  -8  11   3        375.79        359.68        16.00 o                         
  -7  11   3        635.93        571.30        17.71 o                         
  -6  11   3        436.72        463.69        13.90 o                         
  -5  11   3       7798.48       8017.26        76.98 o                         
  -4  11   3       2501.38       2455.82        30.72 o                         
  -3  11   3       2483.51       2422.71        30.35 o                         
  -2  11   3        834.79        732.68        17.10 o                         
  -1  11   3       4265.44       3995.90        49.72 o                         
   0  11   3      13584.18      14344.97       255.43 o                         
   1  11   3       1940.54       1962.15        23.24 o                         
   2  11   3       1220.04       1138.20        17.03 o                         
   3  11   3       1236.52       1339.96        21.05 o                         
   4  11   3         15.03         12.50         3.14 o                         
   5  11   3         31.58         33.05         5.89 o                         
   6  11   3        559.62        539.86        22.16 o                         
   7  11   3        813.25        828.30        24.99 o                         
   8  11   3          8.91          4.91         4.40 o                         
   9  11   3        191.21        210.17        15.95 o                         
  10  11   3        809.04        855.18        36.74 o                         
  11  11   3       2894.19       2844.15        71.11 o                         
  12  11   3        201.31        169.08        22.61 o                         
 -13  12   3         58.28         97.00        15.39 o                         
 -12  12   3          4.93         11.86         7.84 o                         
 -11  12   3          5.63          5.54         4.67 o                         
 -10  12   3          2.53         -3.79         3.90 o                         
  -9  12   3         17.98         14.82         4.40 o                         
  -8  12   3       5351.08       5158.07        67.54 o                         
  -7  12   3       1390.84       1377.02        25.78 o                         
  -6  12   3       2058.90       2078.63        29.09 o                         
  -5  12   3        370.49        395.72        12.49 o                         
  -4  12   3       2876.02       2935.81        35.01 o                         
  -3  12   3       4549.85       4540.59        48.05 o                         
  -2  12   3        543.57        597.42        17.41 o                         
  -1  12   3        391.06        450.66        14.12 o                         
   0  12   3       3231.93       3023.61        43.42 o                         
   1  12   3       7787.62       7528.19        73.59 o                         
   2  12   3        611.97        588.78        15.88 o                         
   3  12   3         10.84         28.49         3.65 o                         
   4  12   3        324.06        337.95        15.25 o                         
   5  12   3       1785.16       1638.34        28.78 o                         
   6  12   3       2312.81       2267.16        37.96 o                         
   7  12   3         35.37         30.84         5.70 o                         
   8  12   3       1851.45       1827.62        37.90 o                         
   9  12   3        586.16        561.74        25.14 o                         
  10  12   3        420.21        456.83        26.66 o                         
  11  12   3         26.25         18.97         7.15 o                         
  12  12   3        525.16        491.44        36.67 o                         
 -12  13   3         44.11         53.43        11.30 o                         
 -11  13   3         39.37         56.55         9.36 o                         
 -10  13   3         50.15         57.62         8.57 o                         
  -9  13   3          0.49          7.23         5.47 o                         
  -8  13   3        117.08        157.08        11.04 o                         
  -7  13   3         21.10         18.63         4.03 o                         
  -6  13   3        137.85        166.66         8.74 o                         
  -5  13   3       1223.85       1198.26        21.46 o                         
  -4  13   3       2682.71       2628.98        32.75 o                         
  -3  13   3        279.06        265.65        10.20 o                         
  -2  13   3       7951.76       7622.31        87.03 o                         
  -1  13   3        306.23        334.96        12.55 o                         
   0  13   3      13594.02      13219.20       182.55 o                         
   1  13   3       1078.13       1191.36        18.12 o                         
   2  13   3        318.43        285.83        10.18 o                         
   3  13   3          0.45          7.76         2.73 o                         
   4  13   3        475.08        537.78        19.33 o                         
   5  13   3        313.90        345.11        14.77 o                         
   6  13   3        748.50        770.54        22.53 o                         
   7  13   3        360.87        388.05        17.53 o                         
   8  13   3       2178.31       2261.95        44.24 o                         
   9  13   3        348.94        299.49        18.86 o                         
  10  13   3        386.27        412.65        24.66 o                         
  11  13   3          3.66          5.42         6.13 o                         
  12  13   3        313.37        311.83        29.78 o                         
 -12  14   3         12.78          3.06         5.87 o                         
 -11  14   3          4.63         -1.36         4.92 o                         
 -10  14   3          3.21          8.61         5.51 o                         
  -9  14   3       1173.62       1113.41        32.23 o                         
  -8  14   3       4292.44       4313.38        59.07 o                         
  -7  14   3        936.80        925.36        22.36 o                         
  -6  14   3       2128.48       2059.55        32.66 o                         
  -5  14   3       1462.16       1383.48        24.95 o                         
  -4  14   3        845.46        813.95        17.84 o                         
  -3  14   3        763.81        774.11        22.06 o                         
  -2  14   3        261.34        294.97        17.63 o                         
  -1  14   3        792.70        811.51        18.50 o                         
   0  14   3       4542.06       4676.05        59.25 o                         
   1  14   3       3719.03       3534.64        41.66 o                         
   2  14   3       1296.92       1209.71        17.42 o                         
   3  14   3        330.82        319.32        11.85 o                         
   4  14   3        113.78        110.73         8.19 o                         
   5  14   3        887.92        841.71        23.29 o                         
   6  14   3       1446.81       1395.11        27.79 o                         
   7  14   3        288.48        309.49        15.52 o                         
   8  14   3        220.14        243.05        18.64 o                         
   9  14   3        120.68        113.27        12.02 o                         
  10  14   3       1226.46       1256.19        44.33 o                         
  11  14   3        300.46        285.70        22.66 o                         
 -12  15   3         47.75         63.54        12.88 o                         
 -11  15   3          9.40         31.46         7.16 o                         
 -10  15   3        136.73        127.14        12.97 o                         
  -9  15   3       3414.54       3246.72        53.50 o                         
  -8  15   3        289.54        308.14        15.54 o                         
  -7  15   3       1263.44       1215.41        27.03 o                         
  -6  15   3         17.79         12.30         4.18 o                         
  -5  15   3        662.07        702.07        17.02 o                         
  -4  15   3        607.98        585.03        15.82 o                         
  -3  15   3      16797.62      16835.30       186.64 o                         
  -2  15   3        118.35        118.86         8.68 o                         
  -1  15   3       3077.62       3115.28        42.80 o                         
   0  15   3        861.31        898.55        24.41 o                         
   1  15   3        472.96        481.42        13.85 o                         
   2  15   3        348.69        371.74        10.39 o                         
   3  15   3         26.71         14.28         3.21 o                         
   4  15   3        376.20        330.64        15.06 o                         
   5  15   3        602.29        598.07        20.61 o                         
   6  15   3         51.30         66.56         7.65 o                         
   7  15   3       2405.04       2403.79        46.05 o                         
   8  15   3       1151.27       1079.01        33.03 o                         
   9  15   3        818.02        879.67        34.38 o                         
  10  15   3        571.68        570.71        29.61 o                         
  11  15   3       1098.46       1190.26        63.76 o                         
 -12  16   3          2.43          6.15         7.53 o                         
 -11  16   3          6.41          7.49         6.03 o                         
 -10  16   3        124.14        143.10        15.55 o                         
  -9  16   3        906.42        986.61        31.78 o                         
  -8  16   3        429.04        411.13        18.51 o                         
  -7  16   3       4354.74       4263.64        60.37 o                         
  -6  16   3        200.40        187.86        11.35 o                         
  -5  16   3       5159.15       4951.48        61.87 o                         
  -4  16   3        525.78        532.64        18.66 o                         
  -3  16   3       2329.48       2309.67        36.85 o                         
  -2  16   3        169.91        206.52        10.81 o                         
  -1  16   3        124.92        112.34         7.91 o                         
   0  16   3         18.24         16.41         4.41 o                         
   1  16   3      14410.58      14404.62       160.39 o                         
   2  16   3        137.55        163.35         8.42 o                         
   3  16   3        171.90        204.76         9.74 o                         
   4  16   3         33.91         37.60         5.31 o                         
   5  16   3       3039.17       3079.46        45.65 o                         
   6  16   3         85.56         81.82         8.57 o                         
   7  16   3         91.43        115.53        11.53 o                         
   8  16   3        122.57        105.19        10.78 o                         
   9  16   3       1114.38       1055.15        36.46 o                         
  10  16   3        150.46        170.07        16.11 o                         
  11  16   3         94.74         69.22        16.42 o                         
 -11  17   3         95.33        116.08        14.55 o                         
 -10  17   3        388.20        428.71        24.67 o                         
  -9  17   3       1694.61       1654.38        42.10 o                         
  -8  17   3         62.40        107.41         9.90 o                         
  -7  17   3        392.08        438.13        18.64 o                         
  -6  17   3        832.05        838.58        23.31 o                         
  -5  17   3       1214.61       1229.44        30.34 o                         
  -4  17   3        204.51        206.91        10.01 o                         
  -3  17   3       8106.80       8101.03        97.58 o                         
  -2  17   3       1475.21       1439.33        27.88 o                         
  -1  17   3       4117.40       4009.10        59.81 o                         
   0  17   3       2418.88       2249.17        38.86 o                         
   1  17   3        304.47        291.75         9.48 o                         
   2  17   3       1677.71       1744.62        27.69 o                         
   3  17   3         33.81         44.57         5.23 o                         
   4  17   3        469.76        519.07        19.21 o                         
   5  17   3        772.51        749.19        24.01 o                         
   6  17   3       2231.86       2225.93        45.72 o                         
   7  17   3       4150.43       3966.56        61.72 o                         
   8  17   3        113.94        100.54        11.15 o                         
   9  17   3        347.64        339.61        27.65 o                         
  10  17   3        668.17        633.33        33.38 o                         
  11  17   3         13.36          8.15         7.55 o                         
 -11  18   3         33.26         21.75         8.55 o                         
 -10  18   3        110.87        125.57        15.36 o                         
  -9  18   3        647.19        655.52        27.06 o                         
  -8  18   3       2085.39       2023.88        43.42 o                         
  -7  18   3        162.03        177.06        12.16 o                         
  -6  18   3       2620.03       2576.74        40.87 o                         
  -5  18   3        515.86        519.72        17.79 o                         
  -4  18   3       1158.33       1173.59        22.07 o                         
  -3  18   3        397.24        432.61        17.51 o                         
  -2  18   3        509.18        488.02        19.85 o                         
  -1  18   3        214.30        253.67        13.87 o                         
   0  18   3       1759.41       1777.70        35.00 o                         
   1  18   3        143.30        163.32         7.34 o                         
   2  18   3        296.43        298.55        12.09 o                         
   3  18   3          0.88          4.74         2.93 o                         
   4  18   3        320.82        304.12        14.38 o                         
   5  18   3        117.95        140.04        10.58 o                         
   6  18   3        974.07        924.80        30.96 o                         
   7  18   3        253.33        236.73        15.26 o                         
   8  18   3        211.62        214.55        16.91 o                         
   9  18   3         69.71         64.65        10.76 o                         
  10  18   3        612.26        648.96        34.41 o                         
 -11  19   3         12.82         11.43         7.48 o                         
 -10  19   3        536.89        530.82        30.79 o                         
  -9  19   3        375.23        420.08        25.64 o                         
  -8  19   3         69.85         90.61        10.56 o                         
  -7  19   3          7.86          4.57         5.01 o                         
  -6  19   3        111.94        103.95         9.62 o                         
  -5  19   3       3062.30       2892.10        48.15 o                         
  -4  19   3        508.73        479.67        19.06 o                         
  -3  19   3        423.29        459.92        20.06 o                         
  -2  19   3          7.34         -0.79         3.84 o                         
  -1  19   3        609.47        550.78        20.78 o                         
   0  19   3       3316.27       3206.00        51.75 o                         
   1  19   3        915.49        866.79        22.23 o                         
   2  19   3        226.41        299.55        11.55 o                         
   3  19   3          3.54         14.49         3.71 o                         
   4  19   3        192.80        206.14        11.39 o                         
   5  19   3       3266.43       3210.31        50.27 o                         
   6  19   3       2202.02       2120.10        40.25 o                         
   7  19   3        275.52        269.83        17.73 o                         
   8  19   3         24.96         25.71         8.84 o                         
   9  19   3          0.16          8.82         6.76 o                         
  10  19   3         23.79         52.44        13.24 o                         
 -10  20   3         91.55        146.63        24.47 o                         
  -9  20   3         41.94         77.00        11.74 o                         
  -8  20   3       1477.33       1433.45        38.73 o                         
  -7  20   3         14.20         16.73         5.91 o                         
  -6  20   3         25.53         24.73         4.90 o                         
  -5  20   3        305.86        302.29        14.78 o                         
  -4  20   3         30.29         39.71         7.18 o                         
  -3  20   3       1273.67       1238.42        32.27 o                         
  -2  20   3         95.62        107.96         9.85 o                         
  -1  20   3        472.69        470.16        19.81 o                         
   0  20   3       1130.32       1090.95        27.70 o                         
   1  20   3       4158.94       3817.94        52.91 o                         
   2  20   3        567.80        602.86        16.64 o                         
   3  20   3       1033.67        908.21        22.63 o                         
   4  20   3          6.60          2.99         3.10 o                         
   5  20   3       3849.48       3778.95        58.46 o                         
   6  20   3        393.00        411.23        20.30 o                         
   7  20   3        236.79        233.30        18.22 o                         
   8  20   3        203.79        189.22        18.19 o                         
   9  20   3        329.30        375.30        27.39 o                         
 -10  21   3         13.00         10.68         8.74 o                         
  -9  21   3       3775.55       3801.75        77.47 o                         
  -8  21   3        109.68        124.04        13.22 o                         
  -7  21   3        832.14        856.98        30.13 o                         
  -6  21   3        270.34        318.86        20.32 o                         
  -5  21   3       4376.51       4236.84        61.90 o                         
  -4  21   3        652.07        700.90        25.60 o                         
  -3  21   3         64.17         75.96         8.68 o                         
  -2  21   3        272.34        267.49        16.29 o                         
  -1  21   3       1695.13       1622.26        33.23 o                         
   0  21   3         81.86         56.21         7.56 o                         
   1  21   3          0.80          7.41         4.40 o                         
   2  21   3       2735.10       2491.73        32.19 o                         
   3  21   3       2460.31       2265.86        35.02 o                         
   4  21   3        212.33        239.49        12.52 o                         
   5  21   3       1156.80       1142.59        31.15 o                         
   6  21   3         80.02         83.43        10.73 o                         
   7  21   3        208.06        201.06        17.70 o                         
   8  21   3        239.50        240.43        21.12 o                         
   9  21   3         96.28         79.68        13.74 o                         
  -9  22   3         22.33         40.49        10.62 o                         
  -8  22   3        164.27        156.34        15.66 o                         
  -7  22   3        334.37        323.26        23.07 o                         
  -6  22   3          6.86          4.79         4.88 o                         
  -5  22   3        217.51        233.32        13.01 o                         
  -4  22   3       2234.82       2156.10        46.13 o                         
  -3  22   3       1628.86       1541.69        36.80 o                         
  -2  22   3        225.04        261.07        15.38 o                         
  -1  22   3          8.57          8.70         4.93 o                         
   0  22   3         10.02          2.66         4.25 o                         
   1  22   3       2686.09       2606.22        46.47 o                         
   2  22   3         48.15         60.09         5.58 o                         
   3  22   3         72.46         93.81         8.16 o                         
   4  22   3        387.12        358.84        18.78 o                         
   5  22   3       1796.99       1809.60        42.06 o                         
   6  22   3        422.91        442.71        22.13 o                         
   7  22   3        225.52        235.13        19.62 o                         
   8  22   3         20.66         17.17         9.68 o                         
   9  22   3        335.02        417.12        40.57 o                         
  -9  23   3         76.50         65.21        14.84 o                         
  -8  23   3         10.32         22.30         9.65 o                         
  -7  23   3         48.84         33.52        11.17 o                         
  -6  23   3        190.24        205.32        12.97 o                         
  -5  23   3        117.78        104.62        13.90 o                         
  -4  23   3       3470.79       3416.82        75.19 o                         
  -3  23   3         34.63         54.73         8.83 o                         
  -2  23   3        538.88        554.68        22.72 o                         
  -1  23   3        551.54        548.35        25.79 o                         
   0  23   3        312.78        355.05        20.04 o                         
   1  23   3         86.19         93.02        10.07 o                         
   2  23   3       4275.95       4153.42        61.34 o                         
   3  23   3        128.59        166.05        11.52 o                         
   4  23   3        959.25        930.05        30.01 o                         
   5  23   3         18.20         30.51         6.40 o                         
   6  23   3         76.41         90.12        10.12 o                         
   7  23   3         57.77         53.11        11.82 o                         
   8  23   3          8.30         23.84        10.30 o                         
  -8  24   3        622.61        630.98        36.24 o                         
  -7  24   3          4.18         19.51         7.18 o                         
  -6  24   3         31.39         38.62         6.46 o                         
  -5  24   3        180.20        214.78        18.98 o                         
  -4  24   3       2834.34       2820.78        67.67 o                         
  -3  24   3        589.16        666.22        28.00 o                         
  -2  24   3        828.76        847.31        31.27 o                         
  -1  24   3        798.95        846.10        31.00 o                         
   0  24   3        339.68        417.49        19.71 o                         
   1  24   3        606.11        638.07        27.36 o                         
   2  24   3         11.33         17.31         4.73 o                         
   3  24   3        416.42        452.29        17.75 o                         
   4  24   3          5.12         11.11         5.23 o                         
   5  24   3        443.22        474.35        27.34 o                         
   6  24   3        922.27       1045.81        37.10 o                         
   7  24   3          2.82         -4.89         7.67 o                         
  -8  25   3         16.56         13.16         9.27 o                         
  -7  25   3       1242.69       1300.41        41.83 o                         
  -6  25   3          7.57         24.93         7.79 o                         
  -5  25   3        917.22        874.91        39.66 o                         
  -4  25   3          0.98          3.89         5.39 o                         
  -3  25   3         61.04         50.96         9.53 o                         
  -2  25   3        114.02        123.29        12.70 o                         
  -1  25   3         40.33         56.58         8.06 o                         
   0  25   3         36.74         48.65         8.49 o                         
   1  25   3        948.87        919.45        35.54 o                         
   2  25   3        224.87        229.50        19.47 o                         
   3  25   3         86.29         79.07         7.03 o                         
   4  25   3          5.30          9.68         5.24 o                         
   5  25   3        225.33        215.48        16.55 o                         
   6  25   3         61.78         73.81        13.54 o                         
   7  25   3         14.70          4.29         9.77 o                         
  -7  26   3         32.98         35.46         8.31 o                         
  -6  26   3        234.84        263.31        22.71 o                         
  -5  26   3         41.76         61.55        12.67 o                         
  -4  26   3         65.88         53.12        11.16 o                         
  -3  26   3       1393.40       1316.32        44.37 o                         
  -2  26   3          0.34          9.48         5.44 o                         
  -1  26   3        502.78        516.14        27.08 o                         
   0  26   3         28.43         31.24         7.74 o                         
   1  26   3       1180.80       1161.81        41.10 o                         
   2  26   3         86.12        102.90        12.33 o                         
   3  26   3        134.35        128.74        10.81 o                         
   4  26   3         71.09         77.88         9.34 o                         
   5  26   3       2656.62       2610.80        60.43 o                         
   6  26   3         31.92         42.57        11.03 o                         
  -6  27   3          5.69         17.42         8.26 o                         
  -5  27   3       1150.84       1244.15        56.72 o                         
  -4  27   3       1567.12       1574.31        55.19 o                         
  -3  27   3        640.81        662.91        34.04 o                         
  -2  27   3         94.33         96.43        11.64 o                         
  -1  27   3         60.79         42.97         9.31 o                         
   0  27   3        546.30        585.10        27.25 o                         
   1  27   3        584.62        570.72        32.36 o                         
   2  27   3        601.48        625.29        30.70 o                         
   3  27   3        102.92        113.76        10.74 o                         
   4  27   3        569.69        552.93        22.86 o                         
   5  27   3         56.27         69.05        10.64 o                         
  -5  28   3         58.85         54.03        14.29 o                         
  -4  28   3       2978.30       3136.63        76.28 o                         
  -3  28   3        223.07        238.18        18.96 o                         
  -2  28   3          6.79          5.01         5.19 o                         
  -1  28   3         52.38         62.20        10.44 o                         
   0  28   3        119.90        139.51        14.22 o                         
   1  28   3          1.48          6.90         5.34 o                         
   2  28   3        190.25        260.29        25.64 o                         
   3  28   3        170.10        178.29        19.61 o                         
   4  28   3        204.21        188.75        15.05 o                         
  -4  29   3       1017.03        967.64        46.45 o                         
  -3  29   3          0.17          3.92         7.25 o                         
  -2  29   3         38.24         45.12        10.18 o                         
  -1  29   3         69.02         67.90        11.05 o                         
   0  29   3        551.76        595.68        32.51 o                         
   1  29   3          5.12         12.09         7.22 o                         
   2  29   3       1020.39       1038.73        44.19 o                         
   3  29   3         47.94         47.39        12.17 o                         
  -1  30   3          1.03          7.58         6.62 o                         
   0  30   3          5.97         30.33         9.39 o                         
 -14   0   4        191.49        168.06        26.41 o                         
 -12   0   4          4.46         79.05        17.60 o                         
 -10   0   4        111.90        138.20        16.73 o                         
  -8   0   4       1451.62       1473.78        44.88 o                         
  -6   0   4      49187.35      50435.55      1009.87 o                         
  -4   0   4       1843.62       1769.43        32.92 o                         
  -2   0   4       4721.69       4596.84        67.24 o                         
   0   0   4         20.51         22.88         4.31 o                         
   2   0   4       4545.40       4704.28        62.73 o                         
   4   0   4      22432.87      24304.76       837.83 o                         
   6   0   4        564.36        635.42        27.86 o                         
   8   0   4          3.56         -4.44         6.41 o                         
  10   0   4       2974.91       3072.64       116.89 o                         
  12   0   4         19.54         33.67        19.16 o                         
 -14   1   4          1.46          1.01         6.76 o                         
 -13   1   4        866.71        810.82        44.42 o                         
 -12   1   4       2019.82       2058.91        55.73 o                         
 -11   1   4        230.34        229.11        19.13 o                         
 -10   1   4        552.72        601.07        26.06 o                         
  -9   1   4         16.17         19.87         5.13 o                         
  -8   1   4        725.61        760.49        23.89 o                         
  -7   1   4       1832.49       2128.28        34.37 o                         
  -6   1   4        855.48        941.44        25.14 o                         
  -5   1   4       4972.55       5705.31        57.87 o                         
  -4   1   4       9541.52       9205.08        85.94 o                         
  -3   1   4       3718.35       3715.73        39.84 o                         
  -2   1   4        124.71         96.57         4.57 o                         
  -1   1   4       5366.43       5112.05        54.69 o                         
   0   1   4         99.36        115.19         4.64 o                         
   1   1   4      16980.77      17034.45       575.01 o                         
   2   1   4       2627.50       2748.37        28.75 o                         
   3   1   4        413.58        607.00        15.72 o                         
   4   1   4        914.74       1032.52        16.32 o                         
   5   1   4       5401.77       5620.83        60.27 o                         
   6   1   4        294.32        280.74        11.66 o                         
   7   1   4       2143.70       2130.12        35.56 o                         
   8   1   4        911.83        987.57        32.98 o                         
   9   1   4        459.13        466.11        20.73 o                         
  10   1   4       1745.24       1735.15        43.50 o                         
  11   1   4         34.07         72.54        12.20 o                         
  12   1   4       1353.13       1261.22        44.69 o                         
  13   1   4        236.69        269.78        23.68 o                         
 -14   2   4         13.69         23.69         8.64 o                         
 -13   2   4       1022.67       1158.81        45.79 o                         
 -12   2   4         19.63         35.80         9.24 o                         
 -11   2   4        143.18        139.09        14.46 o                         
 -10   2   4        102.21        106.23        10.57 o                         
  -9   2   4       1865.08       1708.41        32.82 o                         
  -8   2   4        183.28        212.72        12.41 o                         
  -7   2   4      12264.47      12590.01       126.12 o                         
  -6   2   4       1101.03       1298.50        20.89 o                         
  -5   2   4      10383.74      10640.67        98.53 o                         
  -4   2   4        597.22        634.28        14.83 o                         
  -3   2   4       1802.70       1819.68        24.10 o                         
  -2   2   4        163.83        164.15         5.90 o                         
  -1   2   4       1672.47       1476.29        16.23 o                         
   0   2   4       1330.19       1318.49        17.92 o                         
   1   2   4      26823.73      27013.69       391.32 o                         
   2   2   4       6993.01       7255.43        74.48 o                         
   3   2   4       4297.69       4076.16        38.17 o                         
   4   2   4         18.70          2.33         2.07 o                         
   5   2   4        453.32        486.40        14.63 o                         
   6   2   4        706.94        757.98        26.33 o                         
   7   2   4        396.58        474.62        17.93 o                         
   8   2   4          0.60         -0.88         3.54 o                         
   9   2   4        125.67        148.48        11.95 o                         
  10   2   4        251.03        270.30        18.70 o                         
  11   2   4       3109.79       3185.06        63.72 o                         
  12   2   4          3.80          0.02         5.81 o                         
  13   2   4        120.81        113.97        18.30 o                         
 -14   3   4        250.17        266.00        23.52 o                         
 -13   3   4       3302.84       3272.57        72.27 o                         
 -12   3   4         12.89         12.47         7.12 o                         
 -11   3   4        745.92        718.33        31.35 o                         
 -10   3   4         42.19         45.28         7.53 o                         
  -9   3   4         52.33         96.61         9.03 o                         
  -8   3   4       1572.63       1520.87        28.02 o                         
  -7   3   4        683.31        853.12        22.77 o                         
  -6   3   4          0.46         38.85         4.70 o                         
  -5   3   4         10.26         48.76         4.67 o                         
  -4   3   4        352.65        462.51        11.88 o                         
  -3   3   4      20932.05      21403.91      1020.55 o                         
  -2   3   4         38.99         29.82         2.82 o                         
  -1   3   4          1.99          5.13         1.24 o                         
   0   3   4       2068.46       2069.54        23.36 o                         
   1   3   4      19274.65      19330.61      1154.36 o                         
   2   3   4       1882.45       1936.51        23.05 o                         
   3   3   4       2832.47       2847.01        29.83 o                         
   4   3   4        959.38       1087.58        16.70 o                         
   5   3   4       5888.19       5850.00        57.78 o                         
   6   3   4        567.46        609.81        23.90 o                         
   7   3   4       4373.68       4460.96        59.80 o                         
   8   3   4        142.32        133.02        10.69 o                         
   9   3   4        865.36        908.96        34.63 o                         
  10   3   4         50.45         55.04         9.02 o                         
  11   3   4        445.76        514.85        26.60 o                         
  12   3   4          4.98          5.03         5.87 o                         
  13   3   4          6.78         35.34        14.26 o                         
 -14   4   4       1080.99       1085.28        46.82 o                         
 -13   4   4        608.75        580.38        35.80 o                         
 -12   4   4         24.85         26.11         8.68 o                         
 -11   4   4          5.34         15.13         5.91 o                         
 -10   4   4        516.82        460.01        20.92 o                         
  -9   4   4       1005.29       1012.68        29.23 o                         
  -8   4   4         30.69         63.33         7.92 o                         
  -7   4   4        250.19        228.90        12.12 o                         
  -6   4   4       2248.03       2329.01        30.80 o                         
  -5   4   4       3042.55       2807.40        32.61 o                         
  -4   4   4       4072.87       4336.23        45.59 o                         
  -3   4   4         20.73         66.38         4.30 o                         
  -2   4   4       1506.81       1472.79        17.35 o                         
  -1   4   4        342.86        322.52         8.51 o                         
   0   4   4       2586.78       2513.28        26.33 o                         
   1   4   4      12658.13      12262.61       303.53 o                         
   2   4   4       8032.68       7908.81        88.91 o                         
   3   4   4       5598.50       5514.75        52.47 o                         
   4   4   4        496.53        515.99        13.22 o                         
   5   4   4       1131.81       1089.52        23.79 o                         
   6   4   4       4614.71       4626.98        56.42 o                         
   7   4   4        185.12        181.25        11.00 o                         
   8   4   4         67.16         71.30         8.42 o                         
   9   4   4        479.95        475.13        23.91 o                         
  10   4   4        598.53        665.10        32.50 o                         
  11   4   4        870.20        991.68        42.93 o                         
  12   4   4         12.45         23.30         8.17 o                         
  13   4   4          0.54         21.79         8.64 o                         
 -14   5   4        368.79        453.56        33.11 o                         
 -13   5   4        180.31        230.76        20.85 o                         
 -12   5   4       2083.64       1964.68        55.57 o                         
 -11   5   4        374.94        364.85        20.71 o                         
 -10   5   4       2166.62       2105.17        46.39 o                         
  -9   5   4        317.89        356.59        16.79 o                         
  -8   5   4       5641.17       5325.21        68.24 o                         
  -7   5   4         86.55        102.09         8.19 o                         
  -6   5   4        547.05        602.38        18.36 o                         
  -5   5   4        829.35        791.40        20.11 o                         
  -4   5   4       3320.33       2957.61        32.70 o                         
  -3   5   4       6469.08       6853.08        66.40 o                         
  -2   5   4          0.87         20.20         2.25 o                         
  -1   5   4        310.52        362.59        12.12 o                         
   0   5   4       1954.66       1803.75        20.73 o                         
   1   5   4        463.52        470.28        14.08 o                         
   2   5   4       3291.75       3493.10        39.41 o                         
   3   5   4        228.18        274.23         9.25 o                         
   4   5   4       1983.42       1982.60        25.04 o                         
   5   5   4         59.71         60.25         5.29 o                         
   6   5   4       1852.56       1848.67        30.39 o                         
   7   5   4          4.59          8.54         3.98 o                         
   8   5   4        305.47        363.95        18.60 o                         
   9   5   4         30.96         45.81         7.73 o                         
  10   5   4       3119.73       3307.01        61.74 o                         
  11   5   4        982.49       1000.25        42.27 o                         
  12   5   4       1289.44       1337.77        57.43 o                         
  13   5   4         33.47         33.48        11.72 o                         
 -14   6   4       1531.40       1509.56        68.06 o                         
 -13   6   4         13.77         19.45         9.56 o                         
 -12   6   4          0.61         40.85         9.02 o                         
 -11   6   4        395.83        387.76        22.63 o                         
 -10   6   4        950.93        886.97        30.06 o                         
  -9   6   4       1701.31       1570.93        36.92 o                         
  -8   6   4        188.30        190.00        13.41 o                         
  -7   6   4         21.84         17.43         4.05 o                         
  -6   6   4       1788.01       1796.09        27.54 o                         
  -5   6   4        606.52        647.78        16.37 o                         
  -4   6   4       1637.52       1549.89        20.42 o                         
  -3   6   4       7361.43       7353.82        69.56 o                         
  -2   6   4       2759.10       2508.37        27.45 o                         
  -1   6   4       5250.10       5320.16        56.64 o                         
   0   6   4        428.70        401.74        14.22 o                         
   1   6   4       1652.13       1815.15        22.89 o                         
   2   6   4      25953.70      27319.25      1292.33 o                         
   3   6   4        449.60        471.82        16.09 o                         
   4   6   4       5213.87       5060.19        50.53 o                         
   5   6   4       1252.16       1259.37        22.68 o                         
   6   6   4       3427.16       3533.13        44.12 o                         
   7   6   4       5290.94       5240.31        67.56 o                         
   8   6   4        142.03        149.43        11.73 o                         
   9   6   4        866.73        927.06        30.81 o                         
  10   6   4       1109.25       1175.01        36.88 o                         
  11   6   4         27.36         26.75         7.29 o                         
  12   6   4        208.90        232.08        21.07 o                         
 -13   7   4        778.66        740.94        39.45 o                         
 -12   7   4       1118.85       1042.73        38.55 o                         
 -11   7   4         26.02         49.28         8.17 o                         
 -10   7   4         68.16         74.34         9.43 o                         
  -9   7   4        308.43        379.07        18.97 o                         
  -8   7   4        830.79        894.17        26.16 o                         
  -7   7   4        963.87       1011.56        24.62 o                         
  -6   7   4        271.42        349.13        13.12 o                         
  -5   7   4          5.23         25.84         3.62 o                         
  -4   7   4       7041.79       7152.36        68.62 o                         
  -3   7   4        650.24        542.58        12.74 o                         
  -2   7   4        187.66        247.80         6.48 o                         
  -1   7   4       1559.24       1529.75        19.46 o                         
   0   7   4         15.09         21.89         2.34 o                         
   1   7   4       2433.85       2042.13        25.54 o                         
   2   7   4       5966.11       6757.43        68.07 o                         
   3   7   4       2984.71       2933.60        34.02 o                         
   4   7   4        111.02        100.62         6.18 o                         
   5   7   4       7785.14       7793.02        85.87 o                         
   6   7   4       1074.35       1059.31        27.17 o                         
   7   7   4       1623.96       1637.09        31.85 o                         
   8   7   4          8.26         12.89         5.30 o                         
   9   7   4        189.43        206.87        14.55 o                         
  10   7   4       5254.86       5157.87        82.47 o                         
  11   7   4       1262.52       1356.84        43.49 o                         
  12   7   4          0.96         -1.88         6.20 o                         
 -13   8   4       1779.12       1689.03        58.71 o                         
 -12   8   4        519.37        515.24        27.88 o                         
 -11   8   4       2015.87       1990.93        46.38 o                         
 -10   8   4        920.56        899.12        29.61 o                         
  -9   8   4       2232.11       2040.67        38.94 o                         
  -8   8   4        728.30        806.38        23.75 o                         
  -7   8   4        869.47        870.98        23.58 o                         
  -6   8   4       1948.07       1763.79        26.09 o                         
  -5   8   4       1615.50       1583.73        23.95 o                         
  -4   8   4        840.50        891.68        16.48 o                         
  -3   8   4       1785.82       1664.94        22.18 o                         
  -2   8   4       2467.99       2458.89        27.47 o                         
  -1   8   4       7406.11       7297.12        77.44 o                         
   0   8   4      11881.45      11928.05       241.49 o                         
   1   8   4       1672.17       1722.34        20.78 o                         
   2   8   4       1740.24       1799.86        23.83 o                         
   3   8   4       1023.98       1024.47        19.57 o                         
   4   8   4       1804.81       1715.85        25.10 o                         
   5   8   4        562.81        535.39        16.42 o                         
   6   8   4       2526.33       2356.48        36.16 o                         
   7   8   4         41.12         54.20         7.39 o                         
   8   8   4       2375.08       2246.15        42.12 o                         
   9   8   4       2574.57       2487.07        58.49 o                         
  10   8   4       2606.17       2501.60        53.99 o                         
  11   8   4        803.48        771.91        34.55 o                         
  12   8   4          5.86          9.91         6.42 o                         
 -13   9   4         37.75         80.25        13.86 o                         
 -12   9   4        623.34        543.52        28.00 o                         
 -11   9   4        100.50        106.92        12.48 o                         
 -10   9   4        115.02        113.82        10.92 o                         
  -9   9   4        241.27        278.49        16.30 o                         
  -8   9   4       2277.83       2351.98        52.40 o                         
  -7   9   4        132.07        160.98         9.72 o                         
  -6   9   4        911.63        967.48        25.50 o                         
  -5   9   4        531.16        618.29        16.24 o                         
  -4   9   4       1876.56       1712.74        23.37 o                         
  -3   9   4       2314.53       2121.00        23.67 o                         
  -2   9   4        123.73        110.40         5.01 o                         
  -1   9   4          1.79          1.67         2.49 o                         
   0   9   4       4331.10       4400.18        43.65 o                         
   1   9   4       3302.25       2975.44        31.69 o                         
   2   9   4       2560.44       2700.78        32.15 o                         
   3   9   4       1069.36       1019.27        19.93 o                         
   4   9   4        808.92        826.66        22.83 o                         
   5   9   4       3079.44       2859.32        38.61 o                         
   6   9   4       2691.76       2770.59        39.53 o                         
   7   9   4       3607.52       3549.42        50.23 o                         
   8   9   4        955.91        950.85        29.38 o                         
   9   9   4       1125.61       1139.34        32.63 o                         
  10   9   4       1444.14       1439.86        41.19 o                         
  11   9   4        514.33        492.73        27.44 o                         
  12   9   4       1804.11       1739.57        56.45 o                         
 -13  10   4         11.81         32.98        10.09 o                         
 -12  10   4        196.60        224.01        19.57 o                         
 -11  10   4         78.04         92.46        11.33 o                         
 -10  10   4       1850.26       1810.00        40.46 o                         
  -9  10   4          2.96         13.69         4.70 o                         
  -8  10   4        787.92        791.70        24.52 o                         
  -7  10   4        524.31        482.77        17.95 o                         
  -6  10   4        147.15        177.39         9.31 o                         
  -5  10   4         46.43         62.47         5.39 o                         
  -4  10   4         68.21         80.92         5.22 o                         
  -3  10   4       2668.61       2786.00        32.58 o                         
  -2  10   4      14125.67      14267.21       195.46 o                         
  -1  10   4          2.59          5.94         2.84 o                         
   0  10   4       1871.66       1559.80        20.35 o                         
   1  10   4        475.43        475.91         9.60 o                         
   2  10   4       2109.17       2054.88        26.46 o                         
   3  10   4        900.02        879.71        17.49 o                         
   4  10   4          3.03         -0.89         2.57 o                         
   5  10   4        299.68        288.51        12.61 o                         
   6  10   4      13839.63      13821.33       139.08 o                         
   7  10   4        911.65        939.55        29.14 o                         
   8  10   4        141.82        149.67        12.27 o                         
   9  10   4       1354.33       1263.01        37.90 o                         
  10  10   4       1526.64       1507.53        48.04 o                         
  11  10   4         40.13         19.43         9.42 o                         
  12  10   4         49.82         66.59        18.35 o                         
 -13  11   4          1.41         12.05         7.07 o                         
 -12  11   4         73.17         90.35        13.30 o                         
 -11  11   4          6.11          6.01         4.95 o                         
 -10  11   4         27.34         33.53         7.74 o                         
  -9  11   4        113.39        112.18         9.55 o                         
  -8  11   4       3557.49       3675.93        53.14 o                         
  -7  11   4        941.38        905.40        22.62 o                         
  -6  11   4        573.79        562.34        18.16 o                         
  -5  11   4       1149.22       1135.23        20.37 o                         
  -4  11   4       6175.92       5941.45        62.00 o                         
  -3  11   4       1844.03       1973.39        27.22 o                         
  -2  11   4       1283.67       1373.52        24.42 o                         
  -1  11   4          0.47         11.61         3.57 o                         
   0  11   4        559.80        412.67        11.87 o                         
   1  11   4        802.14        755.97        12.82 o                         
   2  11   4         12.30         18.58         2.80 o                         
   3  11   4        362.56        346.72        12.07 o                         
   4  11   4         20.31         18.25         3.74 o                         
   5  11   4       1246.73       1228.24        25.06 o                         
   6  11   4       5907.75       5865.01        69.37 o                         
   7  11   4       1282.41       1344.27        35.33 o                         
   8  11   4        307.26        306.11        16.33 o                         
   9  11   4         43.86         41.09         8.29 o                         
  10  11   4       1552.00       1594.90        49.97 o                         
  11  11   4        143.16        192.74        21.64 o                         
  12  11   4        890.49        911.61        46.76 o                         
 -13  12   4        995.57       1061.68        43.99 o                         
 -12  12   4          5.25         11.41         6.17 o                         
 -11  12   4        570.33        597.32        27.22 o                         
 -10  12   4        358.02        407.68        20.35 o                         
  -9  12   4       2987.18       2886.73        46.05 o                         
  -8  12   4        750.63        775.61        25.57 o                         
  -7  12   4        632.46        666.56        20.60 o                         
  -6  12   4        214.79        232.42        11.52 o                         
  -5  12   4       1010.13        889.08        19.86 o                         
  -4  12   4        370.60        414.52        13.17 o                         
  -3  12   4       4664.66       4347.97        56.04 o                         
  -2  12   4        849.51        787.26        24.13 o                         
  -1  12   4       1594.65       1447.99        25.86 o                         
   0  12   4        660.49        597.32        19.61 o                         
   1  12   4         26.10         21.43         3.14 o                         
   2  12   4        188.74        146.40         6.99 o                         
   3  12   4        346.65        318.57        12.72 o                         
   4  12   4        110.37         87.33         7.10 o                         
   5  12   4       2045.63       2031.40        36.38 o                         
   6  12   4        782.89        796.08        27.06 o                         
   7  12   4        554.70        613.19        24.12 o                         
   8  12   4         30.36         45.84         7.14 o                         
   9  12   4         63.10         68.53        10.63 o                         
  10  12   4        297.22        295.17        21.41 o                         
  11  12   4       1046.61       1070.31        50.23 o                         
  12  12   4         34.13         57.38        15.37 o                         
 -12  13   4         52.08         62.43        10.97 o                         
 -11  13   4        189.20        229.68        17.34 o                         
 -10  13   4          1.53          8.95         4.59 o                         
  -9  13   4       2076.79       2044.25        39.45 o                         
  -8  13   4        101.46         70.58         7.74 o                         
  -7  13   4       1782.44       1690.42        28.26 o                         
  -6  13   4         20.46         26.61         4.68 o                         
  -5  13   4        183.01        189.70         8.88 o                         
  -4  13   4        134.26        163.72         8.06 o                         
  -3  13   4       6148.56       6370.92        77.01 o                         
  -2  13   4          0.01         -1.77         2.91 o                         
  -1  13   4        280.72        316.28        14.08 o                         
   0  13   4          3.31          7.29         3.67 o                         
   1  13   4       8846.98       8988.97        87.13 o                         
   2  13   4         39.10         29.08         3.53 o                         
   3  13   4       2642.73       2406.05        33.99 o                         
   4  13   4         68.61         51.01         5.91 o                         
   5  13   4       6939.43       6752.12        79.40 o                         
   6  13   4        271.97        297.35        15.08 o                         
   7  13   4        144.84        206.86        13.57 o                         
   8  13   4          5.79          2.74         4.66 o                         
   9  13   4        276.77        281.02        20.10 o                         
  10  13   4         38.18         52.41         9.86 o                         
  11  13   4        432.15        531.12        34.23 o                         
 -12  14   4        198.54        172.10        20.20 o                         
 -11  14   4        738.26        722.68        32.11 o                         
 -10  14   4          3.49          5.72         5.09 o                         
  -9  14   4       4165.82       3979.00        56.85 o                         
  -8  14   4        221.92        258.60        13.34 o                         
  -7  14   4         66.18         87.07         7.81 o                         
  -6  14   4         68.35         59.44         6.05 o                         
  -5  14   4       2133.51       2050.77        30.16 o                         
  -4  14   4        824.55        816.95        22.73 o                         
  -3  14   4      11593.73      11461.36       142.91 o                         
  -2  14   4       1184.20       1146.85        24.98 o                         
  -1  14   4       2534.43       2533.98        37.89 o                         
   0  14   4       1925.79       1735.84        30.48 o                         
   1  14   4         22.60         26.97         3.51 o                         
   2  14   4       1028.74        982.89        19.04 o                         
   3  14   4         80.39         58.06         5.62 o                         
   4  14   4         19.03         29.61         5.13 o                         
   5  14   4        136.38        160.60        11.04 o                         
   6  14   4       3308.26       3226.55        48.82 o                         
   7  14   4       5048.05       5057.24        71.98 o                         
   8  14   4        202.44        234.84        15.79 o                         
   9  14   4        253.31        264.39        18.71 o                         
  10  14   4        585.04        566.81        30.69 o                         
  11  14   4        871.03        807.40        45.51 o                         
 -12  15   4        207.77        171.12        20.22 o                         
 -11  15   4         24.34         49.09         9.04 o                         
 -10  15   4          5.15         16.57         5.51 o                         
  -9  15   4         67.42         76.38         8.92 o                         
  -8  15   4       9036.64       8713.47       102.86 o                         
  -7  15   4       1833.68       1768.58        40.11 o                         
  -6  15   4         82.65         73.71         7.54 o                         
  -5  15   4         17.29         13.61         3.69 o                         
  -4  15   4       2802.63       2832.70        41.94 o                         
  -3  15   4        368.43        396.61        20.70 o                         
  -2  15   4          4.09          2.24         3.40 o                         
  -1  15   4        188.60        211.48        11.59 o                         
   0  15   4       1588.33       1578.72        28.13 o                         
   1  15   4       1562.14       1512.91        22.39 o                         
   2  15   4         15.61         27.23         4.20 o                         
   3  15   4        455.24        429.97        14.68 o                         
   4  15   4       1626.76       1497.04        28.33 o                         
   5  15   4       1413.40       1207.55        26.63 o                         
   6  15   4       2331.33       2163.88        40.12 o                         
   7  15   4         74.14         86.50        10.51 o                         
   8  15   4        195.46        180.76        14.98 o                         
   9  15   4         40.41         34.94         8.14 o                         
  10  15   4        919.42        899.12        41.81 o                         
  11  15   4          4.97         20.59        10.22 o                         
 -12  16   4         22.08         17.24         8.56 o                         
 -11  16   4          4.67         10.69         6.44 o                         
 -10  16   4        576.62        586.10        27.63 o                         
  -9  16   4        460.11        520.63        24.07 o                         
  -8  16   4       2266.61       2321.22        40.02 o                         
  -7  16   4        359.80        393.50        18.35 o                         
  -6  16   4        693.01        696.41        18.05 o                         
  -5  16   4        501.15        517.33        16.26 o                         
  -4  16   4        442.46        464.25        14.99 o                         
  -3  16   4        339.97        335.01        16.33 o                         
  -2  16   4       3774.12       3780.45        53.20 o                         
  -1  16   4         10.89         -2.13         3.04 o                         
   0  16   4       3783.23       3753.70        50.64 o                         
   1  16   4        130.20        119.89         6.70 o                         
   2  16   4         15.30         44.25         4.56 o                         
   3  16   4         26.53         36.49         5.16 o                         
   4  16   4        272.11        234.24        12.61 o                         
   5  16   4        359.76        351.35        15.88 o                         
   6  16   4       6189.04       5989.19        79.47 o                         
   7  16   4         22.37         36.17         7.11 o                         
   8  16   4        531.33        539.74        27.20 o                         
   9  16   4          0.21          0.43         5.30 o                         
  10  16   4         34.01         30.71         8.80 o                         
  11  16   4         94.52        101.66        18.55 o                         
 -11  17   4         15.77         13.64         8.83 o                         
 -10  17   4        144.11        175.34        18.32 o                         
  -9  17   4        288.24        313.84        19.26 o                         
  -8  17   4       1024.45        958.60        28.48 o                         
  -7  17   4       1443.75       1447.30        30.02 o                         
  -6  17   4          0.38          9.95         4.43 o                         
  -5  17   4       1879.12       1831.15        34.16 o                         
  -4  17   4       2941.59       2877.07        42.42 o                         
  -3  17   4         32.97         43.39         6.23 o                         
  -2  17   4         82.82        111.72         9.11 o                         
  -1  17   4          6.79         16.11         4.58 o                         
   0  17   4        582.60        562.77        18.09 o                         
   1  17   4       1378.52       1465.95        24.64 o                         
   2  17   4        232.55        148.85         7.73 o                         
   3  17   4         92.56        128.01         8.33 o                         
   4  17   4        281.44        277.89        13.70 o                         
   5  17   4       5672.18       5342.40        72.67 o                         
   6  17   4        182.56        225.38        14.17 o                         
   7  17   4        994.45       1026.37        33.58 o                         
   8  17   4          8.52         10.34         5.50 o                         
   9  17   4        240.74        263.95        20.65 o                         
  10  17   4         94.32        113.75        15.54 o                         
 -11  18   4        532.91        465.74        31.96 o                         
 -10  18   4        356.54        353.60        25.58 o                         
  -9  18   4       2334.83       2398.65        60.02 o                         
  -8  18   4          2.98          9.95         5.32 o                         
  -7  18   4        312.90        356.04        16.54 o                         
  -6  18   4          0.07          7.08         4.12 o                         
  -5  18   4         55.36         64.87         6.63 o                         
  -4  18   4        488.30        496.53        22.03 o                         
  -3  18   4       3515.08       3485.90        50.44 o                         
  -2  18   4       1573.88       1553.74        29.17 o                         
  -1  18   4       2507.13       2258.18        36.53 o                         
   0  18   4         51.09         58.54         7.13 o                         
   1  18   4        584.20        520.04        20.22 o                         
   2  18   4        254.21        317.55        11.71 o                         
   3  18   4        164.21        120.11         8.44 o                         
   4  18   4        224.40        238.94        12.30 o                         
   5  18   4        531.92        516.82        19.61 o                         
   6  18   4        201.82        216.23        14.58 o                         
   7  18   4       1081.70       1062.10        33.44 o                         
   8  18   4        478.28        456.94        24.83 o                         
   9  18   4        591.05        580.55        31.47 o                         
  10  18   4        217.68        201.19        22.29 o                         
 -11  19   4          2.81          4.77         9.39 o                         
 -10  19   4        261.83        267.09        24.27 o                         
  -9  19   4       1024.10       1048.63        37.45 o                         
  -8  19   4        169.64        156.13        12.05 o                         
  -7  19   4        853.53        846.93        29.96 o                         
  -6  19   4         37.68         42.10         7.02 o                         
  -5  19   4        411.35        456.87        17.47 o                         
  -4  19   4       1996.91       1992.84        42.31 o                         
  -3  19   4        390.46        402.91        17.21 o                         
  -2  19   4        716.23        699.25        25.07 o                         
  -1  19   4        142.74        183.52        12.36 o                         
   0  19   4        311.64        299.83        15.89 o                         
   1  19   4       4865.78       4584.87        68.18 o                         
   2  19   4          6.45          5.57         3.00 o                         
   3  19   4        673.33        649.37        21.66 o                         
   4  19   4         79.97         71.72         7.19 o                         
   5  19   4       3135.49       2942.75        50.44 o                         
   6  19   4        871.89        875.64        30.72 o                         
   7  19   4        424.87        453.73        24.36 o                         
   8  19   4          3.59         -3.27         6.02 o                         
   9  19   4        495.65        483.35        30.18 o                         
  10  19   4        147.03        140.84        19.13 o                         
 -10  20   4        236.01        231.12        27.76 o                         
  -9  20   4         12.43         26.65         7.01 o                         
  -8  20   4         69.44         77.98        11.77 o                         
  -7  20   4         39.96         51.49         7.34 o                         
  -6  20   4         34.38         28.01         5.56 o                         
  -5  20   4         48.41         38.53         7.73 o                         
  -4  20   4        892.65        881.96        25.58 o                         
  -3  20   4        480.23        443.00        20.18 o                         
  -2  20   4       1440.06       1421.99        33.33 o                         
  -1  20   4       1229.57       1270.72        31.64 o                         
   0  20   4        814.77        833.86        28.75 o                         
   1  20   4        406.20        437.30        19.48 o                         
   2  20   4       6217.58       5990.26        73.03 o                         
   3  20   4         29.79         32.95         5.39 o                         
   4  20   4        132.64        144.50        10.28 o                         
   5  20   4       2730.37       2681.39        47.47 o                         
   6  20   4       1809.92       1727.10        42.68 o                         
   7  20   4        315.17        294.88        23.88 o                         
   8  20   4         34.64         33.27         9.33 o                         
   9  20   4        438.83        430.06        31.17 o                         
 -10  21   4         80.67         97.16        14.21 o                         
  -9  21   4        736.59        693.93        36.07 o                         
  -8  21   4        711.09        724.52        31.65 o                         
  -7  21   4        837.18        859.93        32.62 o                         
  -6  21   4        264.98        276.05        15.61 o                         
  -5  21   4         10.38         21.17         7.09 o                         
  -4  21   4       1869.66       1812.41        42.46 o                         
  -3  21   4       1157.65       1189.25        36.23 o                         
  -2  21   4         16.60          7.69         4.36 o                         
  -1  21   4        172.72        188.43        12.99 o                         
   0  21   4        487.95        568.67        23.04 o                         
   1  21   4         79.63        104.26        10.07 o                         
   2  21   4        203.87        175.95        10.12 o                         
   3  21   4        322.21        298.20        14.55 o                         
   4  21   4         28.34         29.57         7.09 o                         
   5  21   4        369.72        361.65        18.18 o                         
   6  21   4       1546.79       1506.84        48.65 o                         
   7  21   4         25.27         22.15         7.57 o                         
   8  21   4         36.87         36.90        10.81 o                         
   9  21   4        236.56        234.99        26.13 o                         
  -9  22   4        381.68        388.06        26.63 o                         
  -8  22   4         54.40         80.31        12.13 o                         
  -7  22   4       1999.53       2032.69        53.27 o                         
  -6  22   4       1414.32       1417.35        44.75 o                         
  -5  22   4       2572.22       2527.56        55.69 o                         
  -4  22   4        241.47        218.25        18.11 o                         
  -3  22   4        660.89        680.27        27.44 o                         
  -2  22   4       1978.47       1982.49        42.13 o                         
  -1  22   4         97.78        103.79        10.60 o                         
   0  22   4       1460.30       1446.39        38.01 o                         
   1  22   4       3361.45       3295.35        62.76 o                         
   2  22   4        920.20        860.72        21.35 o                         
   3  22   4        930.81        964.17        21.97 o                         
   4  22   4         41.01         35.81         6.87 o                         
   5  22   4       1455.56       1515.69        43.24 o                         
   6  22   4       1818.68       1851.66        45.14 o                         
   7  22   4         31.83         37.96         9.73 o                         
   8  22   4         96.82         85.70        16.39 o                         
  -9  23   4          8.36         13.95        10.77 o                         
  -8  23   4        422.60        445.87        27.88 o                         
  -7  23   4         13.44         63.85         9.25 o                         
  -6  23   4        372.60        388.90        27.84 o                         
  -5  23   4        171.10        182.92        18.15 o                         
  -4  23   4          7.54         18.35         6.33 o                         
  -3  23   4       2829.43       2725.47        54.52 o                         
  -2  23   4         15.23          2.56         5.14 o                         
  -1  23   4         19.18         22.32         6.15 o                         
   0  23   4        105.80        127.43        11.24 o                         
   1  23   4       2226.93       2218.15        63.01 o                         
   2  23   4        134.52        120.33        11.09 o                         
   3  23   4        182.89        197.08        10.77 o                         
   4  23   4         25.45         30.78         7.27 o                         
   5  23   4       1159.31       1143.02        36.19 o                         
   6  23   4        597.67        612.13        29.82 o                         
   7  23   4        578.54        519.41        33.46 o                         
   8  23   4         13.48         -1.45         7.03 o                         
  -8  24   4        153.50        158.39        18.98 o                         
  -7  24   4       1583.79       1570.01        45.54 o                         
  -6  24   4        526.65        510.55        30.41 o                         
  -5  24   4       2642.80       2823.79        69.56 o                         
  -4  24   4       1029.10        982.26        40.00 o                         
  -3  24   4        154.40        194.68        15.83 o                         
  -2  24   4        258.79        262.57        17.57 o                         
  -1  24   4        462.93        450.76        21.96 o                         
   0  24   4          0.94          5.46         4.42 o                         
   1  24   4        818.32        788.26        31.29 o                         
   2  24   4       1443.74       1487.09        34.32 o                         
   3  24   4        358.63        351.15        14.26 o                         
   4  24   4       1678.18       1636.91        41.31 o                         
   5  24   4        265.44        291.73        20.16 o                         
   6  24   4        230.75        204.70        17.05 o                         
   7  24   4         42.06         46.83        11.64 o                         
  -8  25   4        120.26        153.41        18.29 o                         
  -7  25   4         32.88         46.22        12.77 o                         
  -6  25   4        140.07        120.03        17.47 o                         
  -5  25   4          1.71         33.95        12.58 o                         
  -4  25   4       2747.70       2830.20        67.08 o                         
  -3  25   4        156.25        145.39        15.11 o                         
  -2  25   4         30.98         50.48         8.79 o                         
  -1  25   4        603.95        598.50        27.25 o                         
   0  25   4        809.95        882.41        37.82 o                         
   1  25   4          7.81         24.51         6.74 o                         
   2  25   4        186.22        202.78        16.41 o                         
   3  25   4        201.57        224.70        14.51 o                         
   4  25   4         15.25         30.64         6.97 o                         
   5  25   4         50.13         34.23         7.89 o                         
   6  25   4        354.41        373.99        31.91 o                         
  -7  26   4        120.98         74.69        20.12 o                         
  -6  26   4        975.48        908.13        43.77 o                         
  -5  26   4          8.97         27.28         8.57 o                         
  -4  26   4       1545.29       1642.11        53.31 o                         
  -3  26   4          1.21          3.56         5.66 o                         
  -2  26   4        103.10        142.52        14.26 o                         
  -1  26   4          3.15         16.11         6.62 o                         
   0  26   4         48.17         48.00         8.67 o                         
   1  26   4        255.90        249.50        20.02 o                         
   2  26   4       1728.83       1619.03        47.95 o                         
   3  26   4          7.56          5.03         6.99 o                         
   4  26   4       1636.79       1650.94        40.50 o                         
   5  26   4          2.76         11.87         6.39 o                         
   6  26   4        535.01        596.60        34.57 o                         
  -6  27   4        162.74        178.28        22.21 o                         
  -5  27   4          0.59         11.36         8.54 o                         
  -4  27   4         84.41         77.22        12.96 o                         
  -3  27   4        690.06        769.36        36.60 o                         
  -2  27   4          1.02          6.97         5.19 o                         
  -1  27   4         31.66         32.20         7.20 o                         
   0  27   4        446.70        497.59        28.27 o                         
   1  27   4        446.10        406.92        27.14 o                         
   2  27   4        315.78        360.96        23.73 o                         
   3  27   4        160.15        212.69        21.30 o                         
   4  27   4        141.67        162.60        16.00 o                         
   5  27   4        164.92        176.27        15.76 o                         
  -5  28   4        403.13        445.84        34.97 o                         
  -4  28   4          1.13          7.04        12.37 o                         
  -3  28   4        104.93        120.15        15.20 o                         
  -2  28   4          3.41          4.33         5.62 o                         
  -1  28   4         76.02         63.57        10.88 o                         
   0  28   4        248.05        220.50        23.12 o                         
   1  28   4        547.78        474.60        28.44 o                         
   2  28   4        502.27        515.53        31.61 o                         
   3  28   4        656.69        587.64        42.44 o                         
   4  28   4        192.01        176.86        26.52 o                         
  -3  29   4        489.33        476.05        31.67 o                         
  -2  29   4        144.60        152.00        16.45 o                         
  -1  29   4         11.53         15.33        10.20 o                         
   0  29   4          0.79          9.02         6.90 o                         
   1  29   4       2248.76       2249.41        72.18 o                         
   2  29   4        130.38        186.45        20.66 o                         
 -13   0   5       1152.31       1126.36        70.44 o                         
 -11   0   5        297.43        330.03        31.11 o                         
  -9   0   5       4286.36       4224.09        83.30 o                         
  -7   0   5        662.30        916.72        39.75 o                         
  -5   0   5       2224.31       2402.46        46.28 o                         
  -3   0   5       1831.20       1834.85        34.83 o                         
  -1   0   5        707.76        758.21        15.26 o                         
   1   0   5       3860.10       3428.33        50.57 o                         
   3   0   5       1455.86       1812.87        34.41 o                         
   5   0   5       2810.41       2612.75        50.59 o                         
   7   0   5       3869.67       3729.04        84.61 o                         
   9   0   5       3735.31       3610.97        85.26 o                         
  11   0   5         29.47         40.10        14.23 o                         
 -14   1   5        150.01        130.92        18.76 o                         
 -13   1   5        446.63        399.52        28.54 o                         
 -12   1   5         17.72         33.76         8.85 o                         
 -11   1   5         89.63         54.80         9.70 o                         
 -10   1   5          5.97          4.13         4.78 o                         
  -9   1   5        679.63        681.82        24.26 o                         
  -8   1   5       1215.93       1347.88        30.26 o                         
  -7   1   5       9490.76       9973.81       103.98 o                         
  -6   1   5       1757.63       1746.47        25.34 o                         
  -5   1   5       5861.02       6012.82        58.81 o                         
  -4   1   5        820.74        882.56        15.52 o                         
  -3   1   5        684.36        639.29        15.41 o                         
  -2   1   5       1127.53       1053.14        14.16 o                         
  -1   1   5       1142.64       1101.87        13.84 o                         
   0   1   5          8.02          7.55         1.73 o                         
   1   1   5       5880.14       5780.29        56.38 o                         
   2   1   5       2227.18       2056.44        24.48 o                         
   3   1   5       3495.99       3404.39        35.24 o                         
   4   1   5        175.07        208.67         8.42 o                         
   5   1   5        460.25        578.55        15.96 o                         
   6   1   5       1126.56       1199.26        40.87 o                         
   7   1   5          8.32          8.33         3.38 o                         
   8   1   5         10.76         10.69         5.51 o                         
   9   1   5        672.35        699.53        27.62 o                         
  10   1   5        563.69        606.23        30.06 o                         
  11   1   5       1162.82       1184.98        51.67 o                         
  12   1   5        324.94        347.63        24.29 o                         
 -14   2   5        160.15        181.11        20.46 o                         
 -13   2   5         42.08         30.63         9.88 o                         
 -12   2   5       2216.85       2095.01        59.09 o                         
 -11   2   5         57.43         61.58         9.78 o                         
 -10   2   5        522.23        502.53        23.12 o                         
  -9   2   5        948.73        894.34        31.39 o                         
  -8   2   5      23744.82      24455.66       241.64 o                         
  -7   2   5          7.93         14.97         3.85 o                         
  -6   2   5         18.23         43.51         5.00 o                         
  -5   2   5         28.11         49.52         4.51 o                         
  -4   2   5      11279.16      11313.69       117.85 o                         
  -3   2   5        561.98        641.61        17.25 o                         
  -2   2   5       1375.28       1297.61        16.73 o                         
  -1   2   5        158.44        154.02         5.11 o                         
   0   2   5       5770.10       5647.35        52.69 o                         
   1   2   5       1051.10       1304.14        18.72 o                         
   2   2   5       2621.51       2984.29        31.84 o                         
   3   2   5         10.55         21.90         3.24 o                         
   4   2   5         28.35         33.10         3.59 o                         
   5   2   5        162.58        175.76         8.04 o                         
   6   2   5         73.84         76.99         7.00 o                         
   7   2   5         10.62         18.94         5.58 o                         
   8   2   5       3511.65       3448.60        56.70 o                         
   9   2   5       1248.32       1330.40        37.09 o                         
  10   2   5       1299.32       1329.01        44.33 o                         
  11   2   5          2.35         -2.15         5.42 o                         
  12   2   5         60.73         66.94        12.34 o                         
 -14   3   5        937.51        905.72        48.68 o                         
 -13   3   5          5.40         24.98         9.51 o                         
 -12   3   5         94.49        127.77        14.59 o                         
 -11   3   5         30.04         28.91         7.37 o                         
 -10   3   5        118.43        151.71        15.54 o                         
  -9   3   5        108.18        144.89        11.09 o                         
  -8   3   5        145.77        333.06        15.00 o                         
  -7   3   5       2381.34       2485.39        37.18 o                         
  -6   3   5       4410.01       4329.90        47.76 o                         
  -5   3   5         29.70         32.03         3.87 o                         
  -4   3   5       2598.30       2839.62        33.71 o                         
  -3   3   5       2524.92       2553.62        31.51 o                         
  -2   3   5       6120.02       6041.25        55.84 o                         
  -1   3   5       2037.66       2006.51        23.96 o                         
   0   3   5         25.29         32.54         3.11 o                         
   1   3   5         42.39         51.02         3.89 o                         
   2   3   5      22831.42      24097.63       574.83 o                         
   3   3   5        299.05        259.49        10.42 o                         
   4   3   5        170.24        174.70         7.80 o                         
   5   3   5        314.85        375.25        12.34 o                         
   6   3   5       6097.68       6176.55        68.06 o                         
   7   3   5       1222.87       1291.18        47.38 o                         
   8   3   5         34.93         31.11         6.65 o                         
   9   3   5          1.21          7.80         3.72 o                         
  10   3   5       2898.76       2847.17        88.99 o                         
  11   3   5        235.02        233.90        19.61 o                         
  12   3   5          5.27          6.50         6.84 o                         
 -14   4   5          9.62         31.71         9.95 o                         
 -13   4   5       1515.81       1605.15        69.08 o                         
 -12   4   5        766.39        783.17        34.25 o                         
 -11   4   5        202.34        232.54        17.74 o                         
 -10   4   5          0.32         -4.09         4.09 o                         
  -9   4   5       1813.21       1622.25        34.13 o                         
  -8   4   5       1506.53       1484.72        30.29 o                         
  -7   4   5         19.62         65.04         7.02 o                         
  -6   4   5         60.95         47.62         4.86 o                         
  -5   4   5        286.66        320.68        11.27 o                         
  -4   4   5       5249.17       5194.75        56.19 o                         
  -3   4   5        107.85        246.58         8.43 o                         
  -2   4   5       3211.28       3022.24        30.63 o                         
  -1   4   5         32.64         23.81         2.64 o                         
   0   4   5       3503.03       3403.58        36.08 o                         
   1   4   5      12827.95      12666.15       189.32 o                         
   2   4   5       4622.37       5182.82        50.62 o                         
   3   4   5        950.52        836.33        20.74 o                         
   4   4   5         39.21         46.24         4.28 o                         
   5   4   5       2515.74       2429.85        32.80 o                         
   6   4   5        234.51        238.86        11.72 o                         
   7   4   5       5585.03       5826.26        73.60 o                         
   8   4   5        821.02        840.71        29.87 o                         
   9   4   5         44.28         56.81         9.01 o                         
  10   4   5       2209.30       2229.59        54.37 o                         
  11   4   5        434.04        441.21        28.10 o                         
  12   4   5         28.93         37.31         9.91 o                         
 -14   5   5        247.85        241.31        24.67 o                         
 -13   5   5        817.71        945.59        44.88 o                         
 -12   5   5         30.41         47.09        11.50 o                         
 -11   5   5        576.66        579.69        26.92 o                         
 -10   5   5         18.45         19.25         5.23 o                         
  -9   5   5       2263.21       2236.47        40.79 o                         
  -8   5   5         77.40         96.81         8.71 o                         
  -7   5   5       3813.17       3721.02        48.85 o                         
  -6   5   5        531.70        607.96        17.12 o                         
  -5   5   5        424.86        416.71        13.34 o                         
  -4   5   5        812.56        759.69        16.20 o                         
  -3   5   5       6380.15       6310.82        59.36 o                         
  -2   5   5        317.02        371.19        11.80 o                         
  -1   5   5       3212.34       3084.39        30.83 o                         
   0   5   5        436.21        406.61        10.05 o                         
   1   5   5       5152.60       5328.81        51.70 o                         
   2   5   5       5198.43       5656.60        55.54 o                         
   3   5   5       1612.21       1584.14        21.75 o                         
   4   5   5        836.58        798.31        20.36 o                         
   5   5   5       2688.18       2667.16        34.96 o                         
   6   5   5        958.16        976.39        23.25 o                         
   7   5   5       1038.13       1031.21        33.37 o                         
   8   5   5        594.42        654.22        26.63 o                         
   9   5   5         99.60         98.56        11.18 o                         
  10   5   5        178.14        231.52        20.04 o                         
  11   5   5       1082.64       1137.03        42.00 o                         
  12   5   5          1.18         11.10         6.49 o                         
 -14   6   5        117.48        105.38        59.62 o                         
 -13   6   5       2593.75       2640.58        71.47 o                         
 -12   6   5        450.55        413.99        27.41 o                         
 -11   6   5         60.87         80.42        10.98 o                         
 -10   6   5        127.07        131.64        12.14 o                         
  -9   6   5       2051.49       1839.19        36.12 o                         
  -8   6   5        591.20        584.56        19.98 o                         
  -7   6   5         11.21         50.28         5.71 o                         
  -6   6   5         76.55         72.05         6.27 o                         
  -5   6   5          5.90         25.69         3.63 o                         
  -4   6   5        282.70        412.79        12.19 o                         
  -3   6   5       2660.78       2566.64        28.63 o                         
  -2   6   5        121.43        230.00         8.29 o                         
  -1   6   5        578.66        592.78        15.81 o                         
   0   6   5        324.59        319.73        11.05 o                         
   1   6   5      11333.41      10584.18       146.15 o                         
   2   6   5        208.90        235.52         8.07 o                         
   3   6   5        387.15        365.46        11.21 o                         
   4   6   5        881.34        875.66        24.92 o                         
   5   6   5       2641.18       2685.84        36.57 o                         
   6   6   5        173.24        196.05        10.02 o                         
   7   6   5       2076.38       1983.14        36.35 o                         
   8   6   5       2995.36       3047.58        50.46 o                         
   9   6   5       2166.75       2143.58        51.64 o                         
  10   6   5         11.55          4.09         6.49 o                         
  11   6   5        183.51        179.96        16.53 o                         
  12   6   5        233.22        238.01        22.53 o                         
 -13   7   5       1021.78        971.37        42.97 o                         
 -12   7   5        317.58        329.43        22.82 o                         
 -11   7   5        748.16        775.42        32.31 o                         
 -10   7   5       1231.99       1194.11        37.00 o                         
  -9   7   5        182.39        174.20        12.60 o                         
  -8   7   5         59.50        120.64         9.07 o                         
  -7   7   5       1709.43       1630.94        29.16 o                         
  -6   7   5         41.95         54.19         5.64 o                         
  -5   7   5       2628.14       2619.39        32.67 o                         
  -4   7   5        328.93        493.96        13.34 o                         
  -3   7   5        127.82        189.85         7.01 o                         
  -2   7   5      16742.65      17298.20       268.33 o                         
  -1   7   5        821.03        963.13        15.04 o                         
   0   7   5       1686.20       1612.55        21.12 o                         
   1   7   5        892.81        907.84        14.81 o                         
   2   7   5       6955.46       7186.42        70.06 o                         
   3   7   5       3025.90       3085.69        38.11 o                         
   4   7   5          0.54          0.48         2.64 o                         
   5   7   5        461.83        493.73        18.31 o                         
   6   7   5       6615.65       6599.05        77.57 o                         
   7   7   5        464.68        471.70        19.51 o                         
   8   7   5        176.24        193.38        13.73 o                         
   9   7   5        414.89        417.07        20.07 o                         
  10   7   5       1584.82       1591.74        43.83 o                         
  11   7   5         78.51         96.64        13.16 o                         
  12   7   5        357.51        352.80        26.70 o                         
 -13   8   5         60.00         47.06        10.10 o                         
 -12   8   5       1084.61        988.77        39.45 o                         
 -11   8   5         23.86         29.63         8.14 o                         
 -10   8   5          0.15         10.69         4.64 o                         
  -9   8   5        779.75        703.69        26.10 o                         
  -8   8   5       3691.30       3713.40        53.88 o                         
  -7   8   5         87.76         60.09         6.46 o                         
  -6   8   5        217.54        218.35        10.39 o                         
  -5   8   5        301.25        355.17        12.68 o                         
  -4   8   5      11590.27      11853.35       112.18 o                         
  -3   8   5         82.97         76.11         4.61 o                         
  -2   8   5       5596.69       5780.79        56.39 o                         
  -1   8   5        555.72        511.17        10.64 o                         
   0   8   5       6549.63       6183.89        57.40 o                         
   1   8   5        256.12        288.50        10.95 o                         
   2   8   5       1014.93       1001.53        16.13 o                         
   3   8   5        578.59        563.67        17.84 o                         
   4   8   5       1056.30       1033.15        26.05 o                         
   5   8   5       1215.24       1218.54        24.55 o                         
   6   8   5        813.20        743.63        21.80 o                         
   7   8   5       3075.01       3056.16        49.99 o                         
   8   8   5       1227.94       1310.73        43.08 o                         
   9   8   5        431.26        431.98        21.40 o                         
  10   8   5       1114.37       1099.44        38.40 o                         
  11   8   5       2213.77       2092.45        64.02 o                         
  12   8   5        765.76        752.31        36.83 o                         
 -13   9   5        315.31        299.48        27.18 o                         
 -12   9   5        192.21        152.77        16.15 o                         
 -11   9   5        778.46        756.29        30.48 o                         
 -10   9   5        118.97        114.59        11.12 o                         
  -9   9   5       2261.30       2105.83        38.44 o                         
  -8   9   5         21.46         33.58         6.11 o                         
  -7   9   5        226.83        247.19        12.40 o                         
  -6   9   5       1658.55       1549.74        27.57 o                         
  -5   9   5        670.65        722.74        17.14 o                         
  -4   9   5       1885.11       1967.73        26.98 o                         
  -3   9   5      17888.67      18111.61       235.56 o                         
  -2   9   5         63.70         33.27         3.40 o                         
  -1   9   5        695.96        557.53        13.66 o                         
   0   9   5        284.17        341.18         8.60 o                         
   1   9   5         42.22        102.98         5.24 o                         
   2   9   5       3103.98       3116.14        37.43 o                         
   3   9   5          7.45          4.00         2.72 o                         
   4   9   5        420.32        423.65        15.38 o                         
   5   9   5         15.18         16.04         4.28 o                         
   6   9   5         33.96         34.94         6.24 o                         
   7   9   5       3587.31       3622.63        55.83 o                         
   8   9   5        107.00        102.78         9.72 o                         
   9   9   5         28.92         25.82         6.82 o                         
  10   9   5        964.87        986.08        39.41 o                         
  11   9   5         47.84         94.81        13.04 o                         
  12   9   5         70.21         53.97        11.12 o                         
 -13  10   5       1775.28       1668.14        94.17 o                         
 -12  10   5        168.78        185.30        17.60 o                         
 -11  10   5        377.20        386.82        22.47 o                         
 -10  10   5         30.38         19.11         5.78 o                         
  -9  10   5        178.64        294.57        15.70 o                         
  -8  10   5        204.05        232.65        12.80 o                         
  -7  10   5         97.26        104.52         8.22 o                         
  -6  10   5        629.71        670.98        19.07 o                         
  -5  10   5         76.80         70.07         5.93 o                         
  -4  10   5        105.53        123.76         6.53 o                         
  -3  10   5       6049.36       6007.99        55.42 o                         
  -2  10   5        297.97        388.36        15.47 o                         
  -1  10   5        469.04        515.56        21.57 o                         
   0  10   5         72.33         60.97         4.00 o                         
   1  10   5       4511.22       4518.86        45.78 o                         
   2  10   5         13.65         14.15         2.84 o                         
   3  10   5       2817.16       2715.84        36.91 o                         
   4  10   5        392.46        407.18        15.22 o                         
   5  10   5       1287.86       1281.25        31.37 o                         
   6  10   5       2686.08       2643.02        42.10 o                         
   7  10   5        233.21        239.39        13.79 o                         
   8  10   5        519.71        514.90        21.64 o                         
   9  10   5        882.71        879.90        29.66 o                         
  10  10   5        557.64        571.70        28.28 o                         
  11  10   5       1453.66       1523.36        60.34 o                         
  12  10   5        298.08        311.68        31.11 o                         
 -13  11   5        188.43        196.20        20.21 o                         
 -12  11   5        677.81        687.25        32.85 o                         
 -11  11   5        575.96        591.69        29.80 o                         
 -10  11   5         53.49         47.87         7.36 o                         
  -9  11   5       2541.66       2514.13        43.11 o                         
  -8  11   5        202.81        150.27        10.85 o                         
  -7  11   5       2181.71       2159.88        39.37 o                         
  -6  11   5       1571.92       1448.92        28.41 o                         
  -5  11   5        463.26        451.64        15.76 o                         
  -4  11   5         57.75         86.93         5.21 o                         
  -3  11   5       2549.33       2282.75        28.06 o                         
  -2  11   5       2273.31       2312.28        34.13 o                         
  -1  11   5       1487.74       1434.98        28.02 o                         
   0  11   5       2533.28       2410.86        30.43 o                         
   1  11   5       1017.41        921.69        14.43 o                         
   2  11   5        348.81        324.95        10.79 o                         
   3  11   5        502.27        481.17        15.13 o                         
   4  11   5        948.64        931.34        28.25 o                         
   5  11   5       1466.05       1422.44        26.76 o                         
   6  11   5        845.12        883.97        32.64 o                         
   7  11   5         17.50         11.80         5.27 o                         
   8  11   5        450.19        466.47        22.90 o                         
   9  11   5        186.47        182.20        15.71 o                         
  10  11   5         83.95         79.14        13.12 o                         
  11  11   5        518.90        587.46        35.38 o                         
 -13  12   5        494.65        681.13        43.76 o                         
 -12  12   5         35.53         77.51        11.79 o                         
 -11  12   5         22.36         37.47         8.79 o                         
 -10  12   5        126.92        162.44        15.71 o                         
  -9  12   5        517.44        537.40        21.57 o                         
  -8  12   5       4683.48       4650.10        66.02 o                         
  -7  12   5        264.68        243.42        12.59 o                         
  -6  12   5        150.65        147.43         9.95 o                         
  -5  12   5        846.03        880.23        20.42 o                         
  -4  12   5       8756.11       8848.15        93.49 o                         
  -3  12   5       1879.99       1871.51        31.59 o                         
  -2  12   5       3075.35       2856.59        46.54 o                         
  -1  12   5        184.47        168.53        11.25 o                         
   0  12   5       2764.17       2841.40        36.11 o                         
   1  12   5        162.96        146.31         6.84 o                         
   2  12   5        397.10        391.07        13.37 o                         
   3  12   5        358.74        421.95        18.43 o                         
   4  12   5       2772.88       2718.58        40.56 o                         
   5  12   5       2061.74       1921.59        33.79 o                         
   6  12   5         48.51         43.80         6.91 o                         
   7  12   5        199.55        194.55        13.93 o                         
   8  12   5        602.74        612.12        27.32 o                         
   9  12   5        328.65        374.42        22.24 o                         
  10  12   5         46.68         46.14        12.81 o                         
  11  12   5        440.93        527.38        34.46 o                         
 -12  13   5        690.50        660.45        32.67 o                         
 -11  13   5          0.46          2.43         5.57 o                         
 -10  13   5       1277.71       1275.50        37.03 o                         
  -9  13   5          0.06         -4.29         4.29 o                         
  -8  13   5        696.16        803.69        23.78 o                         
  -7  13   5          6.24         15.05         4.29 o                         
  -6  13   5        171.11        229.63        11.74 o                         
  -5  13   5         27.98         26.21         3.96 o                         
  -4  13   5        374.61        483.96        14.30 o                         
  -3  13   5        189.09        200.47        10.15 o                         
  -2  13   5      11988.71      11734.91       141.55 o                         
  -1  13   5         23.92         32.04         5.84 o                         
   0  13   5       5358.49       5276.96        63.01 o                         
   1  13   5         89.27        105.64         5.51 o                         
   2  13   5       2096.56       2056.16        27.18 o                         
   3  13   5        596.37        588.98        18.07 o                         
   4  13   5        338.94        315.04        14.63 o                         
   5  13   5         74.56         82.41         8.95 o                         
   6  13   5       8334.96       8342.66       107.28 o                         
   7  13   5        148.79        146.48        12.45 o                         
   8  13   5         14.73          5.51         9.38 o                         
   9  13   5         79.45         75.27        12.25 o                         
  10  13   5        577.01        589.06        36.91 o                         
  11  13   5         28.38         12.90        13.23 o                         
 -12  14   5        883.15        816.06        41.53 o                         
 -11  14   5        225.52        214.76        18.84 o                         
 -10  14   5         79.85        100.39        10.80 o                         
  -9  14   5        268.05        291.57        16.07 o                         
  -8  14   5       3569.10       3425.65        49.22 o                         
  -7  14   5        564.92        572.10        19.42 o                         
  -6  14   5       1618.68       1625.39        28.43 o                         
  -5  14   5          9.40          8.09         3.31 o                         
  -4  14   5       8233.36       8261.13        93.24 o                         
  -3  14   5        527.97        548.27        23.62 o                         
  -2  14   5        769.79        849.61        38.60 o                         
  -1  14   5        343.10        389.06        20.34 o                         
   0  14   5        195.02        233.50        12.01 o                         
   1  14   5       4461.37       4395.20        50.64 o                         
   2  14   5        391.41        318.77        10.71 o                         
   3  14   5        361.57        389.98        15.08 o                         
   4  14   5        945.67        990.30        27.55 o                         
   5  14   5        300.48        292.53        15.23 o                         
   6  14   5       2584.36       2497.05        43.62 o                         
   7  14   5        942.02        924.43        32.65 o                         
   8  14   5        139.19        142.16        14.67 o                         
   9  14   5        232.28        246.00        22.05 o                         
  10  14   5          0.53         17.87         8.29 o                         
  11  14   5         97.18        114.24        19.01 o                         
 -12  15   5         20.51         35.34         9.03 o                         
 -11  15   5       1506.71       1359.26        51.18 o                         
 -10  15   5        916.45        950.10        35.45 o                         
  -9  15   5       3473.28       3519.39        57.48 o                         
  -8  15   5        370.26        351.42        17.79 o                         
  -7  15   5       1739.98       1728.91        33.66 o                         
  -6  15   5        657.75        647.77        18.02 o                         
  -5  15   5        108.46        124.02         8.50 o                         
  -4  15   5         35.49         52.71         5.32 o                         
  -3  15   5       5447.75       5372.82        71.95 o                         
  -2  15   5       6339.20       6367.87        83.07 o                         
  -1  15   5       2788.75       2714.17        41.48 o                         
   0  15   5        313.86        320.75        15.24 o                         
   1  15   5        399.42        412.77        11.24 o                         
   2  15   5        308.52        374.03        12.71 o                         
   3  15   5        160.32        172.79         9.80 o                         
   4  15   5         87.28        101.83        10.15 o                         
   5  15   5        422.80        422.91        19.08 o                         
   6  15   5        430.65        430.51        19.85 o                         
   7  15   5        753.63        817.47        30.70 o                         
   8  15   5        646.60        608.45        29.30 o                         
   9  15   5         10.71          2.84         5.43 o                         
  10  15   5          8.17          3.87         7.82 o                         
 -12  16   5          6.09         -0.52         6.14 o                         
 -11  16   5         69.96        103.86        14.87 o                         
 -10  16   5        422.83        468.82        24.92 o                         
  -9  16   5        419.60        482.41        21.45 o                         
  -8  16   5         40.52         34.08         6.48 o                         
  -7  16   5        327.39        380.65        16.04 o                         
  -6  16   5        262.81        271.73        14.55 o                         
  -5  16   5        778.70        755.81        23.30 o                         
  -4  16   5        189.89        202.86        12.42 o                         
  -3  16   5         25.84         73.61         8.56 o                         
  -2  16   5        205.42        215.78        12.71 o                         
  -1  16   5          5.50          9.30         3.86 o                         
   0  16   5         32.89         31.54         5.65 o                         
   1  16   5       2398.75       2582.09        36.63 o                         
   2  16   5        165.44        187.49         9.32 o                         
   3  16   5        715.74        797.57        20.03 o                         
   4  16   5        109.54        110.90         9.59 o                         
   5  16   5       5517.27       5296.44        74.18 o                         
   6  16   5        212.46        212.00        15.51 o                         
   7  16   5        223.03        231.03        15.17 o                         
   8  16   5        420.59        402.67        23.85 o                         
   9  16   5          7.15          1.90         7.81 o                         
  10  16   5        300.26        314.10        26.38 o                         
 -11  17   5        337.19        313.41        33.28 o                         
 -10  17   5       1061.83       1086.88        52.90 o                         
  -9  17   5       1922.02       1784.77        48.83 o                         
  -8  17   5         21.22         63.85         8.56 o                         
  -7  17   5         78.55         76.92         8.97 o                         
  -6  17   5        221.19        252.72        12.24 o                         
  -5  17   5        269.77        291.04        11.96 o                         
  -4  17   5       1120.84       1067.85        31.40 o                         
  -3  17   5       3938.46       3869.69        59.01 o                         
  -2  17   5       1510.80       1519.16        29.32 o                         
  -1  17   5       1875.55       1774.83        33.07 o                         
   0  17   5        995.61        951.43        24.45 o                         
   1  17   5         10.23          0.79         3.53 o                         
   2  17   5       2845.36       2661.63        36.98 o                         
   3  17   5          7.17          8.98         3.34 o                         
   4  17   5        583.74        521.67        22.52 o                         
   5  17   5       1448.24       1356.66        32.30 o                         
   6  17   5       2535.13       2442.21        48.22 o                         
   7  17   5        498.34        525.78        27.45 o                         
   8  17   5         38.16         41.52         8.86 o                         
   9  17   5         29.81         11.03         7.19 o                         
  10  17   5        207.58        230.60        27.08 o                         
 -11  18   5        333.97        267.81        24.75 o                         
 -10  18   5        358.66        343.79        28.70 o                         
  -9  18   5        684.27        679.58        41.01 o                         
  -8  18   5       3493.27       3583.99        58.79 o                         
  -7  18   5          5.41          0.29         4.10 o                         
  -6  18   5        903.49        923.25        26.28 o                         
  -5  18   5         58.14         94.81         8.75 o                         
  -4  18   5        685.35        709.53        29.04 o                         
  -3  18   5        223.42        252.43        14.94 o                         
  -2  18   5         56.83         92.59         8.98 o                         
  -1  18   5         72.55         74.28         7.88 o                         
   0  18   5       1459.89       1460.45        28.65 o                         
   1  18   5         50.53         63.00         7.61 o                         
   2  18   5         60.14         57.39         5.42 o                         
   3  18   5         30.13         38.89         5.77 o                         
   4  18   5       1900.59       1679.81        32.73 o                         
   5  18   5          2.94          7.52         4.42 o                         
   6  18   5         39.75         44.27         6.90 o                         
   7  18   5        797.21        824.52        35.60 o                         
   8  18   5         32.86         44.57         9.90 o                         
   9  18   5        188.51        236.92        23.18 o                         
  10  18   5        141.63        191.97        49.89 o                         
 -11  19   5        460.68        406.23        39.99 o                         
 -10  19   5         15.05         11.00         6.58 o                         
  -9  19   5       1650.20       1594.15        43.73 o                         
  -8  19   5         57.42         83.11        10.53 o                         
  -7  19   5       1466.35       1422.25        33.74 o                         
  -6  19   5         11.18         10.36         5.04 o                         
  -5  19   5        662.99        716.42        26.78 o                         
  -4  19   5        150.85        129.60        12.55 o                         
  -3  19   5       1105.42       1099.91        29.41 o                         
  -2  19   5       2709.85       2638.30        48.63 o                         
  -1  19   5       1394.59       1300.66        27.61 o                         
   0  19   5        153.09        165.85        11.22 o                         
   1  19   5        750.77        704.29        21.34 o                         
   2  19   5       1426.77       1359.54        24.19 o                         
   3  19   5        811.21        689.75        20.54 o                         
   4  19   5         64.49         51.06         6.57 o                         
   5  19   5         12.12         25.08         5.89 o                         
   6  19   5       1644.59       1625.86        40.44 o                         
   7  19   5         92.61        102.44        12.75 o                         
   8  19   5          1.99          5.39         6.79 o                         
   9  19   5          4.72          8.69         7.63 o                         
 -10  20   5         47.17         36.84        11.27 o                         
  -9  20   5        229.56        289.45        21.25 o                         
  -8  20   5        424.89        516.30        26.37 o                         
  -7  20   5          9.62         73.27         9.78 o                         
  -6  20   5        214.22        210.15        15.36 o                         
  -5  20   5         25.02         41.33         7.87 o                         
  -4  20   5       1011.54        952.66        30.70 o                         
  -3  20   5        939.72        935.42        27.32 o                         
  -2  20   5        121.68        115.75         9.72 o                         
  -1  20   5       1347.15       1280.09        30.49 o                         
   0  20   5        657.32        613.17        27.46 o                         
   1  20   5       1550.38       1711.98        35.65 o                         
   2  20   5         40.00         31.70         5.75 o                         
   3  20   5       1092.17       1006.22        24.60 o                         
   4  20   5        429.65        449.75        18.08 o                         
   5  20   5        724.78        710.21        25.19 o                         
   6  20   5         33.63         29.64         7.30 o                         
   7  20   5       1652.98       1626.57        49.79 o                         
   8  20   5        388.82        444.52        31.61 o                         
   9  20   5        659.90        635.33        46.11 o                         
 -10  21   5         92.59         94.46        17.72 o                         
  -9  21   5        253.28        250.94        25.92 o                         
  -8  21   5         61.44         65.20        12.90 o                         
  -7  21   5       2074.00       2053.09        45.35 o                         
  -6  21   5         61.56         53.87         9.11 o                         
  -5  21   5       1764.85       1784.76        40.17 o                         
  -4  21   5       1062.93        982.38        30.43 o                         
  -3  21   5       2368.68       2319.45        44.49 o                         
  -2  21   5        260.54        299.15        17.55 o                         
  -1  21   5        309.71        306.67        17.28 o                         
   0  21   5         89.44         61.21         8.71 o                         
   1  21   5       1963.56       1707.07        36.69 o                         
   2  21   5        909.06        833.02        23.64 o                         
   3  21   5        327.50        316.42        14.34 o                         
   4  21   5          3.04          2.40         4.22 o                         
   5  21   5         32.00         29.00         8.17 o                         
   6  21   5        246.68        234.57        18.21 o                         
   7  21   5        611.77        662.29        36.81 o                         
   8  21   5         48.44         39.98        11.76 o                         
  -9  22   5        928.85        964.61        54.87 o                         
  -8  22   5       1849.32       1734.99        52.14 o                         
  -7  22   5         29.48         27.28         7.21 o                         
  -6  22   5         74.66        100.57        14.29 o                         
  -5  22   5         46.96         34.30         7.08 o                         
  -4  22   5       1265.46       1299.60        42.87 o                         
  -3  22   5        936.63        895.36        34.24 o                         
  -2  22   5        442.70        531.36        24.78 o                         
  -1  22   5        103.97        131.02        11.98 o                         
   0  22   5       1770.41       1758.11        38.81 o                         
   1  22   5       1167.45       1137.29        35.56 o                         
   2  22   5         49.95         54.98         8.23 o                         
   3  22   5        494.30        548.10        20.57 o                         
   4  22   5         10.86         10.97         5.60 o                         
   5  22   5        175.92        198.65        13.81 o                         
   6  22   5          3.78         10.11         6.62 o                         
   7  22   5         80.48        108.09        17.02 o                         
   8  22   5       1066.84        989.57        51.43 o                         
  -9  23   5          9.17         20.08         8.26 o                         
  -8  23   5        176.98        211.07        18.72 o                         
  -7  23   5         58.59         73.60        11.51 o                         
  -6  23   5       1476.82       1433.51        63.58 o                         
  -5  23   5          3.32          8.27         8.93 o                         
  -4  23   5        827.99        811.10        33.37 o                         
  -3  23   5        635.03        662.50        29.36 o                         
  -2  23   5        711.63        784.60        29.89 o                         
  -1  23   5        153.13        188.91        14.64 o                         
   0  23   5         35.03         26.28         6.34 o                         
   1  23   5        484.10        495.18        25.18 o                         
   2  23   5       2966.38       2902.21        54.81 o                         
   3  23   5         16.26         10.52         5.50 o                         
   4  23   5        132.13        148.33        12.42 o                         
   5  23   5        292.43        300.15        19.91 o                         
   6  23   5       1862.02       1896.92        46.64 o                         
   7  23   5        482.02        435.12        32.63 o                         
  -8  24   5       1473.49       1390.95        47.80 o                         
  -7  24   5        133.33        131.84        18.97 o                         
  -6  24   5         32.46         30.17         8.58 o                         
  -5  24   5        138.22        141.57        18.59 o                         
  -4  24   5       2153.17       2146.09        51.40 o                         
  -3  24   5        121.44        153.99        14.18 o                         
  -2  24   5       1152.41       1221.54        38.65 o                         
  -1  24   5        584.27        631.01        27.60 o                         
   0  24   5        143.48        134.42        13.77 o                         
   1  24   5        539.33        546.29        26.62 o                         
   2  24   5          1.28          8.26         5.16 o                         
   3  24   5        150.03        169.38        12.34 o                         
   4  24   5         91.77         92.41        10.06 o                         
   5  24   5          0.76          6.04         5.44 o                         
   6  24   5        308.44        304.62        22.17 o                         
   7  24   5       1199.34       1181.56        60.32 o                         
  -7  25   5       1643.16       1546.29        59.69 o                         
  -6  25   5         28.80         20.59         8.98 o                         
  -5  25   5       1431.07       1645.87        63.99 o                         
  -4  25   5         75.27         80.98        12.00 o                         
  -3  25   5        226.26        273.89        20.04 o                         
  -2  25   5        537.12        611.71        29.65 o                         
  -1  25   5         87.38        105.44        12.26 o                         
   0  25   5        228.57        250.42        18.37 o                         
   1  25   5        862.53        855.95        35.71 o                         
   2  25   5        387.88        420.20        23.94 o                         
   3  25   5         70.27         78.98        12.41 o                         
   4  25   5        472.69        459.17        19.53 o                         
   5  25   5         19.38         35.02         8.91 o                         
   6  25   5        566.88        606.37        43.60 o                         
  -6  26   5         63.49         52.38        13.96 o                         
  -5  26   5         90.20         81.73        15.73 o                         
  -4  26   5         61.01         70.57        13.37 o                         
  -3  26   5        168.55        165.17        16.24 o                         
  -2  26   5         17.65         21.45         7.32 o                         
  -1  26   5        105.87        101.25        12.21 o                         
   0  26   5         26.15         30.82         8.34 o                         
   1  26   5        790.25        828.19        35.69 o                         
   2  26   5         37.45         45.00         9.70 o                         
   3  26   5          8.61         10.55         6.51 o                         
   4  26   5        580.98        611.96        25.24 o                         
   5  26   5         15.47         17.55         6.48 o                         
  -5  27   5        303.63        289.42        30.35 o                         
  -4  27   5        112.01         98.73        15.50 o                         
  -3  27   5        125.47        141.98        15.19 o                         
  -2  27   5          2.85          5.04         5.47 o                         
  -1  27   5         29.33         42.76         8.76 o                         
   0  27   5         32.39         58.45         9.88 o                         
   1  27   5        493.39        492.83        28.82 o                         
   2  27   5       2892.74       3015.94        73.60 o                         
   3  27   5        690.25        686.55        40.01 o                         
   4  27   5         19.73         32.34        10.91 o                         
  -4  28   5        473.61        480.84        35.35 o                         
  -3  28   5         35.06         50.46        10.48 o                         
  -2  28   5         44.05         62.90        12.56 o                         
  -1  28   5        159.76        143.85        15.15 o                         
   0  28   5        755.77        758.29        37.53 o                         
   1  28   5          5.78         15.33         7.57 o                         
   2  28   5         20.71         27.63         9.92 o                         
   3  28   5        671.42        730.60        60.98 o                         
  -2  29   5         65.17         66.55        12.30 o                         
  -1  29   5          2.27          7.37         6.02 o                         
   0  29   5          0.24         11.52         8.22 o                         
   1  29   5        117.27        184.44        19.19 o                         
 -14   0   6       1150.00       1110.98        80.92 o                         
 -12   0   6         10.93         37.60        12.73 o                         
 -10   0   6       1095.92       1117.97        53.11 o                         
  -8   0   6         65.03        436.63        26.44 o                         
  -6   0   6       1554.36       1636.21        35.83 o                         
  -4   0   6        355.07        312.64        17.18 o                         
  -2   0   6      17256.23      18184.88       423.08 o                         
   0   0   6       6402.05       7382.78        94.99 o                         
   2   0   6       7269.88       6878.02        97.91 o                         
   4   0   6        734.56        769.72        28.71 o                         
   6   0   6       7478.16       7397.53       156.05 o                         
   8   0   6        436.96        446.09        31.71 o                         
  10   0   6       1033.85       1008.45        56.93 o                         
  12   0   6        359.43        399.50        39.02 o                         
 -14   1   6        126.01        143.75        20.34 o                         
 -13   1   6        278.82        238.18        23.30 o                         
 -12   1   6         95.48        105.53        14.10 o                         
 -11   1   6          0.07         10.66         6.50 o                         
 -10   1   6        499.01        535.17        23.96 o                         
  -9   1   6       8630.09       8600.03        99.63 o                         
  -8   1   6      14804.38      14403.54       141.86 o                         
  -7   1   6        238.13        248.94        11.77 o                         
  -6   1   6        364.37        329.90        13.33 o                         
  -5   1   6          6.25         21.50         3.60 o                         
  -4   1   6       4826.08       4676.36        53.70 o                         
  -3   1   6        191.15        197.84         7.34 o                         
  -2   1   6       7235.52       6912.14        65.86 o                         
  -1   1   6         13.19         10.12         2.21 o                         
   0   1   6       8895.62       8757.39        89.29 o                         
   1   1   6       8907.22       9246.03        93.63 o                         
   2   1   6        173.16        198.88         8.17 o                         
   3   1   6       1748.00       1748.04        23.46 o                         
   4   1   6        165.94        185.82         8.60 o                         
   5   1   6        129.49        131.23         8.00 o                         
   6   1   6         54.45         45.56         5.68 o                         
   7   1   6        949.77       1016.32        32.79 o                         
   8   1   6       1303.96       1479.79        52.57 o                         
   9   1   6        699.73        795.73        35.10 o                         
  10   1   6        805.31        876.67        46.64 o                         
  11   1   6        212.34        237.46        23.31 o                         
  12   1   6         90.82        130.42        16.66 o                         
 -14   2   6        207.85        222.26        24.65 o                         
 -13   2   6        306.05        347.34        26.37 o                         
 -12   2   6         14.89         20.26         9.09 o                         
 -11   2   6         97.57        121.77        12.39 o                         
 -10   2   6       1176.50       1085.17        35.05 o                         
  -9   2   6        211.67        314.39        16.39 o                         
  -8   2   6       2444.30       2474.38        38.36 o                         
  -7   2   6       1254.65       1219.25        24.94 o                         
  -6   2   6          8.69         12.70         3.31 o                         
  -5   2   6        478.64        458.82        14.26 o                         
  -4   2   6        203.13        251.95         9.78 o                         
  -3   2   6       5211.39       5108.82        49.95 o                         
  -2   2   6       5207.92       5374.04        52.94 o                         
  -1   2   6          2.35         11.56         2.43 o                         
   0   2   6       4356.48       4552.92        46.12 o                         
   1   2   6        202.86        108.19         5.96 o                         
   2   2   6       2198.82       2494.11        30.18 o                         
   3   2   6        158.21        148.33         7.40 o                         
   4   2   6        142.90        148.52         7.86 o                         
   5   2   6        521.34        581.91        16.91 o                         
   6   2   6        208.43        226.85        11.81 o                         
   7   2   6        381.32        418.78        20.63 o                         
   8   2   6         41.44         48.50         8.64 o                         
   9   2   6        335.25        346.67        24.95 o                         
  10   2   6          1.79         -4.06         5.49 o                         
  11   2   6       2694.95       2625.58        67.66 o                         
  12   2   6        611.14        655.96        40.02 o                         
 -14   3   6         48.88         35.70        11.50 o                         
 -13   3   6        785.51        751.98        44.79 o                         
 -12   3   6        277.27        318.00        22.03 o                         
 -11   3   6        371.37        361.69        22.78 o                         
 -10   3   6        208.77        218.77        15.83 o                         
  -9   3   6       1786.90       1944.61        37.89 o                         
  -8   3   6        289.15        314.39        14.48 o                         
  -7   3   6         67.06        126.53         9.05 o                         
  -6   3   6        548.55        537.57        16.48 o                         
  -5   3   6        130.65        141.74         7.75 o                         
  -4   3   6       1982.45       2069.76        27.35 o                         
  -3   3   6         14.86         66.44         4.47 o                         
  -2   3   6        994.01       1056.56        15.85 o                         
  -1   3   6       2384.59       2235.18        27.38 o                         
   0   3   6       1348.66       1442.43        19.79 o                         
   1   3   6       4031.94       3602.78        41.03 o                         
   2   3   6        356.38        340.95        11.14 o                         
   3   3   6       1981.00       1993.33        26.68 o                         
   4   3   6        711.73        657.69        18.09 o                         
   5   3   6       1801.30       1766.62        27.55 o                         
   6   3   6          6.84          7.48         2.81 o                         
   7   3   6       4125.50       4028.07        61.84 o                         
   8   3   6         12.82         15.62         4.97 o                         
   9   3   6        122.09        150.43        14.65 o                         
  10   3   6         59.85         78.17        13.02 o                         
  11   3   6        182.37        254.07        21.81 o                         
  12   3   6        207.36        226.03        23.05 o                         
 -14   4   6        938.53        862.30        50.66 o                         
 -13   4   6        568.62        507.38        33.17 o                         
 -12   4   6        246.41        239.47        19.01 o                         
 -11   4   6         38.19         43.68         8.84 o                         
 -10   4   6        428.08        373.31        19.37 o                         
  -9   4   6        198.16        219.54        15.36 o                         
  -8   4   6       1929.87       1763.35        35.76 o                         
  -7   4   6       2916.47       2703.55        39.21 o                         
  -6   4   6        867.59        888.32        21.38 o                         
  -5   4   6        817.10        870.67        18.37 o                         
  -4   4   6       1086.63       1284.81        21.19 o                         
  -3   4   6      10853.29      11470.16       107.39 o                         
  -2   4   6       2960.85       2880.31        31.45 o                         
  -1   4   6         60.36         68.24         4.72 o                         
   0   4   6         58.53         61.48         4.48 o                         
   1   4   6        603.04        640.79        13.88 o                         
   2   4   6      19609.37      20556.71       305.06 o                         
   3   4   6       4030.30       4070.07        42.29 o                         
   4   4   6        655.56        703.30        17.69 o                         
   5   4   6          8.09          5.40         3.12 o                         
   6   4   6       2046.61       2010.63        33.11 o                         
   7   4   6       1316.63       1404.47        52.04 o                         
   8   4   6       3739.85       3621.51        61.33 o                         
   9   4   6        219.91        221.37        17.25 o                         
  10   4   6        572.08        641.55        36.70 o                         
  11   4   6        236.91        215.35        19.43 o                         
  12   4   6        114.32        101.37        15.88 o                         
 -13   5   6         22.67         26.63         9.87 o                         
 -12   5   6       1590.89       1609.38        55.23 o                         
 -11   5   6         44.42         28.82         7.83 o                         
 -10   5   6        175.79        195.11        14.80 o                         
  -9   5   6         70.45         72.18         8.67 o                         
  -8   5   6       2346.60       2368.92        37.70 o                         
  -7   5   6         11.09         16.39         4.36 o                         
  -6   5   6        247.83        275.48        14.71 o                         
  -5   5   6         74.16         78.78         5.79 o                         
  -4   5   6      15526.57      15774.41       185.90 o                         
  -3   5   6       2073.07       2050.06        24.20 o                         
  -2   5   6       3009.58       2841.83        32.12 o                         
  -1   5   6       1727.60       1629.50        21.76 o                         
   0   5   6       6844.46       6575.01        65.54 o                         
   1   5   6       2062.65       1851.04        24.92 o                         
   2   5   6      10569.17      11018.33       109.61 o                         
   3   5   6         66.97         70.09         5.14 o                         
   4   5   6       1099.29       1146.42        32.80 o                         
   5   5   6        390.59        425.04        16.43 o                         
   6   5   6        508.22        533.84        20.54 o                         
   7   5   6        552.11        542.49        23.82 o                         
   8   5   6        674.28        715.87        26.12 o                         
   9   5   6        483.33        546.87        26.51 o                         
  10   5   6         82.47        115.06        13.78 o                         
  11   5   6          9.16         11.05         6.81 o                         
  12   5   6       1231.75       1200.36        46.08 o                         
 -13   6   6         73.85        117.02        18.44 o                         
 -12   6   6        212.53        195.38        17.88 o                         
 -11   6   6          5.31          1.89         4.32 o                         
 -10   6   6        196.78        178.73        14.35 o                         
  -9   6   6        847.92        812.66        27.33 o                         
  -8   6   6       3384.67       3220.17        46.24 o                         
  -7   6   6          8.86         16.94         4.13 o                         
  -6   6   6       1820.00       1751.40        28.51 o                         
  -5   6   6        214.87        254.27        10.09 o                         
  -4   6   6         82.99        138.75         7.36 o                         
  -3   6   6        177.41        125.07         6.04 o                         
  -2   6   6       2319.51       2169.43        26.13 o                         
  -1   6   6        394.61        442.60        11.97 o                         
   0   6   6        269.11        317.10         9.83 o                         
   1   6   6        635.29        615.84        14.78 o                         
   2   6   6      25990.91      27063.77       474.66 o                         
   3   6   6        181.72        244.21        10.09 o                         
   4   6   6         34.85         34.44         5.24 o                         
   5   6   6        948.37        941.10        33.79 o                         
   6   6   6       1805.18       1763.60        31.52 o                         
   7   6   6        192.83        216.43        14.89 o                         
   8   6   6       1200.15       1186.89        31.81 o                         
   9   6   6        404.19        398.00        21.45 o                         
  10   6   6        943.31        952.32        59.35 o                         
  11   6   6        233.09        214.20        17.43 o                         
  12   6   6         56.24         50.34        12.72 o                         
 -13   7   6       3016.06       2785.26        80.31 o                         
 -12   7   6         65.86         75.74        12.46 o                         
 -11   7   6         24.46         23.80         7.93 o                         
 -10   7   6          4.78          0.62         3.92 o                         
  -9   7   6        381.41        386.31        18.19 o                         
  -8   7   6        675.19        746.73        23.92 o                         
  -7   7   6        183.70        244.77        13.37 o                         
  -6   7   6         17.80         32.20         4.67 o                         
  -5   7   6       3575.06       3614.00        44.09 o                         
  -4   7   6        340.66        363.52        11.12 o                         
  -3   7   6       4609.19       4372.59        42.28 o                         
  -2   7   6       2573.19       2420.42        28.66 o                         
  -1   7   6         21.18         12.75         2.26 o                         
   0   7   6       2549.18       2489.09        29.84 o                         
   1   7   6       3013.06       2928.64        33.58 o                         
   2   7   6        553.40        697.50        15.38 o                         
   3   7   6       6540.46       6388.43        70.16 o                         
   4   7   6       2910.25       2890.22        39.96 o                         
   5   7   6       7150.72       7142.55        83.18 o                         
   6   7   6         53.08         69.25         7.87 o                         
   7   7   6         51.25         49.64         7.17 o                         
   8   7   6        888.88        959.66        33.91 o                         
   9   7   6          6.58          6.98         5.90 o                         
  10   7   6        108.43        124.57        15.14 o                         
  11   7   6        468.88        510.18        29.68 o                         
  12   7   6         21.35         31.54        10.13 o                         
 -13   8   6        139.17        249.88        21.36 o                         
 -12   8   6        708.23        645.03        36.26 o                         
 -11   8   6        666.04        604.76        27.96 o                         
 -10   8   6        107.44        122.08        11.44 o                         
  -9   8   6       1506.43       1448.64        34.26 o                         
  -8   8   6        781.20        755.65        25.90 o                         
  -7   8   6       2769.63       2844.76        43.32 o                         
  -6   8   6        743.48        690.75        19.62 o                         
  -5   8   6        348.37        384.82        13.13 o                         
  -4   8   6         62.42        104.96         6.07 o                         
  -3   8   6       1507.39       1273.38        18.14 o                         
  -2   8   6        825.73        850.89        21.79 o                         
  -1   8   6        390.35        398.04        10.65 o                         
   0   8   6          0.06          2.91         1.94 o                         
   1   8   6        604.64        558.19        12.97 o                         
   2   8   6       1507.80       1492.95        22.02 o                         
   3   8   6       1373.27       1380.84        28.42 o                         
   4   8   6         29.69         47.49         5.82 o                         
   5   8   6        951.95        996.64        26.28 o                         
   6   8   6         22.36         20.33         5.28 o                         
   7   8   6       4677.14       4603.84        70.29 o                         
   8   8   6        724.50        728.55        26.64 o                         
   9   8   6        213.64        222.78        17.99 o                         
  10   8   6        195.02        225.94        20.51 o                         
  11   8   6       1331.95       1259.34        46.04 o                         
 -13   9   6       1014.95        979.18        47.32 o                         
 -12   9   6        965.32        950.51        45.36 o                         
 -11   9   6         86.82         98.24        11.64 o                         
 -10   9   6        188.24        233.52        16.40 o                         
  -9   9   6       1868.14       1779.85        34.94 o                         
  -8   9   6        998.82       1088.99        30.55 o                         
  -7   9   6          3.84          7.68         4.02 o                         
  -6   9   6       1883.86       1873.13        30.77 o                         
  -5   9   6        598.30        654.65        17.29 o                         
  -4   9   6       7758.78       7630.44        78.63 o                         
  -3   9   6        412.69        406.10         9.96 o                         
  -2   9   6       1045.87       1005.99        16.15 o                         
  -1   9   6       1773.78       1829.36        24.15 o                         
   0   9   6          9.75          6.32         1.67 o                         
   1   9   6       3087.08       2845.94        33.39 o                         
   2   9   6       3041.06       2812.45        34.67 o                         
   3   9   6       1694.36       1655.27        27.68 o                         
   4   9   6       1833.92       1826.44        30.05 o                         
   5   9   6          5.23          7.97         3.70 o                         
   6   9   6       2300.14       2237.08        38.71 o                         
   7   9   6       3141.67       3173.36        53.76 o                         
   8   9   6          7.30          5.32         4.91 o                         
   9   9   6        341.78        368.92        23.09 o                         
  10   9   6          4.50         15.70         7.66 o                         
  11   9   6        217.06        266.98        20.99 o                         
 -13  10   6        346.04        352.49        26.16 o                         
 -12  10   6       1876.08       1678.25        64.57 o                         
 -11  10   6         37.53         56.22         9.47 o                         
 -10  10   6       1045.85       1075.49        39.15 o                         
  -9  10   6        253.71        275.08        14.99 o                         
  -8  10   6        101.82        153.18        11.46 o                         
  -7  10   6        131.92         71.74         7.82 o                         
  -6  10   6       1255.46       1393.17        26.68 o                         
  -5  10   6        172.62        203.41        10.06 o                         
  -4  10   6        645.89        760.85        19.69 o                         
  -3  10   6       1476.31       1562.35        19.92 o                         
  -2  10   6       4314.40       4210.25        51.56 o                         
  -1  10   6        397.97        379.08        11.29 o                         
   0  10   6        151.01        160.93         6.00 o                         
   1  10   6        642.98        634.80        15.83 o                         
   2  10   6       3971.73       3627.73        42.19 o                         
   3  10   6        632.57        609.28        18.13 o                         
   4  10   6        133.13        159.68         9.58 o                         
   5  10   6        434.39        435.01        18.99 o                         
   6  10   6       9222.89       9212.93       115.78 o                         
   7  10   6        141.46        148.90        12.64 o                         
   8  10   6        317.00        297.64        18.89 o                         
   9  10   6        116.37        131.59        16.42 o                         
  10  10   6       1529.86       1604.10        61.56 o                         
  11  10   6         33.42         38.71        10.39 o                         
 -13  11   6        736.78        650.00        44.98 o                         
 -12  11   6        709.96        695.50        44.18 o                         
 -11  11   6         11.59         22.28         6.42 o                         
 -10  11   6         53.23         78.15        10.58 o                         
  -9  11   6         95.77         92.21         9.89 o                         
  -8  11   6       2973.63       2702.41        44.69 o                         
  -7  11   6         47.82         55.50         7.21 o                         
  -6  11   6        316.76        303.23        12.82 o                         
  -5  11   6        718.99        768.08        21.22 o                         
  -4  11   6       5493.13       5375.39        53.53 o                         
  -3  11   6        583.22        512.47        15.62 o                         
  -2  11   6       1816.26       1694.20        32.02 o                         
  -1  11   6          1.23          2.99         3.65 o                         
   0  11   6         61.65         61.11         4.64 o                         
   1  11   6          6.90         15.71         2.78 o                         
   2  11   6       1962.00       1843.80        25.70 o                         
   3  11   6       3074.23       2904.02        42.48 o                         
   4  11   6        125.92        132.44         9.41 o                         
   5  11   6       1149.84       1109.12        27.16 o                         
   6  11   6        629.85        654.33        24.58 o                         
   7  11   6        447.99        455.68        22.97 o                         
   8  11   6        103.39        107.29        14.08 o                         
   9  11   6        124.55        104.24        14.40 o                         
  10  11   6         22.81         19.68        12.79 o                         
  11  11   6        582.67        597.02        41.39 o                         
 -12  12   6       1120.48       1183.55        46.68 o                         
 -11  12   6       1265.44       1194.04        39.32 o                         
 -10  12   6        595.53        602.28        26.16 o                         
  -9  12   6       1747.61       1724.95        38.38 o                         
  -8  12   6          1.12         16.29         5.45 o                         
  -7  12   6       2946.03       2679.44        41.73 o                         
  -6  12   6        313.11        318.56        14.18 o                         
  -5  12   6       3157.50       3148.73        39.66 o                         
  -4  12   6          1.40          5.72         2.71 o                         
  -3  12   6       5150.42       5075.52        60.11 o                         
  -2  12   6       6597.05       6366.72        86.49 o                         
  -1  12   6        401.98        480.69        25.69 o                         
   0  12   6         92.31         78.57         5.09 o                         
   1  12   6       3501.18       3507.09        39.14 o                         
   2  12   6        939.44        832.36        16.80 o                         
   3  12   6         72.29         59.68         6.25 o                         
   4  12   6        982.23        944.22        26.14 o                         
   5  12   6         66.36         60.82         7.57 o                         
   6  12   6       1092.47       1101.61        33.84 o                         
   7  12   6       2599.15       2567.41        52.41 o                         
   8  12   6         23.57         48.95         9.37 o                         
   9  12   6        134.30        158.93        18.57 o                         
  10  12   6         99.18        115.47        17.87 o                         
  11  12   6       1384.43       1405.22        69.35 o                         
 -12  13   6          0.93          9.78         6.71 o                         
 -11  13   6          1.15         55.24        10.17 o                         
 -10  13   6          3.84          5.07         5.20 o                         
  -9  13   6        140.75        214.72        14.82 o                         
  -8  13   6        261.46        203.43        13.55 o                         
  -7  13   6       1000.16        995.58        26.62 o                         
  -6  13   6         40.82         53.25         6.22 o                         
  -5  13   6       1169.32       1210.60        21.78 o                         
  -4  13   6         61.19         56.03         4.56 o                         
  -3  13   6       1626.14       1589.16        30.39 o                         
  -2  13   6         30.08         33.16         5.33 o                         
  -1  13   6         36.63         40.32         6.33 o                         
   0  13   6        193.81        200.04         9.34 o                         
   1  13   6         83.19        128.19         6.80 o                         
   2  13   6        250.94        241.82         9.72 o                         
   3  13   6       6027.72       6085.32        75.27 o                         
   4  13   6        753.15        772.13        24.03 o                         
   5  13   6       1058.80       1027.75        31.61 o                         
   6  13   6         56.46         58.03         8.42 o                         
   7  13   6       2512.31       2490.04        48.13 o                         
   8  13   6         41.15         30.24        10.01 o                         
   9  13   6         32.57         24.13         8.00 o                         
  10  13   6         59.01         72.76        18.55 o                         
  11  13   6        962.64        907.30        65.42 o                         
 -12  14   6        195.94        188.94        22.03 o                         
 -11  14   6       1249.15       1058.70        39.07 o                         
 -10  14   6          2.72          0.85         5.37 o                         
  -9  14   6        886.05        894.36        30.81 o                         
  -8  14   6        607.45        573.99        21.63 o                         
  -7  14   6       2596.33       2607.32        41.32 o                         
  -6  14   6        219.45        218.59        10.89 o                         
  -5  14   6        311.80        304.44        12.55 o                         
  -4  14   6        627.82        670.22        19.39 o                         
  -3  14   6       3648.93       3589.93        56.22 o                         
  -2  14   6        285.70        306.78        15.71 o                         
  -1  14   6         86.80        113.28         9.14 o                         
   0  14   6         52.71         89.21         6.60 o                         
   1  14   6       1229.08       1233.16        20.91 o                         
   2  14   6       3440.27       3549.80        40.09 o                         
   3  14   6       1030.75        948.06        26.26 o                         
   4  14   6         21.63         18.90         4.84 o                         
   5  14   6        306.82        315.09        17.18 o                         
   6  14   6       1190.88       1242.59        38.54 o                         
   7  14   6       1935.56       1988.74        46.89 o                         
   8  14   6        760.52        755.65        36.79 o                         
   9  14   6        190.62        190.67        19.23 o                         
  10  14   6        436.28        457.92        36.08 o                         
 -12  15   6       3718.85       3737.15        96.80 o                         
 -11  15   6        566.05        499.72        27.59 o                         
 -10  15   6         73.21         86.74        11.01 o                         
  -9  15   6        329.45        339.25        17.88 o                         
  -8  15   6       1691.22       1655.48        41.34 o                         
  -7  15   6        906.82        930.98        23.08 o                         
  -6  15   6       2506.34       2429.51        40.28 o                         
  -5  15   6        729.63        748.06        20.65 o                         
  -4  15   6      10058.74       9985.02       121.14 o                         
  -3  15   6         40.44         32.44         6.66 o                         
  -2  15   6         79.92         79.48         8.52 o                         
  -1  15   6        639.60        638.11        22.53 o                         
   0  15   6        203.66        253.23        13.27 o                         
   1  15   6         80.35        121.84         6.56 o                         
   2  15   6        528.53        555.45        15.86 o                         
   3  15   6        641.57        619.69        19.75 o                         
   4  15   6       2007.37       1897.53        34.08 o                         
   5  15   6       1684.12       1512.65        35.13 o                         
   6  15   6        405.65        430.98        22.41 o                         
   7  15   6         16.90         19.29         6.78 o                         
   8  15   6        153.62        155.44        18.59 o                         
   9  15   6         69.99         69.03        13.09 o                         
  10  15   6         63.09         87.55        23.12 o                         
 -11  16   6        271.81        272.38        22.22 o                         
 -10  16   6       1730.64       1555.29        50.93 o                         
  -9  16   6        170.46        177.01        15.96 o                         
  -8  16   6       1315.70       1239.67        30.51 o                         
  -7  16   6       2268.63       2302.23        39.25 o                         
  -6  16   6         65.39         80.56         7.33 o                         
  -5  16   6        444.06        450.84        16.16 o                         
  -4  16   6        714.65        763.58        26.71 o                         
  -3  16   6         32.52         48.57         7.36 o                         
  -2  16   6        563.11        693.09        25.47 o                         
  -1  16   6        139.50        127.04         9.86 o                         
   0  16   6        103.40         94.28         8.38 o                         
   1  16   6        342.46        393.19        14.34 o                         
   2  16   6      11182.32      10441.63       109.48 o                         
   3  16   6        385.46        292.18        13.61 o                         
   4  16   6        287.43        298.47        15.07 o                         
   5  16   6        122.56        105.97        11.06 o                         
   6  16   6       1211.20       1231.59        39.18 o                         
   7  16   6         36.66         32.00         7.91 o                         
   8  16   6        337.62        346.89        26.17 o                         
   9  16   6        167.96        132.10        19.79 o                         
  10  16   6        523.55        549.79        42.89 o                         
 -11  17   6        349.73        300.63        25.02 o                         
 -10  17   6          3.97          6.91         7.27 o                         
  -9  17   6        309.88        349.72        22.59 o                         
  -8  17   6          3.92         -2.37         4.23 o                         
  -7  17   6       1292.60       1284.71        30.93 o                         
  -6  17   6        226.72        248.25        14.69 o                         
  -5  17   6        116.61        125.59         9.98 o                         
  -4  17   6       6788.15       6723.83        96.66 o                         
  -3  17   6        658.36        640.30        25.95 o                         
  -2  17   6        324.39        329.00        17.65 o                         
  -1  17   6          6.41         -3.42         4.29 o                         
   0  17   6          5.12          3.97         3.89 o                         
   1  17   6       2127.10       2120.57        38.62 o                         
   2  17   6       1431.60       1402.86        29.98 o                         
   3  17   6       1806.51       1741.99        32.00 o                         
   4  17   6       1514.89       1461.19        36.30 o                         
   5  17   6        503.61        531.29        26.00 o                         
   6  17   6        706.42        676.79        30.86 o                         
   7  17   6        809.95        865.27        36.93 o                         
   8  17   6         61.38         62.80        12.28 o                         
   9  17   6         44.33         35.52        11.24 o                         
 -11  18   6        247.22        201.75        24.01 o                         
 -10  18   6          3.39          0.79         6.60 o                         
  -9  18   6        162.00        172.13        15.73 o                         
  -8  18   6       1306.74       1317.53        51.19 o                         
  -7  18   6        374.79        433.72        18.89 o                         
  -6  18   6        300.00        312.92        13.97 o                         
  -5  18   6        360.31        405.32        20.86 o                         
  -4  18   6         34.48         50.39         8.25 o                         
  -3  18   6       1005.43       1138.47        35.11 o                         
  -2  18   6          1.13         -3.43         3.43 o                         
  -1  18   6         44.20         26.35         6.17 o                         
   0  18   6        172.87        170.00        11.43 o                         
   1  18   6       1465.31       1349.67        31.23 o                         
   2  18   6         32.95         27.23         5.18 o                         
   3  18   6        194.38        179.75        11.29 o                         
   4  18   6         14.65         26.21         5.36 o                         
   5  18   6         82.26         80.53         9.97 o                         
   6  18   6         24.08         22.70         7.18 o                         
   7  18   6        234.75        235.08        18.69 o                         
   8  18   6        248.61        238.10        21.20 o                         
   9  18   6         10.93          9.88        10.40 o                         
 -10  19   6         75.35         68.92        12.03 o                         
  -9  19   6        100.08        128.65        15.97 o                         
  -8  19   6        242.49        305.70        18.84 o                         
  -7  19   6         10.96          7.05         4.52 o                         
  -6  19   6         52.93         54.68         8.10 o                         
  -5  19   6       1120.62       1109.12        36.94 o                         
  -4  19   6        102.21         92.76        10.83 o                         
  -3  19   6        637.97        648.01        24.12 o                         
  -2  19   6       1810.75       1793.18        37.06 o                         
  -1  19   6        552.46        510.39        21.89 o                         
   0  19   6        187.78        198.03        13.93 o                         
   1  19   6        199.94        218.37        13.47 o                         
   2  19   6          0.21          4.41         3.80 o                         
   3  19   6       1728.87       1612.01        31.68 o                         
   4  19   6        120.22        135.44        10.50 o                         
   5  19   6        872.58        896.34        31.58 o                         
   6  19   6         92.36         95.31        10.86 o                         
   7  19   6        578.56        615.23        34.48 o                         
   8  19   6        110.19        107.77        15.00 o                         
   9  19   6         19.00         30.45        12.75 o                         
 -10  20   6        134.31        141.01        18.62 o                         
  -9  20   6         71.16         60.77        11.12 o                         
  -8  20   6        122.98        204.72        19.27 o                         
  -7  20   6         69.48         75.89         9.05 o                         
  -6  20   6        568.06        574.74        26.59 o                         
  -5  20   6        177.29        173.63        16.06 o                         
  -4  20   6         38.21         44.22         8.61 o                         
  -3  20   6        174.20        146.89        12.08 o                         
  -2  20   6       3731.88       3626.58        62.00 o                         
  -1  20   6        560.60        551.94        21.98 o                         
   0  20   6         48.98         63.89         8.01 o                         
   1  20   6          2.80          3.61         4.11 o                         
   2  20   6       4470.91       4213.04        62.08 o                         
   3  20   6         20.27         32.79         5.24 o                         
   4  20   6          2.00         10.70         4.39 o                         
   5  20   6         29.01         36.87         6.58 o                         
   6  20   6       4879.22       4705.34        82.66 o                         
   7  20   6        558.89        645.68        35.80 o                         
   8  20   6        129.40        114.44        18.15 o                         
  -9  21   6         16.95         27.34         7.90 o                         
  -8  21   6       2947.98       2979.78        63.52 o                         
  -7  21   6          1.73          3.81         5.40 o                         
  -6  21   6        406.00        438.33        32.10 o                         
  -5  21   6         56.48         59.72        10.46 o                         
  -4  21   6       1618.98       1707.67        45.90 o                         
  -3  21   6        364.47        350.73        19.50 o                         
  -2  21   6       3317.69       3268.53        55.79 o                         
  -1  21   6        441.72        461.22        21.01 o                         
   0  21   6       1519.49       1515.08        46.37 o                         
   1  21   6        383.12        448.74        20.11 o                         
   2  21   6        434.12        416.54        20.41 o                         
   3  21   6         76.38        117.18         8.71 o                         
   4  21   6         23.50         28.50         6.04 o                         
   5  21   6          3.81          3.50         4.71 o                         
   6  21   6         13.87         27.71         6.92 o                         
   7  21   6       1056.46       1085.17        48.48 o                         
   8  21   6        708.54        672.23        39.94 o                         
  -9  22   6        116.12        128.80        17.66 o                         
  -8  22   6        347.53        387.76        23.89 o                         
  -7  22   6        524.53        489.89        31.43 o                         
  -6  22   6        532.81        498.94        29.34 o                         
  -5  22   6        723.56        778.01        34.24 o                         
  -4  22   6        233.84        252.11        16.67 o                         
  -3  22   6       2164.62       2168.66        42.56 o                         
  -2  22   6       1540.74       1547.33        37.54 o                         
  -1  22   6        284.52        318.36        18.54 o                         
   0  22   6        204.32        169.74        14.74 o                         
   1  22   6        861.77        900.34        33.59 o                         
   2  22   6        658.17        637.41        27.61 o                         
   3  22   6         73.11         76.49         7.92 o                         
   4  22   6        440.90        423.58        21.27 o                         
   5  22   6          3.65          7.28         5.37 o                         
   6  22   6       1337.65       1280.74        41.63 o                         
   7  22   6        112.68        129.50        17.75 o                         
  -8  23   6          3.38         18.58         6.72 o                         
  -7  23   6        229.70        275.14        22.99 o                         
  -6  23   6          0.47          3.80         7.14 o                         
  -5  23   6         24.71         43.85         8.70 o                         
  -4  23   6         97.54         99.88        12.50 o                         
  -3  23   6        247.44        272.64        18.77 o                         
  -2  23   6         24.06         18.62         6.63 o                         
  -1  23   6       1495.25       1435.51        40.82 o                         
   0  23   6         10.36         15.31         6.82 o                         
   1  23   6       3924.52       3786.13        72.30 o                         
   2  23   6        127.38        124.93        13.63 o                         
   3  23   6        111.73         94.00        10.29 o                         
   4  23   6        317.21        301.45        17.43 o                         
   5  23   6         52.51         50.15         9.56 o                         
   6  23   6         12.29         11.77         6.67 o                         
   7  23   6        559.10        608.96        37.80 o                         
  -8  24   6         95.26        101.20        16.51 o                         
  -7  24   6        710.00        754.35        37.89 o                         
  -6  24   6         79.60         87.64        12.69 o                         
  -5  24   6        423.37        447.52        29.18 o                         
  -4  24   6        572.10        588.11        31.56 o                         
  -3  24   6       1553.27       1541.67        57.20 o                         
  -2  24   6          2.14          3.69         5.77 o                         
  -1  24   6         68.62         81.78        11.88 o                         
   0  24   6        229.68        204.07        17.02 o                         
   1  24   6         96.80        151.11        16.17 o                         
   2  24   6        566.56        599.19        28.40 o                         
   3  24   6        128.63        103.38        12.82 o                         
   4  24   6        338.78        380.03        19.21 o                         
   5  24   6          7.61         15.36         5.54 o                         
   6  24   6          4.07         13.09         7.49 o                         
  -7  25   6        169.17        164.26        21.21 o                         
  -6  25   6         66.03         61.08        15.09 o                         
  -5  25   6        291.83        257.14        26.62 o                         
  -4  25   6        897.08        865.13        41.17 o                         
  -3  25   6         24.16         49.18        10.01 o                         
  -2  25   6       1219.75       1171.06        44.39 o                         
  -1  25   6        245.31        263.52        19.70 o                         
   0  25   6       1374.95       1331.70        43.14 o                         
   1  25   6        362.78        356.99        23.17 o                         
   2  25   6          1.49          3.69         6.18 o                         
   3  25   6        110.83        105.23        13.31 o                         
   4  25   6         32.04         36.02         7.23 o                         
   5  25   6        344.83        336.67        21.00 o                         
  -6  26   6        332.41        345.00        34.11 o                         
  -5  26   6         18.32         22.34         9.62 o                         
  -4  26   6          2.96         10.08         8.14 o                         
  -3  26   6        423.71        463.28        29.90 o                         
  -2  26   6         12.11         25.19         7.70 o                         
  -1  26   6         83.67        103.13        13.51 o                         
   0  26   6         80.24        104.25        13.51 o                         
   1  26   6        122.39        109.20        15.23 o                         
   2  26   6        965.67        985.44        45.83 o                         
   3  26   6         55.60         59.52        10.83 o                         
   4  26   6          2.91          6.92         6.06 o                         
  -5  27   6         84.18         67.92        18.68 o                         
  -4  27   6        182.46        186.17        19.82 o                         
  -3  27   6        188.09        240.83        20.74 o                         
  -2  27   6        407.67        393.01        24.97 o                         
  -1  27   6          2.70         13.87         7.17 o                         
   0  27   6       1496.07       1501.86        46.78 o                         
   1  27   6        639.34        619.34        32.56 o                         
   2  27   6         43.88         63.00        10.83 o                         
   3  27   6        299.97        283.70        24.12 o                         
  -3  28   6       1697.37       1747.00        60.71 o                         
  -2  28   6        308.45        335.19        24.52 o                         
  -1  28   6         42.20         78.99        12.48 o                         
   0  28   6         61.21         86.87        12.22 o                         
   1  28   6        916.79        855.97        42.30 o                         
   2  28   6        627.72        641.64        46.36 o                         
 -13   0   7         75.28        105.39        22.84 o                         
 -11   0   7       6105.88       5858.05       133.02 o                         
  -9   0   7       1720.33       1640.71        55.51 o                         
  -7   0   7       6623.33       6793.33       108.47 o                         
  -5   0   7         42.12         26.34         6.16 o                         
  -3   0   7       1423.73       1399.11        26.93 o                         
  -1   0   7       1351.42       1169.46        25.43 o                         
   1   0   7       2931.68       2769.32        52.24 o                         
   3   0   7        183.48        168.33        12.07 o                         
   5   0   7        291.93        275.46        16.91 o                         
   7   0   7       3785.40       3920.19        89.73 o                         
   9   0   7       2624.42       2570.44        79.65 o                         
  11   0   7        918.22        875.92        51.29 o                         
 -14   1   7         73.94        124.86        43.23 o                         
 -13   1   7       1273.34       1161.31        50.84 o                         
 -12   1   7       2609.47       2381.71        80.33 o                         
 -11   1   7       2699.27       2576.80        56.85 o                         
 -10   1   7          1.54         36.98         7.02 o                         
  -9   1   7        173.17        183.70        12.81 o                         
  -8   1   7        262.15        352.35        15.94 o                         
  -7   1   7       4719.39       4616.42        57.79 o                         
  -6   1   7          5.82          9.71         3.41 o                         
  -5   1   7          9.72          6.61         2.79 o                         
  -4   1   7        115.95        135.42         6.81 o                         
  -3   1   7       8010.77       7977.66        72.71 o                         
  -2   1   7       3451.41       3396.95        39.04 o                         
  -1   1   7       1542.81       1730.18        24.62 o                         
   0   1   7       1748.57       1946.40        25.20 o                         
   1   1   7        262.01        251.77        10.57 o                         
   2   1   7       1071.77        967.01        21.03 o                         
   3   1   7         43.15         39.26         4.62 o                         
   4   1   7       1553.68       1595.26        25.54 o                         
   5   1   7       1965.29       1933.84        31.44 o                         
   6   1   7       2824.64       2841.30        47.45 o                         
   7   1   7       2654.66       2691.25        57.02 o                         
   8   1   7         77.79         86.59         9.81 o                         
   9   1   7          5.25         16.73         6.67 o                         
  10   1   7        274.78        275.33        20.23 o                         
  11   1   7        306.66        325.66        25.15 o                         
  12   1   7        249.29        251.50        28.58 o                         
 -13   2   7        132.40        155.56        20.16 o                         
 -12   2   7        137.51        171.44        17.66 o                         
 -11   2   7          7.74         -0.08         4.82 o                         
 -10   2   7       4313.91       4084.88        65.84 o                         
  -9   2   7        729.33        732.72        24.97 o                         
  -8   2   7      10164.31      10158.26       109.33 o                         
  -7   2   7       3308.59       3136.79        45.19 o                         
  -6   2   7        807.41        810.77        24.34 o                         
  -5   2   7          5.67         -2.17         2.24 o                         
  -4   2   7       2603.10       2642.88        31.75 o                         
  -3   2   7        801.08        814.93        17.18 o                         
  -2   2   7      11005.53      11006.32       103.86 o                         
  -1   2   7        702.50        649.16        16.46 o                         
   0   2   7       8159.18       8462.08        83.71 o                         
   1   2   7        920.78        895.43        16.14 o                         
   2   2   7       5748.92       5812.23        60.52 o                         
   3   2   7          5.54          7.45         2.57 o                         
   4   2   7        531.98        614.06        18.25 o                         
   5   2   7        109.76        122.90         8.74 o                         
   6   2   7       1663.45       1612.54        33.77 o                         
   7   2   7        846.94        852.14        30.65 o                         
   8   2   7        975.55        922.79        43.31 o                         
   9   2   7          0.49          5.55         6.22 o                         
  10   2   7        498.01        469.88        28.80 o                         
  11   2   7        142.41        200.08        19.53 o                         
 -13   3   7         77.53        103.59        17.45 o                         
 -12   3   7        584.72        600.26        31.95 o                         
 -11   3   7       1393.08       1316.32        45.34 o                         
 -10   3   7        144.96        176.09        13.87 o                         
  -9   3   7         92.48        103.78        10.09 o                         
  -8   3   7        482.31        557.00        20.52 o                         
  -7   3   7        270.87        273.83        13.07 o                         
  -6   3   7         62.45         65.74         6.09 o                         
  -5   3   7        364.50        381.49        13.10 o                         
  -4   3   7        226.87        228.44         9.24 o                         
  -3   3   7        216.87        206.07         7.76 o                         
  -2   3   7       3828.52       3624.71        37.77 o                         
  -1   3   7       1860.72       2091.10        28.47 o                         
   0   3   7        691.22        720.84        27.47 o                         
   1   3   7          6.81         22.23         3.37 o                         
   2   3   7       1194.07       1045.09        18.79 o                         
   3   3   7        296.54        369.42        18.32 o                         
   4   3   7       2282.34       2172.50        31.52 o                         
   5   3   7         71.81         54.04         6.02 o                         
   6   3   7       7069.76       7025.42        93.76 o                         
   7   3   7       1142.21       1073.99        37.24 o                         
   8   3   7        786.49        744.00        27.95 o                         
   9   3   7         19.65          9.97         6.55 o                         
  10   3   7         73.03         95.74        13.08 o                         
  11   3   7          0.29          9.80         7.14 o                         
 -13   4   7        103.59        129.33        19.00 o                         
 -12   4   7        107.88        136.03        15.69 o                         
 -11   4   7         89.16        110.71        14.33 o                         
 -10   4   7        733.56        673.36        26.78 o                         
  -9   4   7       1163.31       1140.36        32.32 o                         
  -8   4   7       3668.56       3576.39        48.85 o                         
  -7   4   7       1134.45       1105.80        26.43 o                         
  -6   4   7         16.60         11.98         3.66 o                         
  -5   4   7        646.44        657.75        17.62 o                         
  -4   4   7        811.98        807.97        16.94 o                         
  -3   4   7         20.90         36.27         4.33 o                         
  -2   4   7      12981.35      13741.50       154.34 o                         
  -1   4   7       1052.73        958.75        18.08 o                         
   0   4   7       4347.78       4035.18        45.44 o                         
   1   4   7        678.60        674.21        22.22 o                         
   2   4   7       4945.73       5061.06        54.94 o                         
   3   4   7      10340.42      10680.74       109.44 o                         
   4   4   7        136.99        128.17         8.00 o                         
   5   4   7        211.00        240.25        11.79 o                         
   6   4   7        312.34        311.51        16.04 o                         
   7   4   7       3327.31       3303.70        59.74 o                         
   8   4   7        123.91        142.35        13.13 o                         
   9   4   7        138.82        150.54        15.33 o                         
  10   4   7          5.72          1.76         6.31 o                         
  11   4   7       1002.32        952.28        41.88 o                         
 -13   5   7         42.52         55.48        12.29 o                         
 -12   5   7         41.11         42.98        13.44 o                         
 -11   5   7        840.89        860.26        34.41 o                         
 -10   5   7         15.63         21.70         5.80 o                         
  -9   5   7        504.78        567.33        22.56 o                         
  -8   5   7         22.98         54.12         7.37 o                         
  -7   5   7       1241.97       1185.37        25.93 o                         
  -6   5   7          8.98         27.81         4.61 o                         
  -5   5   7        103.74        113.38         7.32 o                         
  -4   5   7         17.04         11.69         3.13 o                         
  -3   5   7       8003.51       7618.69        75.05 o                         
  -2   5   7        156.58        170.67         7.50 o                         
  -1   5   7         69.93         69.62         5.14 o                         
   0   5   7         16.11          6.21         2.41 o                         
   1   5   7       1448.69       1316.34        21.64 o                         
   2   5   7       4099.53       4055.39        49.10 o                         
   3   5   7       1586.54       1417.47        23.97 o                         
   4   5   7         46.87         52.33         5.40 o                         
   5   5   7         64.06         45.93         5.91 o                         
   6   5   7       1821.84       1802.14        54.67 o                         
   7   5   7        392.11        414.72        19.37 o                         
   8   5   7        153.37        159.52        15.88 o                         
   9   5   7          7.02          7.55         8.24 o                         
  10   5   7        466.42        456.41        29.06 o                         
  11   5   7        562.70        596.63        38.01 o                         
 -13   6   7        900.25        811.60        47.41 o                         
 -12   6   7       1256.41       1223.15        47.54 o                         
 -11   6   7        383.59        398.82        23.13 o                         
 -10   6   7        206.31        218.58        16.86 o                         
  -9   6   7       3374.71       3195.31        52.68 o                         
  -8   6   7         19.42         24.98         5.17 o                         
  -7   6   7          3.60         64.00         7.39 o                         
  -6   6   7       1460.71       1380.71        25.61 o                         
  -5   6   7        520.95        541.11        18.62 o                         
  -4   6   7       5716.93       5893.98        60.65 o                         
  -3   6   7          4.30         49.36         4.71 o                         
  -2   6   7        264.59        263.59        10.61 o                         
  -1   6   7       3143.47       3153.50        40.15 o                         
   0   6   7          1.54          1.96         2.28 o                         
   1   6   7       7650.20       7643.38        78.56 o                         
   2   6   7       4177.64       4010.25        45.61 o                         
   3   6   7       5673.57       6073.60        66.79 o                         
   4   6   7          3.19          6.30         3.14 o                         
   5   6   7       3558.07       3502.31        51.70 o                         
   6   6   7        238.59        249.41        14.37 o                         
   7   6   7       4306.02       4176.95        63.29 o                         
   8   6   7         17.63         29.23         6.74 o                         
   9   6   7         43.26         41.58         8.32 o                         
  10   6   7          6.28         11.50         7.72 o                         
  11   6   7       1035.21       1032.01        68.89 o                         
 -13   7   7         64.64         70.47        15.34 o                         
 -12   7   7       1519.80       1515.85        64.22 o                         
 -11   7   7        373.77        385.17        28.06 o                         
 -10   7   7         25.90         28.29         6.60 o                         
  -9   7   7         21.69         61.24         8.23 o                         
  -8   7   7        222.85        212.40        13.66 o                         
  -7   7   7       1980.59       2002.12        34.70 o                         
  -6   7   7        560.90        648.70        19.04 o                         
  -5   7   7       1000.65       1055.27        24.73 o                         
  -4   7   7        326.02        431.45        14.01 o                         
  -3   7   7       5592.60       5543.14        55.42 o                         
  -2   7   7       3163.48       3173.89        36.38 o                         
  -1   7   7         41.27         35.94         4.21 o                         
   0   7   7        479.71        539.73        17.45 o                         
   1   7   7         23.64         35.63         3.65 o                         
   2   7   7      10148.10      10141.16        99.05 o                         
   3   7   7        186.64        210.89         9.81 o                         
   4   7   7       1157.74       1157.52        28.33 o                         
   5   7   7       6938.05       6812.11        83.95 o                         
   6   7   7       2589.95       2541.04        68.44 o                         
   7   7   7       1058.58       1075.30        44.13 o                         
   8   7   7        646.87        649.86        28.95 o                         
   9   7   7          5.44         15.22         8.63 o                         
  10   7   7       1492.52       1487.28        56.39 o                         
  11   7   7         65.91         56.05        12.19 o                         
 -13   8   7         87.79         49.07        13.27 o                         
 -12   8   7       1716.21       1660.17        61.65 o                         
 -11   8   7        488.65        495.39        35.61 o                         
 -10   8   7         60.21         56.78        10.03 o                         
  -9   8   7        748.39        745.53        27.18 o                         
  -8   8   7       3805.39       3690.33        54.62 o                         
  -7   8   7       1181.90       1147.47        27.55 o                         
  -6   8   7       3222.21       3366.18        45.00 o                         
  -5   8   7       3257.79       3422.93        41.76 o                         
  -4   8   7       2242.07       1982.14        26.84 o                         
  -3   8   7        440.76        437.62        13.09 o                         
  -2   8   7       1715.48       1519.60        23.71 o                         
  -1   8   7        109.22        102.10         6.39 o                         
   0   8   7       1838.74       1707.70        24.22 o                         
   1   8   7        325.17        337.89        11.03 o                         
   2   8   7        821.24        827.76        18.08 o                         
   3   8   7        738.23        662.25        23.62 o                         
   4   8   7       1299.07       1235.32        28.91 o                         
   5   8   7       1089.03       1038.55        38.07 o                         
   6   8   7        916.28        911.32        32.12 o                         
   7   8   7        454.96        444.03        21.36 o                         
   8   8   7         87.06         79.53        12.15 o                         
   9   8   7        216.40        213.71        21.26 o                         
  10   8   7         28.53         23.71        11.20 o                         
  11   8   7         34.46         52.96        12.23 o                         
 -13   9   7        104.17        161.31        20.35 o                         
 -12   9   7        780.05        751.82        39.37 o                         
 -11   9   7        263.43        250.18        20.42 o                         
 -10   9   7          9.01          9.79         5.33 o                         
  -9   9   7        864.66        831.82        28.92 o                         
  -8   9   7        441.24        472.49        19.82 o                         
  -7   9   7       7015.92       6724.99        81.81 o                         
  -6   9   7        228.62        262.19        12.36 o                         
  -5   9   7        158.30        199.53         9.79 o                         
  -4   9   7          2.58          6.88         3.11 o                         
  -3   9   7       1320.20       1191.81        18.92 o                         
  -2   9   7       3809.22       3809.29        45.61 o                         
  -1   9   7        729.55        659.55        17.40 o                         
   0   9   7         74.51         87.78         6.65 o                         
   1   9   7       3411.29       3420.07        39.79 o                         
   2   9   7        890.72        919.75        24.93 o                         
   3   9   7       4861.78       4836.11        60.27 o                         
   4   9   7        825.53        804.52        22.28 o                         
   5   9   7          3.23          6.42         4.01 o                         
   6   9   7       3441.15       3400.05        58.45 o                         
   7   9   7        110.01        103.78        14.22 o                         
   8   9   7          2.74         15.72         6.60 o                         
   9   9   7        453.29        472.88        31.32 o                         
  10   9   7        367.18        401.81        27.85 o                         
  11   9   7        963.42        926.49        42.43 o                         
 -13  10   7       1067.98       1077.58        53.73 o                         
 -12  10   7         67.67         77.31        13.73 o                         
 -11  10   7         19.02         31.46         8.21 o                         
 -10  10   7        289.50        284.32        18.42 o                         
  -9  10   7         10.56         12.92         5.35 o                         
  -8  10   7        848.37        773.22        25.09 o                         
  -7  10   7         76.48        189.45        12.22 o                         
  -6  10   7        926.77        938.06        22.57 o                         
  -5  10   7       1538.87       1524.65        25.98 o                         
  -4  10   7        121.65        116.76         6.73 o                         
  -3  10   7       2136.56       2118.00        27.17 o                         
  -2  10   7         40.15         55.72         4.47 o                         
  -1  10   7       1571.56       1483.83        22.29 o                         
   0  10   7        492.88        467.75        11.17 o                         
   1  10   7        762.16        746.39        16.71 o                         
   2  10   7        375.92        355.80        12.21 o                         
   3  10   7        200.99        227.43        11.43 o                         
   4  10   7       1116.83       1100.66        32.30 o                         
   5  10   7       3708.84       3672.78        52.68 o                         
   6  10   7        277.04        245.27        15.65 o                         
   7  10   7       3732.35       3612.16        59.09 o                         
   8  10   7        140.74        129.73        14.27 o                         
   9  10   7          4.37         14.55         8.74 o                         
  10  10   7          0.50         -1.23         5.60 o                         
  11  10   7        669.98        726.82        45.20 o                         
 -12  11   7         81.64         81.75        13.87 o                         
 -11  11   7        952.82        858.47        38.72 o                         
 -10  11   7         54.63         67.81         8.96 o                         
  -9  11   7          0.40          6.83         5.10 o                         
  -8  11   7          8.79          5.89         4.27 o                         
  -7  11   7       4074.47       3981.18        56.74 o                         
  -6  11   7         24.52         46.18         5.69 o                         
  -5  11   7        224.77        258.73        10.97 o                         
  -4  11   7        299.06        319.67        12.94 o                         
  -3  11   7       4491.87       4420.71        49.97 o                         
  -2  11   7        345.66        329.46        11.90 o                         
  -1  11   7        666.65        619.16        20.24 o                         
   0  11   7        218.31        207.70         9.64 o                         
   1  11   7       6326.87       6078.75        59.05 o                         
   2  11   7         31.06         34.98         4.35 o                         
   3  11   7       1224.03       1152.32        25.83 o                         
   4  11   7        990.72        942.07        24.29 o                         
   5  11   7        195.96        198.58        12.42 o                         
   6  11   7         49.44         47.58         7.23 o                         
   7  11   7        607.68        656.87        27.31 o                         
   8  11   7        766.71        806.18        40.99 o                         
   9  11   7       1362.51       1351.52        59.94 o                         
  10  11   7        211.80        231.37        24.67 o                         
 -12  12   7       1035.59       1070.18        51.04 o                         
 -11  12   7         75.30         65.32        10.80 o                         
 -10  12   7         20.51         31.38         7.06 o                         
  -9  12   7        135.17        155.74        12.26 o                         
  -8  12   7        457.34        505.60        19.86 o                         
  -7  12   7        233.47        197.39        11.98 o                         
  -6  12   7       2696.73       2459.61        37.06 o                         
  -5  12   7       1406.52       1380.87        22.99 o                         
  -4  12   7       4413.28       4279.91        52.64 o                         
  -3  12   7        175.48        188.32         9.05 o                         
  -2  12   7       2523.67       2458.20        40.25 o                         
  -1  12   7        387.82        423.05        20.49 o                         
   0  12   7       1101.59       1040.70        18.67 o                         
   1  12   7        844.28        752.43        17.21 o                         
   2  12   7       4863.07       4648.17        51.53 o                         
   3  12   7        753.77        719.87        21.02 o                         
   4  12   7        172.44        158.85        10.81 o                         
   5  12   7        425.82        424.43        17.88 o                         
   6  12   7        274.16        272.11        17.28 o                         
   7  12   7        717.76        723.56        32.26 o                         
   8  12   7        365.59        353.38        25.70 o                         
   9  12   7         57.76         31.75        11.80 o                         
  10  12   7          5.34         20.50         9.65 o                         
 -12  13   7       1301.58       1207.81        61.59 o                         
 -11  13   7          1.28          4.63         5.64 o                         
 -10  13   7        123.92        123.77        12.63 o                         
  -9  13   7        533.84        500.85        21.87 o                         
  -8  13   7       1082.39       1129.50        32.77 o                         
  -7  13   7          0.92          2.21         3.59 o                         
  -6  13   7        519.26        596.31        19.78 o                         
  -5  13   7         28.12         40.73         4.42 o                         
  -4  13   7        253.33        383.85        13.67 o                         
  -3  13   7       1630.84       1570.29        27.49 o                         
  -2  13   7         27.13         28.86         5.84 o                         
  -1  13   7          0.01         -2.53         2.53 o                         
   0  13   7         94.29         82.03         5.80 o                         
   1  13   7        483.21        532.59        12.84 o                         
   2  13   7       6401.23       6318.55        65.18 o                         
   3  13   7       1019.37        984.92        23.43 o                         
   4  13   7        304.08        315.59        14.32 o                         
   5  13   7        213.83        223.63        15.19 o                         
   6  13   7       1690.94       1664.41        45.13 o                         
   7  13   7         82.25         68.55        10.01 o                         
   8  13   7       1844.24       1728.80        54.77 o                         
   9  13   7         24.00         14.97        12.82 o                         
  10  13   7        648.04        645.94        48.71 o                         
 -12  14   7       1477.03       1300.87        55.40 o                         
 -11  14   7         24.06         30.86         9.48 o                         
 -10  14   7         69.23         71.90         9.96 o                         
  -9  14   7        219.75        246.32        15.62 o                         
  -8  14   7        109.08        137.81        11.65 o                         
  -7  14   7        142.15        138.07        10.12 o                         
  -6  14   7       3656.63       3557.01        49.02 o                         
  -5  14   7          6.06          5.28         3.61 o                         
  -4  14   7       7340.81       7169.99        86.08 o                         
  -3  14   7       3074.95       2980.85        48.15 o                         
  -2  14   7       3425.24       3400.00        50.57 o                         
  -1  14   7        141.55        127.54        10.27 o                         
   0  14   7       1030.40        967.95        20.53 o                         
   1  14   7        938.67        872.60        23.18 o                         
   2  14   7       3023.21       2968.74        36.69 o                         
   3  14   7        598.10        631.58        20.27 o                         
   4  14   7        624.79        720.62        25.46 o                         
   5  14   7          6.98          6.72         4.15 o                         
   6  14   7         98.03         67.88         9.81 o                         
   7  14   7        984.59        969.94        39.83 o                         
   8  14   7         24.71          6.62         9.75 o                         
   9  14   7         84.24         86.52        18.68 o                         
  10  14   7          6.30         26.20        13.22 o                         
 -12  15   7        305.51        332.79       102.61 o                         
 -11  15   7        888.94        853.89        45.45 o                         
 -10  15   7        420.73        457.69        25.65 o                         
  -9  15   7          7.40          1.25         4.16 o                         
  -8  15   7         10.94         23.40         6.12 o                         
  -7  15   7       2106.70       2090.51        39.54 o                         
  -6  15   7          7.76         24.53         5.33 o                         
  -5  15   7         10.52         18.28         5.32 o                         
  -4  15   7         47.97         84.68         9.15 o                         
  -3  15   7       2855.33       2841.49        49.36 o                         
  -2  15   7         34.37         40.86         7.17 o                         
  -1  15   7        118.51        105.48         9.24 o                         
   0  15   7        268.28        325.89        13.48 o                         
   1  15   7       3918.24       3866.18        44.01 o                         
   2  15   7       1316.20       1273.32        21.83 o                         
   3  15   7        233.19        224.24        12.02 o                         
   4  15   7        499.69        513.08        20.35 o                         
   5  15   7        462.54        391.07        19.82 o                         
   6  15   7          1.66          3.71         5.58 o                         
   7  15   7        133.52         97.58        14.57 o                         
   8  15   7        235.03        246.41        21.63 o                         
   9  15   7         67.66         77.70        18.95 o                         
  10  15   7        530.92        445.91        87.73 o                         
 -11  16   7        648.46        733.50        40.59 o                         
 -10  16   7         87.96        121.04        15.05 o                         
  -9  16   7         67.93         66.18         9.53 o                         
  -8  16   7        518.85        547.43        23.77 o                         
  -7  16   7        839.78        816.21        29.04 o                         
  -6  16   7          6.78         11.38         4.09 o                         
  -5  16   7       1608.24       1617.47        37.39 o                         
  -4  16   7         22.12         33.12         7.62 o                         
  -3  16   7       3067.88       2943.43        55.26 o                         
  -2  16   7         19.90         21.53         5.64 o                         
  -1  16   7        105.28        124.86         9.91 o                         
   0  16   7          0.97          6.44         3.86 o                         
   1  16   7       1034.99        950.68        18.20 o                         
   2  16   7        257.96        248.53        10.95 o                         
   3  16   7       2513.04       2549.04        40.26 o                         
   4  16   7          9.26          6.70         3.75 o                         
   5  16   7        966.65        960.53        36.13 o                         
   6  16   7        146.85        155.94        14.11 o                         
   7  16   7        397.18        349.28        34.52 o                         
   8  16   7         18.91          6.30         6.87 o                         
   9  16   7         15.28          5.49        12.20 o                         
 -11  17   7        641.70        631.65        40.96 o                         
 -10  17   7        147.89        111.30        18.45 o                         
  -9  17   7        217.79        254.23        16.89 o                         
  -8  17   7        641.66        694.44        29.91 o                         
  -7  17   7        938.33        977.09        27.14 o                         
  -6  17   7        133.40        130.42         9.66 o                         
  -5  17   7         26.69         38.87         6.83 o                         
  -4  17   7        180.81        180.51        13.88 o                         
  -3  17   7        454.43        516.77        24.86 o                         
  -2  17   7        935.73        966.41        28.32 o                         
  -1  17   7          5.29         -0.60         3.51 o                         
   0  17   7         11.95         14.06         5.10 o                         
   1  17   7       2438.79       2313.28        37.71 o                         
   2  17   7       4543.58       4497.09        55.41 o                         
   3  17   7       1595.11       1496.05        29.06 o                         
   4  17   7         61.58         61.80         7.36 o                         
   5  17   7         12.49         17.30         5.63 o                         
   6  17   7       1440.81       1482.96        41.96 o                         
   7  17   7         94.13        105.81        14.83 o                         
   8  17   7         10.28         14.11         7.78 o                         
   9  17   7        374.52        411.28        58.57 o                         
 -10  18   7         16.94         27.34        10.36 o                         
  -9  18   7        479.11        488.35        23.76 o                         
  -8  18   7        385.33        384.46        20.46 o                         
  -7  18   7        670.85        735.99        24.28 o                         
  -6  18   7       2673.58       2719.08        58.18 o                         
  -5  18   7        133.65        130.55        14.85 o                         
  -4  18   7       3119.77       3130.39        59.37 o                         
  -3  18   7        531.70        571.59        24.63 o                         
  -2  18   7       1423.52       1422.39        33.79 o                         
  -1  18   7        395.02        379.86        17.91 o                         
   0  18   7       1286.67       1064.03        30.84 o                         
   1  18   7       1172.07       1023.16        25.68 o                         
   2  18   7       2314.02       2091.94        36.44 o                         
   3  18   7         13.90          8.39         4.34 o                         
   4  18   7        196.34        198.75        12.64 o                         
   5  18   7        221.89        243.67        16.93 o                         
   6  18   7         19.24         26.65         6.95 o                         
   7  18   7        108.51        114.45        19.59 o                         
   8  18   7         59.01         88.16        16.05 o                         
   9  18   7         39.25         73.49        42.99 o                         
 -10  19   7          3.43          2.14         8.25 o                         
  -9  19   7        133.16        159.93        20.18 o                         
  -8  19   7         80.26         99.81        11.55 o                         
  -7  19   7        195.48        178.56        13.88 o                         
  -6  19   7        193.44        237.88        17.18 o                         
  -5  19   7          8.22          8.96         5.75 o                         
  -4  19   7         26.16         66.88        10.47 o                         
  -3  19   7         21.03         48.41         8.43 o                         
  -2  19   7        300.28        352.71        21.12 o                         
  -1  19   7          0.45          2.87         4.07 o                         
   0  19   7        497.95        497.38        22.03 o                         
   1  19   7        679.10        620.00        23.81 o                         
   2  19   7       3612.76       3647.59        55.25 o                         
   3  19   7        900.08        858.38        25.31 o                         
   4  19   7          2.16          5.76         4.29 o                         
   5  19   7        609.27        647.69        26.95 o                         
   6  19   7        121.97        124.79        13.05 o                         
   7  19   7          2.05          1.98         5.86 o                         
   8  19   7        476.52        477.11        39.59 o                         
 -10  20   7         63.74         58.99        14.93 o                         
  -9  20   7        150.17        134.61        16.44 o                         
  -8  20   7          6.96         10.84         6.65 o                         
  -7  20   7         74.52         88.74        10.60 o                         
  -6  20   7       1915.06       1877.98        53.78 o                         
  -5  20   7        270.38        307.12        21.08 o                         
  -4  20   7       1707.91       1697.46        44.59 o                         
  -3  20   7        683.35        642.74        31.37 o                         
  -2  20   7         59.52         71.18         9.40 o                         
  -1  20   7       1042.28       1132.55        32.80 o                         
   0  20   7          4.47          1.29         4.17 o                         
   1  20   7       1076.45       1036.44        31.18 o                         
   2  20   7        559.68        572.18        30.06 o                         
   3  20   7        552.09        537.34        21.96 o                         
   4  20   7        841.09        735.74        26.62 o                         
   5  20   7        136.49        118.32        13.23 o                         
   6  20   7         31.69         34.79         8.12 o                         
   7  20   7       2228.43       2163.01        64.83 o                         
   8  20   7          1.94         16.26         8.30 o                         
  -9  21   7        225.75        226.99        21.41 o                         
  -8  21   7         44.09         88.49        12.78 o                         
  -7  21   7       1380.89       1287.26        46.12 o                         
  -6  21   7         88.15         69.03        12.80 o                         
  -5  21   7        411.84        374.74        23.78 o                         
  -4  21   7        314.12        305.93        18.81 o                         
  -3  21   7       2443.29       2455.05        48.02 o                         
  -2  21   7        111.03        159.26        14.09 o                         
  -1  21   7         75.58         93.46        10.50 o                         
   0  21   7         26.22         42.37         7.46 o                         
   1  21   7       1001.04       1047.20        30.78 o                         
   2  21   7        163.00        184.24        15.67 o                         
   3  21   7        313.02        368.10        16.74 o                         
   4  21   7        638.93        618.10        24.50 o                         
   5  21   7          8.16         17.62         6.05 o                         
   6  21   7       1386.23       1321.02        41.96 o                         
   7  21   7        122.68        134.35        17.90 o                         
  -9  22   7        286.21        363.53        30.63 o                         
  -8  22   7       3647.29       3948.23        83.74 o                         
  -7  22   7        148.04        163.48        20.22 o                         
  -6  22   7        104.69         87.43        14.14 o                         
  -5  22   7       1206.02       1309.45        47.03 o                         
  -4  22   7        187.48        203.26        16.22 o                         
  -3  22   7        251.21        238.37        15.97 o                         
  -2  22   7       3984.04       3851.94        66.73 o                         
  -1  22   7        814.57        861.33        29.40 o                         
   0  22   7       1081.63       1078.36        30.33 o                         
   1  22   7        111.88         98.54         9.77 o                         
   2  22   7          1.34          4.24         5.41 o                         
   3  22   7       1135.76       1145.09        29.63 o                         
   4  22   7        433.73        489.51        22.59 o                         
   5  22   7        998.87       1051.06        36.38 o                         
   6  22   7          5.52         31.01         7.05 o                         
   7  22   7       3571.17       3769.17        98.27 o                         
  -8  23   7        526.32        570.69        45.83 o                         
  -7  23   7         95.48         90.43        14.16 o                         
  -6  23   7        128.03        172.42        17.70 o                         
  -5  23   7         17.27         32.90         8.84 o                         
  -4  23   7        874.37        921.29        36.12 o                         
  -3  23   7        725.56        713.82        33.94 o                         
  -2  23   7        680.75        665.62        27.20 o                         
  -1  23   7        115.72        114.69        12.67 o                         
   0  23   7        391.04        385.98        21.00 o                         
   1  23   7        131.78        139.70        15.24 o                         
   2  23   7        429.00        424.06        25.86 o                         
   3  23   7        177.00        202.04        16.74 o                         
   4  23   7        146.34        141.27        12.07 o                         
   5  23   7        419.79        423.12        24.89 o                         
   6  23   7       6004.85       6208.08       126.46 o                         
  -7  24   7        529.12        612.83        38.96 o                         
  -6  24   7        262.35        269.78        20.86 o                         
  -5  24   7        395.04        402.88        25.22 o                         
  -4  24   7        233.32        241.00        17.66 o                         
  -3  24   7        121.46        153.37        16.55 o                         
  -2  24   7        859.81        795.04        35.18 o                         
  -1  24   7        234.31        202.51        17.26 o                         
   0  24   7        293.79        273.15        20.24 o                         
   1  24   7        676.45        753.04        32.90 o                         
   2  24   7        223.81        224.47        18.74 o                         
   3  24   7          1.71          4.05         5.23 o                         
   4  24   7         11.70         11.32         6.24 o                         
   5  24   7          0.28          7.57         8.23 o                         
  -6  25   7         50.91         43.38        17.53 o                         
  -5  25   7          0.33          2.46         6.38 o                         
  -4  25   7          5.03         10.82        10.28 o                         
  -3  25   7       1746.61       1745.47        53.77 o                         
  -2  25   7         47.87         37.76         9.22 o                         
  -1  25   7        173.37        167.66        15.93 o                         
   0  25   7        148.30        149.45        14.79 o                         
   1  25   7        152.42        175.44        17.28 o                         
   2  25   7         15.68         26.32         8.69 o                         
   3  25   7        157.33        180.45        17.66 o                         
   4  25   7        166.80        189.08        15.61 o                         
  -5  26   7          9.35         19.23         9.00 o                         
  -4  26   7        125.65        144.58        18.68 o                         
  -3  26   7        127.85        136.44        15.05 o                         
  -2  26   7          6.44         -4.05         5.09 o                         
  -1  26   7       1238.38       1295.94        50.62 o                         
   0  26   7         15.02         29.59         7.72 o                         
   1  26   7        221.28        233.26        20.81 o                         
   2  26   7        110.42        138.54        17.11 o                         
   3  26   7       1370.99       1375.11        50.38 o                         
  -4  27   7         86.95         80.62        14.88 o                         
  -3  27   7        953.88        926.75        44.54 o                         
  -2  27   7        259.54        294.71        25.82 o                         
  -1  27   7        120.84        147.73        16.84 o                         
   0  27   7          1.53         16.15         6.80 o                         
   1  27   7        476.19        546.90        32.73 o                         
   2  27   7         59.73         91.44        21.70 o                         
  -2  28   7        797.69        791.00       102.61 o                         
  -1  28   7         34.53         43.74        10.47 o                         
   0  28   7        920.94        826.77       124.11 o                         
 -12   0   8       8596.41       8340.86       215.36 o                         
 -10   0   8          2.57         41.76        10.76 o                         
  -8   0   8       3031.23       2853.61        64.88 o                         
  -6   0   8       1038.33       1071.96        37.25 o                         
  -4   0   8       1413.45       1380.92        29.79 o                         
  -2   0   8      14210.63      14687.31       201.79 o                         
   0   0   8        397.12        399.00        18.17 o                         
   2   0   8       2107.87       1961.68        44.93 o                         
   4   0   8       4531.24       4276.13        74.25 o                         
   6   0   8       5768.29       5865.01       119.46 o                         
   8   0   8         60.59         74.62        16.57 o                         
  10   0   8        112.77         90.16        18.67 o                         
 -13   1   8       1222.15       1004.70        66.73 o                         
 -12   1   8          1.22        129.37        16.98 o                         
 -11   1   8       1025.47        949.19        38.58 o                         
 -10   1   8        401.06        373.18        20.72 o                         
  -9   1   8        241.54        281.16        16.24 o                         
  -8   1   8       3153.82       3099.53        48.77 o                         
  -7   1   8        491.53        495.49        19.65 o                         
  -6   1   8        309.05        381.79        14.69 o                         
  -5   1   8        548.23        551.99        16.71 o                         
  -4   1   8        438.15        507.48        15.75 o                         
  -3   1   8       2997.91       3408.82        37.42 o                         
  -2   1   8       7015.33       7080.76        74.70 o                         
  -1   1   8       3827.39       3699.57        41.20 o                         
   0   1   8       1390.44       1245.07        18.06 o                         
   1   1   8          9.83          8.90         2.57 o                         
   2   1   8        588.30        579.37        16.54 o                         
   3   1   8        924.41        900.41        25.30 o                         
   4   1   8        879.57        929.49        37.45 o                         
   5   1   8        166.14        180.48        11.53 o                         
   6   1   8        590.79        622.97        25.25 o                         
   7   1   8       1665.59       1546.93        42.66 o                         
   8   1   8       1408.03       1460.42        44.64 o                         
   9   1   8         38.79         31.37         9.42 o                         
  10   1   8        378.48        377.40        24.61 o                         
  11   1   8        556.54        586.48        35.30 o                         
 -13   2   8         31.82         67.22        13.30 o                         
 -12   2   8         57.54         20.86        10.76 o                         
 -11   2   8       1497.16       1449.29        52.95 o                         
 -10   2   8         40.86         24.61         7.21 o                         
  -9   2   8        459.32        452.04        20.66 o                         
  -8   2   8         51.98         97.26         9.58 o                         
  -7   2   8       4813.04       4621.95        58.63 o                         
  -6   2   8         49.68         63.98         5.83 o                         
  -5   2   8       1547.75       1554.43        24.03 o                         
  -4   2   8       1909.88       1836.04        25.49 o                         
  -3   2   8       9861.46       9479.07        90.37 o                         
  -2   2   8        513.55        449.46        14.70 o                         
  -1   2   8         47.82         69.18         5.54 o                         
   0   2   8        577.19        592.89        16.35 o                         
   1   2   8       1757.42       1668.61        24.39 o                         
   2   2   8          0.94         10.00         3.45 o                         
   3   2   8       2184.57       2202.83        33.02 o                         
   4   2   8        512.72        512.29        17.67 o                         
   5   2   8        884.98        842.19        24.52 o                         
   6   2   8        314.48        352.08        18.09 o                         
   7   2   8       1583.74       1460.07        40.10 o                         
   8   2   8         94.79        106.63        13.52 o                         
   9   2   8        216.70        239.26        21.14 o                         
  10   2   8         49.59         66.66        15.15 o                         
  11   2   8         67.66         73.57        13.82 o                         
 -13   3   8        299.10        280.66        28.42 o                         
 -12   3   8        162.13        210.04        19.72 o                         
 -11   3   8        457.39        451.15        27.03 o                         
 -10   3   8         41.89         42.51         7.83 o                         
  -9   3   8       1385.37       1355.16        41.67 o                         
  -8   3   8        363.29        367.25        16.33 o                         
  -7   3   8          2.96         68.91         6.87 o                         
  -6   3   8        589.43        551.04        17.47 o                         
  -5   3   8       1049.19       1123.46        20.93 o                         
  -4   3   8        251.96        273.12        10.85 o                         
  -3   3   8       1598.70       1573.75        23.25 o                         
  -2   3   8       1460.31       1616.41        25.60 o                         
  -1   3   8       2634.78       2525.91        33.54 o                         
   0   3   8         81.36         87.31         5.84 o                         
   1   3   8        417.77        419.26        14.45 o                         
   2   3   8       5098.39       5139.02        63.55 o                         
   3   3   8       3073.53       3130.13        40.46 o                         
   4   3   8        341.63        334.64        13.86 o                         
   5   3   8         29.65         12.65         3.87 o                         
   6   3   8        229.92        251.76        14.72 o                         
   7   3   8       1040.91       1107.01        45.08 o                         
   8   3   8         11.76          5.21         6.97 o                         
   9   3   8        360.65        387.26        25.14 o                         
  10   3   8        110.29        127.23        17.84 o                         
  11   3   8       1877.79       1944.88        66.45 o                         
 -13   4   8        840.15        820.44        47.59 o                         
 -12   4   8       2191.75       2129.56        64.01 o                         
 -11   4   8        107.36        141.91        16.19 o                         
 -10   4   8        111.57        107.25        11.13 o                         
  -9   4   8        621.72        638.92        24.72 o                         
  -8   4   8       1023.66        963.19        28.03 o                         
  -7   4   8       2484.38       2404.78        37.10 o                         
  -6   4   8          4.24         24.60         4.54 o                         
  -5   4   8       1686.40       1673.35        25.20 o                         
  -4   4   8         29.74         46.74         4.74 o                         
  -3   4   8       6530.26       6466.76        68.88 o                         
  -2   4   8         34.26         39.67         5.00 o                         
  -1   4   8          6.81         14.29         3.15 o                         
   0   4   8       1834.79       1737.11        26.29 o                         
   1   4   8        717.71        772.61        23.33 o                         
   2   4   8       2850.14       2716.52        38.01 o                         
   3   4   8        729.91        820.23        20.90 o                         
   4   4   8        341.50        339.20        13.73 o                         
   5   4   8       1851.58       1762.65        32.78 o                         
   6   4   8        395.18        464.88        22.18 o                         
   7   4   8        174.31        209.34        14.58 o                         
   8   4   8        816.31        805.01        40.85 o                         
   9   4   8         26.14         25.41         8.86 o                         
  10   4   8        738.12        719.39        39.16 o                         
  11   4   8         25.31         48.53        10.43 o                         
 -13   5   8        101.39        115.42        20.15 o                         
 -12   5   8         64.51        114.92        15.07 o                         
 -11   5   8        415.35        458.25        30.36 o                         
 -10   5   8         65.47         62.51         8.79 o                         
  -9   5   8        717.96        658.66        24.48 o                         
  -8   5   8        365.50        389.14        17.93 o                         
  -7   5   8         69.47         81.98         7.56 o                         
  -6   5   8       2181.76       2152.57        33.14 o                         
  -5   5   8        101.28        140.89         8.16 o                         
  -4   5   8       1838.61       1852.27        28.16 o                         
  -3   5   8       2991.25       3016.69        39.44 o                         
  -2   5   8       4289.10       3949.85        51.64 o                         
  -1   5   8       1422.44       1398.30        26.70 o                         
   0   5   8        847.32        821.08        21.87 o
[truncated: 258,229 more chars]
